# Supplementary material for: Sensory Rewiring in an Echolocator: Genome-Wide Modification of Retinogenic and Auditory Genes in the Bat Myotis davidii
Source: G3 (Bethesda). 2014 Aug 4;4(10):1825–35. doi: 10.1534/g3.114.011262 (PMC4199690; doi:10.1534/g3.114.011262)
Supplement: Supporting Information [file supp_g3.114.011262_FileS1.xlsx]

## Sheet: Ortholog Comparison betw genome
Unique Gene	M davidii DE	P alecto DE	Difference in DE			GOrilla retina enrichment		GOrilla gene	GOrilla Myo	GOrilla Ptero		Manual gene	Manual Myo	Manual Ptero		Generic sensory	Myo	Ptero
MUC1	-0.30968	-0.04642	-0.26326			Manual curation visual system		IKZF1	-0.28028	-0.0738		SPRR1	-0.19079	-0.05071		YHU2	-0.51335	-0.54938
IKZF1	-0.28028	-0.0738	-0.20648			Absent in Pteropus, enriched in Myotis: LAMC3, RHO, SOX9		CLN8	-0.11632	-0.05907		GPSM1	-0.25159	-0.116
ZAN	-0.26567	-0.08082	-0.18485					PRPH2	-0.09527	-0.06175		MAP1A	-0.18243	-0.06734
FILA2	-0.24437	-0.06376	-0.18061					SOX8	-0.09693	-0.06881		NOS2	-0.13836	-0.05664
SLAP1	-0.23616	-0.05781	-0.17835					CRX	-0.09723	-0.07784		FOXC1	-0.15838	-0.07785
SPRR1	-0.19079	-0.05071	-0.14008					RD3	-0.12035	-0.10178		NGN3	-0.13032	-0.06536
GPSM1	-0.25159	-0.116	-0.13559					VAX2	-0.09542	-0.08136		EYA2	-0.11114	-0.04701
TSSC1	-0.21211	-0.08301	-0.1291					HPS1	-0.09691	-0.08837		NFL	-0.08637	-0.05098
S100P	-0.18789	-0.06157	-0.12632									RLBP1	-0.08437	-0.05168
CP2DF	-0.21006	-0.09399	-0.11607									LENEP	-0.08306	-0.05444
MAP1A	-0.18243	-0.06734	-0.11509									KCNF1	-0.13082	-0.10411
CO026	-0.21574	-0.10809	-0.10765									SIX6	-0.07559	-0.04985
MYO7B	-0.17483	-0.06905	-0.10578									NR2E3	-0.09336	-0.06962
SPTN5	-0.20585	-0.10086	-0.10499									OTX1	-0.07264	-0.04891
F136A	-0.14714	-0.04976	-0.09738									CRBB1	-0.07862	-0.05777
SYVC	-0.16029	-0.06589	-0.0944									ROM1	-0.11097	-0.09067
KI67	-0.13982	-0.05241	-0.08741									RGR	-0.10728	-0.08742
GAST	-0.13747	-0.0503	-0.08717									PITX3	-0.09926	-0.08175
PHLB1	-0.15641	-0.07098	-0.08543									MFN2	-0.05299	-0.04009
NOS2	-0.13836	-0.05664	-0.08172									MIP	-0.07904	-0.06676
NINJ1	-0.14263	-0.06179	-0.08084									POMT1	-0.07373	-0.06275
FOXC1	-0.15838	-0.07785	-0.08053									DLX3	-0.08886	-0.078
O51T1	-0.12154	-0.0419	-0.07964									WFS1	-0.11535	-0.10476
CBP	-0.12353	-0.04412	-0.07941									NDF4	-0.05944	-0.04929
PRRX2	-0.17011	-0.09078	-0.07933									SMOC1	-0.06313	-0.05336
WIZ	-0.16798	-0.08923	-0.07875									CRBB2	-0.06356	-0.05558
PAR3L	-0.12253	-0.04451	-0.07802									MYCN	-0.06205	-0.05433
ZN347	-0.1487	-0.07129	-0.07741									ABCA4	-0.05	-0.04271
PLOD2	-0.12198	-0.04503	-0.07695									STRA6	-0.09942	-0.09443
RSAD2	-0.11753	-0.04107	-0.07646									BCORL	-0.06126	-0.05952
THY1	-0.11751	-0.04109	-0.07642									IRK9	-0.10014	-0.09856
TESK1	-0.14213	-0.06576	-0.07637									IMPG1	-0.04049	-0.04531
DNJC5	-0.12331	-0.04726	-0.07605									HESX1	-0.05067	-0.05583
NRTN	-0.12249	-0.0477	-0.07479									VEGFC	-0.04907	-0.05889
REXO1	-0.11783	-0.04377	-0.07406									LMIP	-0.08203	-0.09325
ACON	-0.12671	-0.0539	-0.07281									CRYAB	-0.05901	-0.07043
CMPK2	-0.11785	-0.04574	-0.07211									CNRG	-0.04511	-0.0588
GPR45	-0.11892	-0.04691	-0.07201									SOX2	-0.06148	-0.07561
U2AF2	-0.11956	-0.04787	-0.07169									CRYAA	-0.0741	-0.09188
OR1J2	-0.13718	-0.06566	-0.07152									NEMO	-0.08766	-0.10652
ZNF3	-0.14884	-0.07788	-0.07096									EMX1	-0.06008	-0.08304
TSN10	-0.19729	-0.12666	-0.07063									SHH	-0.04039	-0.06393
GPR39	-0.11177	-0.04163	-0.07014
TRI38	-0.1472	-0.07718	-0.07002
CA192	-0.14367	-0.07448	-0.06919
EDN3	-0.12842	-0.05931	-0.06911
HEPC	-0.11926	-0.05039	-0.06887
NONO	-0.11604	-0.04731	-0.06873
ILF2	-0.11492	-0.04629	-0.06863
OTOF	-0.12444	-0.05586	-0.06858
ADRM1	-0.1361	-0.06758	-0.06852
RL4	-0.14066	-0.07231	-0.06835
ROA1	-0.15101	-0.0828	-0.06821
RHDF1	-0.12791	-0.06016	-0.06775
CPLX1	-0.15013	-0.0832	-0.06693
K1C18	-0.15347	-0.08694	-0.06653
RM48	-0.10889	-0.04259	-0.0663
TNFC	-0.1495	-0.08339	-0.06611
CT141	-0.17534	-0.10935	-0.06599
PSB10	-0.11883	-0.05303	-0.0658
IRK12	-0.11386	-0.04821	-0.06565
KIF2C	-0.11566	-0.05008	-0.06558
NGN3	-0.13032	-0.06536	-0.06496
ERCC6	-0.10512	-0.04055	-0.06457
ZMAT5	-0.10447	-0.04022	-0.06425
DNJC2	-0.12122	-0.05708	-0.06414
EYA2	-0.11114	-0.04701	-0.06413
HV303	-0.11453	-0.05068	-0.06385
PRG3	-0.12097	-0.05716	-0.06381
RS2	-0.12319	-0.05941	-0.06378
CHSS1	-0.11147	-0.04801	-0.06346
GFRA2	-0.12102	-0.0577	-0.06332
EVC	-0.1216	-0.05844	-0.06316
PLXD1	-0.12224	-0.05929	-0.06295
SYAM	-0.13102	-0.06859	-0.06243
TFPT	-0.11261	-0.05023	-0.06238
MOT11	-0.13329	-0.07124	-0.06205
MAST1	-0.10674	-0.04519	-0.06155
AMAC1	-0.13519	-0.07387	-0.06132
LX12B	-0.11181	-0.0506	-0.06121
ADCY5	-0.11335	-0.05239	-0.06096
TMM80	-0.12098	-0.06009	-0.06089
BRMS1	-0.12408	-0.06335	-0.06073
T4S4	-0.10871	-0.04808	-0.06063
SSR1	-0.10158	-0.04103	-0.06055
COE4	-0.1198	-0.05928	-0.06052
AGFG1	-0.10675	-0.04623	-0.06052
GTSE1	-0.10179	-0.04231	-0.05948
CK087	-0.13406	-0.07465	-0.05941
KIF14	-0.10349	-0.04457	-0.05892
FHL1	-0.12897	-0.07044	-0.05853
ACT2	-0.12008	-0.06164	-0.05844
B4GT3	-0.11713	-0.0589	-0.05823
HNF1A	-0.1486	-0.0909	-0.0577
S1PR1	-0.1014	-0.04374	-0.05766
AUTS2	-0.099	-0.04156	-0.05744
F19A3	-0.09798	-0.04057	-0.05741
LPAR5	-0.13483	-0.07747	-0.05736
IL4RA	-0.13669	-0.07944	-0.05725
CLN8	-0.11632	-0.05907	-0.05725
CH25H	-0.10195	-0.04478	-0.05717
FA89B	-0.10591	-0.04891	-0.057
CJ035	-0.12903	-0.07216	-0.05687
RUXG	-0.09888	-0.04224	-0.05664
IF2	-0.23221	-0.17579	-0.05642
CTR2	-0.10308	-0.04679	-0.05629
GNA12	-0.11101	-0.05482	-0.05619
CC106	-0.10454	-0.04835	-0.05619
SMBP2	-0.13455	-0.07837	-0.05618
FUS	-0.11374	-0.05821	-0.05553
KCA10	-0.09765	-0.04215	-0.0555
CAMP2	-0.10349	-0.04816	-0.05533
HDBP1	-0.12347	-0.0683	-0.05517
HVM60	-0.12173	-0.06679	-0.05494
ANR55	-0.09941	-0.04472	-0.05469
GPX8	-0.09713	-0.04259	-0.05454
TM134	-0.11259	-0.05818	-0.05441
BI2L2	-0.12313	-0.06905	-0.05408
S10A1	-0.10352	-0.04959	-0.05393
CCDC8	-0.12627	-0.07267	-0.0536
CI171	-0.10396	-0.05059	-0.05337
TM140	-0.11839	-0.06504	-0.05335
MMEL1	-0.11574	-0.06253	-0.05321
HBA	-0.13406	-0.08106	-0.053
DPCR1	-0.12481	-0.07187	-0.05294
PUSL1	-0.11426	-0.06142	-0.05284
MPCP	-0.09371	-0.04135	-0.05236
TRYM	-0.12835	-0.07608	-0.05227
PRLHR	-0.13518	-0.08309	-0.05209
CDN1A	-0.09301	-0.04101	-0.052
RL36	-0.13037	-0.07866	-0.05171
WISP1	-0.0949	-0.04327	-0.05163
C1QL2	-0.12448	-0.07304	-0.05144
SCN4B	-0.09648	-0.04515	-0.05133
CR3L2	-0.10235	-0.05106	-0.05129
HEM1	-0.10718	-0.05594	-0.05124
VACHT	-0.1173	-0.06616	-0.05114
K2C7	-0.10643	-0.05541	-0.05102
CA109	-0.09429	-0.0434	-0.05089
WBS27	-0.13446	-0.08362	-0.05084
HYAL1	-0.1285	-0.07777	-0.05073
DDAH2	-0.12143	-0.07082	-0.05061
RT02	-0.11805	-0.06749	-0.05056
CP074	-0.12201	-0.07152	-0.05049
ITIH1	-0.09012	-0.04007	-0.05005
NALDL	-0.12027	-0.07058	-0.04969
IL19	-0.09032	-0.04078	-0.04954
TGBR3	-0.10015	-0.05062	-0.04953
PLAC9	-0.1304	-0.08098	-0.04942
RL28	-0.11392	-0.0646	-0.04932
IQCF2	-0.11044	-0.06113	-0.04931
ZC12D	-0.11758	-0.06838	-0.0492
C56D1	-0.11004	-0.06105	-0.04899
FHL2	-0.10356	-0.05488	-0.04868
H2AJ	-0.10907	-0.06044	-0.04863
NHRF4	-0.12804	-0.07948	-0.04856
REG3G	-0.09452	-0.04619	-0.04833
NUDC2	-0.09023	-0.04192	-0.04831
ADA12	-0.09639	-0.04814	-0.04825
RFPLA	-0.08888	-0.04066	-0.04822
CA198	-0.12399	-0.07593	-0.04806
IGKC	-0.09132	-0.04335	-0.04797
PACS1	-0.09587	-0.04797	-0.0479
SI1L2	-0.11606	-0.06822	-0.04784
COBL	-0.12417	-0.07649	-0.04768
O51B6	-0.08948	-0.04186	-0.04762
TPPC5	-0.12514	-0.07752	-0.04762
LYAM2	-0.09597	-0.04842	-0.04755
4EBP1	-0.09164	-0.04409	-0.04755
SC5AA	-0.10552	-0.05804	-0.04748
SH2B1	-0.11078	-0.06331	-0.04747
OAF	-0.10663	-0.05917	-0.04746
CO1A2	-0.09925	-0.05184	-0.04741
HXB8	-0.10865	-0.0613	-0.04735
FA65B	-0.093	-0.04565	-0.04735
ANR23	-0.1153	-0.06799	-0.04731
F104A	-0.09777	-0.05082	-0.04695
HD	-0.09212	-0.04529	-0.04683
BTBD6	-0.11469	-0.0679	-0.04679
T184A	-0.13245	-0.08586	-0.04659
TMHS	-0.10316	-0.05663	-0.04653
SIAS	-0.09442	-0.04793	-0.04649
COF1	-0.09417	-0.04776	-0.04641
RIC8A	-0.12295	-0.07657	-0.04638
RSAD1	-0.08846	-0.04223	-0.04623
SIRT3	-0.11931	-0.07334	-0.04597
OR7A5	-0.09734	-0.05143	-0.04591
KI26B	-0.12891	-0.08321	-0.0457
GRAB	-0.08602	-0.04038	-0.04564
TWF2	-0.12878	-0.08321	-0.04557
TNF12	-0.11078	-0.06521	-0.04557
EMP3	-0.10145	-0.05594	-0.04551
MOC2B	-0.08688	-0.04137	-0.04551
CCR6	-0.1068	-0.06167	-0.04513
NTKL	-0.11188	-0.06683	-0.04505
GRIN2	-0.13018	-0.08527	-0.04491
F170B	-0.13631	-0.09151	-0.0448
HBAT	-0.12127	-0.07649	-0.04478
EF1G	-0.087	-0.04231	-0.04469
SH3R2	-0.09771	-0.05304	-0.04467
TTC38	-0.08751	-0.04285	-0.04466
PRP31	-0.10145	-0.05694	-0.04451
RM43	-0.09066	-0.04617	-0.04449
RRAS	-0.09277	-0.0485	-0.04427
CJ082	-0.09223	-0.048	-0.04423
NAC2	-0.09215	-0.04803	-0.04412
FUCT1	-0.11576	-0.0718	-0.04396
DDRGK	-0.09652	-0.05256	-0.04396
MDSP	-0.11162	-0.06767	-0.04395
B3GA1	-0.09345	-0.04954	-0.04391
CP079	-0.10925	-0.06536	-0.04389
DRAXI	-0.13148	-0.08767	-0.04381
OTOAN	-0.09752	-0.05376	-0.04376
CRGF	-0.12453	-0.0808	-0.04373
CC85A	-0.11492	-0.07123	-0.04369
GNAZ	-0.09719	-0.0536	-0.04359
SODC	-0.0947	-0.05112	-0.04358
RCCD1	-0.10502	-0.06144	-0.04358
PGBM	-0.12653	-0.08301	-0.04352
S2534	-0.1207	-0.07723	-0.04347
STA5A	-0.08868	-0.04526	-0.04342
PROM2	-0.13348	-0.09009	-0.04339
STAR5	-0.11481	-0.07145	-0.04336
SIG14	-0.1094	-0.06604	-0.04336
NOD1	-0.08546	-0.04211	-0.04335
ORAI2	-0.13221	-0.08887	-0.04334
F173A	-0.14295	-0.09964	-0.04331
CLM6	-0.09774	-0.05447	-0.04327
2B14	-0.09543	-0.05232	-0.04311
LAT	-0.09437	-0.05131	-0.04306
ZMY19	-0.10442	-0.0614	-0.04302
CDK3	-0.10105	-0.05811	-0.04294
HV103	-0.14076	-0.09794	-0.04282
RPP29	-0.10299	-0.06019	-0.0428
NPT3	-0.11464	-0.0719	-0.04274
CCAR1	-0.08311	-0.04041	-0.0427
CKLF7	-0.09372	-0.05102	-0.0427
PSPC	-0.09641	-0.05384	-0.04257
LONP2	-0.09321	-0.05083	-0.04238
SSU72	-0.10652	-0.06416	-0.04236
CA2D2	-0.09848	-0.05612	-0.04236
CA043	-0.08343	-0.04114	-0.04229
PSN2	-0.10343	-0.06114	-0.04229
DPYL1	-0.08242	-0.04013	-0.04229
NAIF1	-0.12499	-0.08272	-0.04227
TCF23	-0.10038	-0.05819	-0.04219
TUTLB	-0.10288	-0.06073	-0.04215
RASF1	-0.09327	-0.05128	-0.04199
NLRC5	-0.1137	-0.07175	-0.04195
TPC6A	-0.1284	-0.08648	-0.04192
O51G1	-0.0892	-0.04735	-0.04185
GCSH	-0.08273	-0.04094	-0.04179
MPND	-0.12888	-0.08738	-0.0415
LCA5	-0.09777	-0.05628	-0.04149
H10	-0.14452	-0.10304	-0.04148
PEPA	-0.10529	-0.06383	-0.04146
ANGP2	-0.08897	-0.04752	-0.04145
HMGA1	-0.08197	-0.04054	-0.04143
TM115	-0.11851	-0.0771	-0.04141
OBF1	-0.10754	-0.06613	-0.04141
RASH	-0.11873	-0.07742	-0.04131
DDC	-0.09937	-0.05814	-0.04123
ZN488	-0.09215	-0.05092	-0.04123
GPR61	-0.10506	-0.06385	-0.04121
K1609	-0.08885	-0.04765	-0.0412
GBRB3	-0.08197	-0.04085	-0.04112
PEBP1	-0.08814	-0.04707	-0.04107
CP054	-0.15144	-0.1105	-0.04094
GNDS	-0.12166	-0.08074	-0.04092
ASGR2	-0.08428	-0.04337	-0.04091
I2BP2	-0.09618	-0.05535	-0.04083
QIL1	-0.08812	-0.04731	-0.04081
RNAS7	-0.09877	-0.05799	-0.04078
STEA3	-0.10755	-0.06679	-0.04076
ATG13	-0.08987	-0.04913	-0.04074
ZHANG	-0.1029	-0.06218	-0.04072
ZN581	-0.09385	-0.05314	-0.04071
TRAF2	-0.12296	-0.08225	-0.04071
RIN2	-0.08739	-0.0467	-0.04069
TAGL2	-0.09353	-0.05288	-0.04065
KCNG4	-0.10513	-0.06451	-0.04062
ZN668	-0.1013	-0.0608	-0.0405
ASSY	-0.08184	-0.04134	-0.0405
DDX54	-0.108	-0.06751	-0.04049
H2A2A	-0.12264	-0.08224	-0.0404
CC116	-0.10254	-0.06217	-0.04037
KIF17	-0.09816	-0.05781	-0.04035
TRYB2	-0.10991	-0.06966	-0.04025
ANS1A	-0.09114	-0.05103	-0.04011
WNT3	-0.08847	-0.04837	-0.0401
BATF3	-0.13541	-0.09551	-0.0399
CN166	-0.0895	-0.0496	-0.0399
CF222	-0.10715	-0.06726	-0.03989
MYADM	-0.1231	-0.08332	-0.03978
TM108	-0.11378	-0.07407	-0.03971
LHPP	-0.09109	-0.0514	-0.03969
ZWINT	-0.09695	-0.05729	-0.03966
PPARD	-0.10445	-0.06482	-0.03963
PPM1F	-0.12144	-0.08184	-0.0396
CAC1B	-0.10123	-0.06167	-0.03956
ALAT2	-0.08235	-0.04283	-0.03952
CAPZB	-0.08179	-0.04227	-0.03952
GVIN1	-0.08245	-0.04297	-0.03948
G45IP	-0.09599	-0.05655	-0.03944
MESD	-0.08573	-0.04642	-0.03931
RL12	-0.11258	-0.0733	-0.03928
KLF11	-0.0793	-0.0401	-0.0392
DACT2	-0.12079	-0.08162	-0.03917
NR0B2	-0.12305	-0.08391	-0.03914
OXLA	-0.10175	-0.06262	-0.03913
MAGBG	-0.09261	-0.05352	-0.03909
RILP	-0.10303	-0.06403	-0.039
CCD42	-0.07914	-0.04021	-0.03893
STIM1	-0.09306	-0.05422	-0.03884
LPP1	-0.08033	-0.04149	-0.03884
TPRGL	-0.09696	-0.05818	-0.03878
DHB1	-0.09459	-0.05584	-0.03875
TRI54	-0.08581	-0.04707	-0.03874
KIF6	-0.08048	-0.04176	-0.03872
DDR2	-0.08541	-0.04679	-0.03862
WPB5	-0.09935	-0.06085	-0.0385
HM20B	-0.10169	-0.06325	-0.03844
PGRP2	-0.10544	-0.06704	-0.0384
INM02	-0.11004	-0.07173	-0.03831
S22AD	-0.08306	-0.04481	-0.03825
MYPT2	-0.09527	-0.05717	-0.0381
CB078	-0.08908	-0.05101	-0.03807
RRS1	-0.10256	-0.06451	-0.03805
ACTG	-0.11078	-0.07281	-0.03797
RNF26	-0.11526	-0.07733	-0.03793
CAN8	-0.08138	-0.04353	-0.03785
DRS7B	-0.08993	-0.05209	-0.03784
CP2DE	-0.10745	-0.06963	-0.03782
QRIC2	-0.09682	-0.05901	-0.03781
SDSL	-0.11769	-0.07995	-0.03774
H14	-0.14469	-0.10705	-0.03764
LRC30	-0.11123	-0.07377	-0.03746
CD031	-0.10003	-0.0626	-0.03743
FANCE	-0.08941	-0.052	-0.03741
TBKB1	-0.09751	-0.0602	-0.03731
MCEE	-0.07824	-0.04107	-0.03717
CJ090	-0.08516	-0.04803	-0.03713
P5CR2	-0.10927	-0.07229	-0.03698
ALLC	-0.07752	-0.04059	-0.03693
CV013	-0.09229	-0.05548	-0.03681
ETV7	-0.11031	-0.07353	-0.03678
CCD89	-0.11005	-0.07335	-0.0367
ENY2	-0.07754	-0.04086	-0.03668
VPREB	-0.10639	-0.06972	-0.03667
SFTPD	-0.08157	-0.04494	-0.03663
R4RL1	-0.12799	-0.09154	-0.03645
CI085	-0.0888	-0.05237	-0.03643
SYT7	-0.09381	-0.0574	-0.03641
DAPK2	-0.09264	-0.05623	-0.03641
SG1C1	-0.1268	-0.0904	-0.0364
GRM4	-0.10505	-0.06866	-0.03639
ISG20	-0.08699	-0.05061	-0.03638
TVA2	-0.08511	-0.04875	-0.03636
O51L1	-0.07756	-0.04121	-0.03635
WDR93	-0.08094	-0.04472	-0.03622
S2542	-0.11368	-0.07749	-0.03619
CT118	-0.09386	-0.05767	-0.03619
EFC4B	-0.09889	-0.06272	-0.03617
BORG1	-0.11714	-0.08097	-0.03617
TS1R2	-0.10061	-0.06455	-0.03606
B2L12	-0.13182	-0.09576	-0.03606
CI016	-0.11673	-0.08092	-0.03581
SDA1	-0.07802	-0.04224	-0.03578
TRI72	-0.11457	-0.07893	-0.03564
QSOX2	-0.09452	-0.05891	-0.03561
DMBT1	-0.0989	-0.06329	-0.03561
TVA1	-0.09589	-0.06028	-0.03561
CE164	-0.11365	-0.07805	-0.0356
NCTR3	-0.10229	-0.06672	-0.03557
TBB4	-0.10673	-0.07117	-0.03556
UPK2	-0.07659	-0.04105	-0.03554
DDX59	-0.0933	-0.0578	-0.0355
ZN566	-0.08651	-0.05104	-0.03547
PEX10	-0.15937	-0.12396	-0.03541
NFL	-0.08637	-0.05098	-0.03539
ZP1	-0.10972	-0.07436	-0.03536
TFPI1	-0.08956	-0.05428	-0.03528
SC6A8	-0.10583	-0.07068	-0.03515
EGFR	-0.08057	-0.04551	-0.03506
GSDMD	-0.13735	-0.10229	-0.03506
SMU1	-0.09141	-0.05639	-0.03502
ACTA	-0.08874	-0.05372	-0.03502
DYSI1	-0.09384	-0.05883	-0.03501
CP8B1	-0.0817	-0.04673	-0.03497
PEF1	-0.09377	-0.05886	-0.03491
NWD1	-0.09269	-0.05783	-0.03486
PDGFB	-0.09249	-0.05764	-0.03485
GPVI	-0.07942	-0.04458	-0.03484
CI071	-0.08032	-0.04549	-0.03483
F118A	-0.08138	-0.0466	-0.03478
XRRA1	-0.07823	-0.04346	-0.03477
DHDH	-0.07903	-0.04427	-0.03476
HS3SA	-0.11486	-0.08011	-0.03475
DMRTD	-0.11194	-0.07719	-0.03475
T22D3	-0.11319	-0.07848	-0.03471
FRIL	-0.12006	-0.08539	-0.03467
SRCRL	-0.12552	-0.09087	-0.03465
KIRR3	-0.11211	-0.07747	-0.03464
LAIR1	-0.09153	-0.05702	-0.03451
RHES	-0.096	-0.06151	-0.03449
MSGN1	-0.10343	-0.06894	-0.03449
GKAP1	-0.08768	-0.05325	-0.03443
SR140	-0.07689	-0.04249	-0.0344
FA64A	-0.11695	-0.08259	-0.03436
OFCC1	-0.07995	-0.0456	-0.03435
ZN768	-0.11161	-0.07729	-0.03432
NNAT	-0.08076	-0.04649	-0.03427
PCCB	-0.07416	-0.03995	-0.03421
VINC	-0.07423	-0.04005	-0.03418
INO1	-0.09595	-0.06179	-0.03416
NC2A	-0.08018	-0.04603	-0.03415
PK1L1	-0.09858	-0.06444	-0.03414
CCD24	-0.11095	-0.07681	-0.03414
RDH1	-0.10408	-0.07002	-0.03406
HSP72	-0.07651	-0.04246	-0.03405
FOSB	-0.08405	-0.05003	-0.03402
VGFR3	-0.10672	-0.07273	-0.03399
PPDPF	-0.15036	-0.11642	-0.03394
CC137	-0.09206	-0.05816	-0.0339
GP133	-0.11494	-0.0811	-0.03384
STBD1	-0.08348	-0.0497	-0.03378
GP2	-0.07841	-0.04464	-0.03377
PKHM2	-0.08293	-0.04923	-0.0337
APOA5	-0.10705	-0.07336	-0.03369
S38A3	-0.09062	-0.05694	-0.03368
CO4A2	-0.09361	-0.05993	-0.03368
PRDM9	-0.09771	-0.06406	-0.03365
COX42	-0.07977	-0.04613	-0.03364
NACAD	-0.14233	-0.1087	-0.03363
CYHR1	-0.12726	-0.09364	-0.03362
TBX1	-0.08064	-0.04703	-0.03361
RECQ5	-0.09595	-0.06234	-0.03361
WDR85	-0.10058	-0.06698	-0.0336
L2GL2	-0.10791	-0.07434	-0.03357
RHOF	-0.09082	-0.0573	-0.03352
PRPH2	-0.09527	-0.06175	-0.03352
F101B	-0.09541	-0.06191	-0.0335
RL10	-0.07612	-0.04262	-0.0335
TIF1B	-0.12284	-0.08948	-0.03336
SHAN2	-0.10446	-0.07113	-0.03333
KCNH1	-0.09252	-0.05921	-0.03331
TNC18	-0.13542	-0.10214	-0.03328
THRSP	-0.07677	-0.0435	-0.03327
PNML1	-0.0825	-0.04924	-0.03326
RLA0	-0.09947	-0.06621	-0.03326
NDKM	-0.1134	-0.08015	-0.03325
ICAM4	-0.07728	-0.04403	-0.03325
COX6C	-0.0968	-0.06363	-0.03317
YKT6	-0.09742	-0.06427	-0.03315
ZDH19	-0.07942	-0.0463	-0.03312
BRD9	-0.0805	-0.0474	-0.0331
NOP14	-0.07449	-0.04141	-0.03308
EEPD1	-0.10955	-0.0765	-0.03305
NAGS	-0.10792	-0.07494	-0.03298
DCPS	-0.08651	-0.05354	-0.03297
VAC14	-0.08576	-0.05282	-0.03294
CABP4	-0.10376	-0.0709	-0.03286
RM23	-0.10612	-0.07332	-0.0328
CC124	-0.09009	-0.05731	-0.03278
ZN599	-0.08023	-0.04745	-0.03278
JAGN1	-0.07809	-0.04538	-0.03271
RLBP1	-0.08437	-0.05168	-0.03269
RGS20	-0.0736	-0.04092	-0.03268
ATF5	-0.11533	-0.08268	-0.03265
HYAL2	-0.09658	-0.06393	-0.03265
TFAP4	-0.0949	-0.06233	-0.03257
FOSL2	-0.11213	-0.07962	-0.03251
TM101	-0.08863	-0.05612	-0.03251
GLIS1	-0.12027	-0.08779	-0.03248
TIGIT	-0.07693	-0.04447	-0.03246
PPIE	-0.07325	-0.04091	-0.03234
KAIN	-0.08034	-0.04801	-0.03233
YG044	-0.09478	-0.06248	-0.0323
LRC10	-0.11386	-0.0816	-0.03226
ZDH22	-0.08385	-0.05159	-0.03226
RAB5C	-0.07354	-0.04133	-0.03221
LRAD1	-0.10529	-0.07308	-0.03221
RABE2	-0.1155	-0.0833	-0.0322
CC075	-0.07758	-0.04538	-0.0322
ZFP3	-0.07881	-0.04662	-0.03219
ZN786	-0.10512	-0.07296	-0.03216
PAQRA	-0.10216	-0.07	-0.03216
CEAM1	-0.09984	-0.06768	-0.03216
COQ9	-0.08551	-0.05341	-0.0321
C11B1	-0.10045	-0.06838	-0.03207
IPSP	-0.0864	-0.05433	-0.03207
YETS4	-0.07986	-0.04784	-0.03202
BCAR3	-0.0837	-0.0517	-0.032
PLAK	-0.10546	-0.07354	-0.03192
TCP11	-0.07443	-0.04251	-0.03192
IGLO5	-0.07311	-0.04121	-0.0319
GPR4	-0.14122	-0.10937	-0.03185
K1161	-0.08036	-0.04853	-0.03183
SPY4	-0.12785	-0.09603	-0.03182
LMX1B	-0.10188	-0.07012	-0.03176
CCD51	-0.09737	-0.06563	-0.03174
VATG2	-0.08544	-0.0537	-0.03174
HAND1	-0.07965	-0.04792	-0.03173
GGT1	-0.0955	-0.06384	-0.03166
SNPH	-0.1254	-0.09375	-0.03165
GA2L1	-0.10641	-0.07478	-0.03163
CT134	-0.12335	-0.09173	-0.03162
MAST3	-0.10509	-0.0735	-0.03159
CBX7	-0.09875	-0.06716	-0.03159
ZN764	-0.10548	-0.0739	-0.03158
RASLC	-0.09167	-0.06012	-0.03155
AMPO	-0.07972	-0.04817	-0.03155
APOA4	-0.09423	-0.06272	-0.03151
PROX2	-0.09322	-0.06172	-0.0315
S13A4	-0.08609	-0.05459	-0.0315
CK049	-0.07166	-0.04021	-0.03145
RIPL2	-0.11375	-0.08232	-0.03143
CHM2A	-0.08388	-0.05245	-0.03143
KS6A2	-0.09069	-0.05928	-0.03141
SCND1	-0.08045	-0.04908	-0.03137
RDH8	-0.09149	-0.06013	-0.03136
RRMJ1	-0.07988	-0.04858	-0.0313
SH2B2	-0.1024	-0.07117	-0.03123
OR5C1	-0.0899	-0.05868	-0.03122
WDR61	-0.07924	-0.04803	-0.03121
TOM40	-0.07833	-0.04717	-0.03116
UN45A	-0.08959	-0.05844	-0.03115
ATG9A	-0.0899	-0.05879	-0.03111
PARVB	-0.0896	-0.05852	-0.03108
UBA7	-0.09736	-0.06629	-0.03107
IF4B	-0.08276	-0.05169	-0.03107
B3AT	-0.0903	-0.05929	-0.03101
RUXE	-0.07442	-0.0435	-0.03092
BHA15	-0.11912	-0.08824	-0.03088
DLX4	-0.08	-0.04912	-0.03088
IRK5	-0.07682	-0.04595	-0.03087
PRDM5	-0.07221	-0.04134	-0.03087
CH1B2	-0.08553	-0.05469	-0.03084
LENG1	-0.07776	-0.04693	-0.03083
KDM4D	-0.0708	-0.03998	-0.03082
NLGNX	-0.08184	-0.05104	-0.0308
TRI22	-0.10472	-0.07396	-0.03076
WC11	-0.08065	-0.04993	-0.03072
1C01	-0.11298	-0.08228	-0.0307
GLP2R	-0.09153	-0.06084	-0.03069
LYPD3	-0.08388	-0.05321	-0.03067
G6B	-0.09527	-0.0646	-0.03067
CNPY3	-0.08747	-0.05684	-0.03063
PROP1	-0.10935	-0.07875	-0.0306
CT177	-0.07422	-0.04365	-0.03057
PSPN	-0.1509	-0.12039	-0.03051
CENPP	-0.10804	-0.07754	-0.0305
H2AV	-0.07116	-0.04066	-0.0305
EPHA8	-0.11433	-0.0839	-0.03043
PPARA	-0.07546	-0.04504	-0.03042
ZP4	-0.09523	-0.06484	-0.03039
IP3KB	-0.10029	-0.06994	-0.03035
MGT4B	-0.09468	-0.06434	-0.03034
ESIP1	-0.07609	-0.04582	-0.03027
ACBP	-0.0772	-0.04696	-0.03024
C1QT2	-0.09955	-0.06934	-0.03021
MYOZ3	-0.08958	-0.05945	-0.03013
ANAG	-0.0957	-0.06558	-0.03012
SERA	-0.10627	-0.07619	-0.03008
SOST	-0.09884	-0.06877	-0.03007
PNMT	-0.11308	-0.08307	-0.03001
K1875	-0.11308	-0.08308	-0.03
CABP7	-0.08698	-0.05698	-0.03
LRRN1	-0.08515	-0.05524	-0.02991
TD26	-0.12091	-0.09103	-0.02988
PTPRT	-0.07539	-0.04554	-0.02985
TVB5	-0.07697	-0.04713	-0.02984
IASPP	-0.10206	-0.07222	-0.02984
ANF	-0.0752	-0.04537	-0.02983
RL23A	-0.09723	-0.06742	-0.02981
WBS14	-0.07623	-0.04642	-0.02981
FLRT1	-0.11728	-0.08747	-0.02981
GSTP1	-0.13185	-0.10205	-0.0298
OD3L1	-0.07884	-0.04908	-0.02976
SGSM3	-0.10816	-0.07843	-0.02973
CPXM2	-0.07176	-0.04203	-0.02973
EPIPL	-0.12595	-0.09624	-0.02971
SOBP	-0.08598	-0.05629	-0.02969
GON1	-0.07607	-0.04643	-0.02964
HGFL	-0.07931	-0.04968	-0.02963
LYPD2	-0.13199	-0.10236	-0.02963
AEN	-0.11146	-0.08184	-0.02962
RON	-0.09176	-0.0622	-0.02956
TELT	-0.14281	-0.11326	-0.02955
NCK2	-0.075	-0.04546	-0.02954
O1020	-0.07313	-0.04362	-0.02951
CD47	-0.07115	-0.04165	-0.0295
P12L2	-0.0874	-0.05794	-0.02946
JKIP1	-0.07854	-0.04916	-0.02938
UBX11	-0.08128	-0.05191	-0.02937
CP058	-0.07179	-0.04243	-0.02936
RL9	-0.08961	-0.06032	-0.02929
UBXN1	-0.07313	-0.0439	-0.02923
S22AB	-0.1046	-0.0754	-0.0292
WDR34	-0.0974	-0.0682	-0.0292
ZNF74	-0.08044	-0.05126	-0.02918
TBA1	-0.11354	-0.08441	-0.02913
DERL3	-0.08156	-0.05244	-0.02912
UBP2	-0.07071	-0.04159	-0.02912
DHRS2	-0.07388	-0.04477	-0.02911
TACC3	-0.08826	-0.05918	-0.02908
DEND	-0.0784	-0.04934	-0.02906
EDN2	-0.09791	-0.06888	-0.02903
SCN3B	-0.08411	-0.05511	-0.029
KCNE4	-0.06918	-0.04018	-0.029
LYPD1	-0.08492	-0.05593	-0.02899
PLPL5	-0.10168	-0.07272	-0.02896
DYH17	-0.09003	-0.06107	-0.02896
SHSA3	-0.1153	-0.08638	-0.02892
SEM4D	-0.08114	-0.05222	-0.02892
NANO2	-0.09484	-0.06596	-0.02888
KRT35	-0.10339	-0.07456	-0.02883
NEIL2	-0.08202	-0.0532	-0.02882
PRND	-0.06954	-0.04073	-0.02881
RP1L1	-0.09997	-0.0712	-0.02877
PA2GC	-0.07457	-0.0458	-0.02877
CG044	-0.07064	-0.04188	-0.02876
RSPO4	-0.1079	-0.07916	-0.02874
PRIC4	-0.10464	-0.07592	-0.02872
CA111	-0.13116	-0.10245	-0.02871
MOS	-0.07046	-0.04178	-0.02868
TBRG4	-0.12933	-0.10069	-0.02864
MD1L1	-0.12762	-0.099	-0.02862
LENEP	-0.08306	-0.05444	-0.02862
AIPL1	-0.0944	-0.06581	-0.02859
CL004	-0.07853	-0.04996	-0.02857
UB2R2	-0.08305	-0.05448	-0.02857
SGK71	-0.11239	-0.08383	-0.02856
CKLF5	-0.09488	-0.06633	-0.02855
CPT1C	-0.08356	-0.05503	-0.02853
BET1L	-0.0752	-0.04673	-0.02847
OR4N2	-0.07791	-0.04951	-0.0284
UBIA1	-0.09367	-0.06528	-0.02839
DJC15	-0.07517	-0.04681	-0.02836
POLS2	-0.09867	-0.07038	-0.02829
PE2R2	-0.08105	-0.05285	-0.0282
EME2	-0.12619	-0.09801	-0.02818
SAMC	-0.08484	-0.05666	-0.02818
SOX8	-0.09693	-0.06881	-0.02812
AMRP	-0.09713	-0.06901	-0.02812
SACA3	-0.0963	-0.06821	-0.02809
PI5L1	-0.10139	-0.07332	-0.02807
DRGX	-0.08811	-0.06007	-0.02804
RM53	-0.07232	-0.04431	-0.02801
GPHB5	-0.10867	-0.08074	-0.02793
TRM2A	-0.08153	-0.05364	-0.02789
TMBI4	-0.07576	-0.04788	-0.02788
CX036	-0.07477	-0.04695	-0.02782
EXOS4	-0.09271	-0.06491	-0.0278
GREM1	-0.0731	-0.0453	-0.0278
EMID1	-0.10841	-0.08066	-0.02775
COBA2	-0.07444	-0.04672	-0.02772
LGI4	-0.09753	-0.06984	-0.02769
TVB8	-0.07934	-0.05168	-0.02766
GIMA6	-0.1039	-0.07628	-0.02762
CHSS2	-0.13007	-0.10245	-0.02762
NBL1	-0.11749	-0.0899	-0.02759
EHMT1	-0.09495	-0.06737	-0.02758
CT165	-0.08672	-0.05914	-0.02758
THNS2	-0.07757	-0.05	-0.02757
CP078	-0.08356	-0.05601	-0.02755
ERGI1	-0.07015	-0.04265	-0.0275
OTUB1	-0.07316	-0.0457	-0.02746
YRDC	-0.08125	-0.05381	-0.02744
SARG	-0.10336	-0.07595	-0.02741
NPT2B	-0.0753	-0.04792	-0.02738
K1522	-0.08109	-0.05373	-0.02736
PSB11	-0.11442	-0.08707	-0.02735
NR5A2	-0.07782	-0.05048	-0.02734
NOTC4	-0.1202	-0.0929	-0.0273
G0S2	-0.10669	-0.07939	-0.0273
CLD22	-0.10175	-0.07447	-0.02728
QCR1	-0.09056	-0.06328	-0.02728
LOX12	-0.08002	-0.05274	-0.02728
TDIF1	-0.06944	-0.04217	-0.02727
SSF1	-0.08045	-0.05318	-0.02727
CERK1	-0.09234	-0.06513	-0.02721
S22A8	-0.08022	-0.05301	-0.02721
LIMD2	-0.10102	-0.07386	-0.02716
TR112	-0.07504	-0.04788	-0.02716
CISD3	-0.12168	-0.09453	-0.02715
ERD22	-0.07277	-0.04563	-0.02714
NSUN6	-0.08557	-0.0585	-0.02707
ABCAD	-0.09323	-0.06618	-0.02705
UBP43	-0.07907	-0.05205	-0.02702
1433S	-0.09698	-0.06998	-0.027
ZN629	-0.10364	-0.07668	-0.02696
CQ059	-0.10313	-0.07617	-0.02696
GUC2E	-0.08088	-0.05398	-0.0269
KLH12	-0.07433	-0.04745	-0.02688
CHST8	-0.09816	-0.0713	-0.02686
TAGL3	-0.07056	-0.04376	-0.0268
STA5B	-0.08008	-0.05329	-0.02679
ECHD2	-0.08752	-0.06074	-0.02678
OSB10	-0.08181	-0.05505	-0.02676
LEG12	-0.09104	-0.06429	-0.02675
LRFN2	-0.10621	-0.07947	-0.02674
GP151	-0.06952	-0.04278	-0.02674
FOXR1	-0.0775	-0.05078	-0.02672
KCNF1	-0.13082	-0.10411	-0.02671
KDM5B	-0.07952	-0.05284	-0.02668
KLK5	-0.08777	-0.06111	-0.02666
BTBD2	-0.10602	-0.07937	-0.02665
SH3L1	-0.08074	-0.05413	-0.02661
ZN358	-0.09806	-0.07148	-0.02658
IN80E	-0.10029	-0.07373	-0.02656
SHC3	-0.08768	-0.06112	-0.02656
CD5R1	-0.10091	-0.0744	-0.02651
LIF	-0.11341	-0.08703	-0.02638
BHE40	-0.07067	-0.04429	-0.02638
CYTL1	-0.1182	-0.09183	-0.02637
LV001	-0.10011	-0.07377	-0.02634
BMP3B	-0.09689	-0.07057	-0.02632
CAV3	-0.07828	-0.05196	-0.02632
RFIP4	-0.07992	-0.05362	-0.0263
SCRB1	-0.07196	-0.04573	-0.02623
SERC4	-0.10425	-0.07802	-0.02623
ITIH3	-0.07363	-0.04743	-0.0262
ORAI3	-0.09813	-0.07199	-0.02614
CRIP3	-0.08416	-0.05806	-0.0261
IQCE	-0.0945	-0.06843	-0.02607
OLF3	-0.08403	-0.05797	-0.02606
PCGF3	-0.08289	-0.05686	-0.02603
PRAF1	-0.07709	-0.05107	-0.02602
ANR54	-0.12469	-0.09867	-0.02602
RL29	-0.12446	-0.09845	-0.02601
ACTN1	-0.07766	-0.05168	-0.02598
NAR5	-0.06748	-0.04153	-0.02595
KIF22	-0.07818	-0.05228	-0.0259
MD2L1	-0.07227	-0.04639	-0.02588
TPM2	-0.10264	-0.07677	-0.02587
MOT8	-0.07599	-0.05013	-0.02586
REST	-0.07318	-0.04733	-0.02585
3BHS7	-0.09133	-0.06549	-0.02584
IIGP5	-0.10937	-0.08356	-0.02581
CD72	-0.08349	-0.05769	-0.0258
RSPO1	-0.0893	-0.06353	-0.02577
KLK8	-0.06803	-0.04226	-0.02577
SIX6	-0.07559	-0.04985	-0.02574
OSR1	-0.0985	-0.07277	-0.02573
PGPS1	-0.08428	-0.05858	-0.0257
UBTD1	-0.09781	-0.07212	-0.02569
H2B2E	-0.10378	-0.07813	-0.02565
KLH34	-0.08485	-0.0592	-0.02565
EF2	-0.08222	-0.05658	-0.02564
MACD1	-0.0821	-0.05647	-0.02563
DOC2G	-0.11311	-0.08751	-0.0256
DUS18	-0.08362	-0.05805	-0.02557
ABR	-0.09086	-0.06531	-0.02555
CAN1	-0.08913	-0.06361	-0.02552
TMPSD	-0.09107	-0.06557	-0.0255
ASCL4	-0.12261	-0.09712	-0.02549
RN215	-0.10513	-0.07965	-0.02548
GRAP1	-0.07628	-0.05081	-0.02547
OTOSP	-0.11694	-0.0915	-0.02544
MEG10	-0.06889	-0.04345	-0.02544
BICD2	-0.09092	-0.06551	-0.02541
PCBP4	-0.09929	-0.07389	-0.0254
TUTLA	-0.09463	-0.06928	-0.02535
CTR3	-0.07821	-0.05287	-0.02534
CL031	-0.08046	-0.05514	-0.02532
T132A	-0.12278	-0.09747	-0.02531
MCM5	-0.07527	-0.04997	-0.0253
MAGAB	-0.08059	-0.05534	-0.02525
PAR14	-0.06703	-0.04179	-0.02524
USH1G	-0.11931	-0.09407	-0.02524
OGR1	-0.13045	-0.10528	-0.02517
CD3Z	-0.09126	-0.06609	-0.02517
ASB6	-0.1019	-0.07674	-0.02516
OR3A2	-0.08016	-0.055	-0.02516
NEB2	-0.07932	-0.05419	-0.02513
RA51D	-0.09604	-0.07094	-0.0251
MOFA1	-0.08679	-0.0617	-0.02509
CL059	-0.08557	-0.06048	-0.02509
FA78A	-0.09521	-0.07013	-0.02508
SYS1	-0.07808	-0.05303	-0.02505
CARM1	-0.06779	-0.04276	-0.02503
JIP3	-0.11333	-0.0883	-0.02503
DNJC4	-0.11121	-0.08619	-0.02502
CA210	-0.0927	-0.0677	-0.025
MIOX	-0.10345	-0.07847	-0.02498
TNR6B	-0.0658	-0.04087	-0.02493
CA2D4	-0.07897	-0.05405	-0.02492
RRP7A	-0.0813	-0.05642	-0.02488
MYH13	-0.0705	-0.04562	-0.02488
O10H1	-0.10804	-0.0832	-0.02484
S45A3	-0.12042	-0.09559	-0.02483
LPP	-0.07553	-0.0507	-0.02483
SHB	-0.0656	-0.04081	-0.02479
NDRG1	-0.08072	-0.05594	-0.02478
TRIM5	-0.07321	-0.04843	-0.02478
RAB26	-0.08876	-0.06401	-0.02475
DHX37	-0.08896	-0.06421	-0.02475
HXD9	-0.07939	-0.05472	-0.02467
EPN1	-0.09895	-0.0743	-0.02465
CADH3	-0.08237	-0.05774	-0.02463
RRMJ2	-0.09488	-0.07026	-0.02462
DMRT3	-0.06622	-0.0416	-0.02462
L10K	-0.07203	-0.04743	-0.0246
CLD6	-0.10979	-0.08523	-0.02456
ACTB	-0.10523	-0.08073	-0.0245
NETR	-0.08544	-0.06094	-0.0245
FKBPL	-0.06984	-0.04537	-0.02447
T132D	-0.11834	-0.09388	-0.02446
FZD7	-0.10749	-0.08307	-0.02442
B2L13	-0.06569	-0.04128	-0.02441
CSMD1	-0.09705	-0.07265	-0.0244
MFSD6	-0.06961	-0.04527	-0.02434
UBP20	-0.08928	-0.06494	-0.02434
CBPB2	-0.0644	-0.0401	-0.0243
ARHGJ	-0.11022	-0.08594	-0.02428
K2C6C	-0.09881	-0.07453	-0.02428
GLU2B	-0.07142	-0.04715	-0.02427
TUT7	-0.0694	-0.04513	-0.02427
TTC22	-0.11455	-0.09032	-0.02423
VP26A	-0.06964	-0.04542	-0.02422
EPS15	-0.07302	-0.04882	-0.0242
NR4A1	-0.10967	-0.08549	-0.02418
CYAC3	-0.09299	-0.06881	-0.02418
CSMD2	-0.08	-0.05582	-0.02418
K2C80	-0.09169	-0.06751	-0.02418
DALD3	-0.09017	-0.066	-0.02417
STON2	-0.07081	-0.04667	-0.02414
NRM	-0.10261	-0.07848	-0.02413
PA2G3	-0.10857	-0.08447	-0.0241
UT14A	-0.06602	-0.04192	-0.0241
TNR16	-0.12809	-0.104	-0.02409
CLC4G	-0.09683	-0.07277	-0.02406
PO2F3	-0.07214	-0.04809	-0.02405
LRC45	-0.13625	-0.11222	-0.02403
WSCD1	-0.09737	-0.07336	-0.02401
CL3L1	-0.06908	-0.04507	-0.02401
TRAF7	-0.08938	-0.06539	-0.02399
YA047	-0.09667	-0.07272	-0.02395
TFP11	-0.06591	-0.04201	-0.0239
NADC	-0.08968	-0.0658	-0.02388
CSDC2	-0.09218	-0.06831	-0.02387
PLXB3	-0.10757	-0.08373	-0.02384
CTRL	-0.07273	-0.0489	-0.02383
LYPD5	-0.07986	-0.05603	-0.02383
NFRKB	-0.06637	-0.04256	-0.02381
RGS11	-0.1003	-0.0765	-0.0238
NR2E3	-0.09336	-0.06962	-0.02374
SPIR2	-0.09604	-0.07231	-0.02373
OTX1	-0.07264	-0.04891	-0.02373
GRN	-0.09931	-0.0756	-0.02371
RAD9A	-0.0902	-0.06657	-0.02363
ABTB2	-0.09376	-0.07014	-0.02362
PSD1	-0.08184	-0.05822	-0.02362
UBAC1	-0.07306	-0.04945	-0.02361
GPT	-0.06913	-0.04553	-0.0236
PA24D	-0.09234	-0.06876	-0.02358
RPF1	-0.06355	-0.03997	-0.02358
RHBL3	-0.08167	-0.05813	-0.02354
IL2RB	-0.11221	-0.08871	-0.0235
S39A4	-0.12744	-0.10397	-0.02347
PROK1	-0.10272	-0.07928	-0.02344
LRC46	-0.0919	-0.06846	-0.02344
DHRS3	-0.07935	-0.05597	-0.02338
GREB1	-0.07931	-0.05593	-0.02338
S12A3	-0.09583	-0.07247	-0.02336
DMBX1	-0.1072	-0.08385	-0.02335
CBPC4	-0.06505	-0.04172	-0.02333
VMAT1	-0.07348	-0.05016	-0.02332
ZN703	-0.10208	-0.07877	-0.02331
CO5A1	-0.09737	-0.07406	-0.02331
IL1RA	-0.07296	-0.04965	-0.02331
CDAN1	-0.0888	-0.06551	-0.02329
TREX1	-0.13062	-0.10734	-0.02328
KRA32	-0.12	-0.09672	-0.02328
ITB5	-0.06859	-0.04536	-0.02323
H2A1	-0.17809	-0.15488	-0.02321
SSA27	-0.07609	-0.05289	-0.0232
MUSC	-0.0903	-0.0671	-0.0232
CTBP2	-0.06978	-0.04658	-0.0232
PPDE2	-0.08272	-0.05954	-0.02318
LRC8A	-0.10471	-0.08158	-0.02313
KLD7A	-0.10822	-0.0851	-0.02312
ES8L1	-0.07813	-0.05501	-0.02312
FBF1	-0.10502	-0.08191	-0.02311
ADA1D	-0.09833	-0.07522	-0.02311
DCTN4	-0.07909	-0.05599	-0.0231
FCGR2	-0.10077	-0.07769	-0.02308
TSAP1	-0.06825	-0.04517	-0.02308
FA83E	-0.13373	-0.11067	-0.02306
ITAM	-0.07794	-0.05489	-0.02305
PRDX5	-0.06789	-0.04485	-0.02304
K0664	-0.07518	-0.05221	-0.02297
GRP4	-0.09086	-0.0679	-0.02296
FA71A	-0.06921	-0.04625	-0.02296
FR1L4	-0.08252	-0.05957	-0.02295
CBR1	-0.06419	-0.04124	-0.02295
ZN503	-0.09548	-0.07254	-0.02294
RN123	-0.09247	-0.06953	-0.02294
CI125	-0.06618	-0.04328	-0.0229
CO3	-0.0707	-0.0478	-0.0229
CENPX	-0.12073	-0.09784	-0.02289
LAMP3	-0.06345	-0.04057	-0.02288
GRHPR	-0.07625	-0.05337	-0.02288
HDGR2	-0.07952	-0.05665	-0.02287
TIM9	-0.0872	-0.06434	-0.02286
F113A	-0.07603	-0.05317	-0.02286
GPIX	-0.13769	-0.11484	-0.02285
APBA3	-0.11379	-0.09094	-0.02285
SMOC2	-0.06687	-0.04404	-0.02283
SYCP3	-0.07776	-0.05494	-0.02282
ACOX3	-0.078	-0.05521	-0.02279
LOXE3	-0.06454	-0.04175	-0.02279
YI035	-0.1031	-0.08037	-0.02273
TM90A	-0.13423	-0.11152	-0.02271
OAZ1	-0.06782	-0.04513	-0.02269
GTR11	-0.08822	-0.06554	-0.02268
IL3RB	-0.10435	-0.08168	-0.02267
O52P1	-0.10232	-0.07966	-0.02266
SATB2	-0.06934	-0.04668	-0.02266
OPRD	-0.10401	-0.0814	-0.02261
TKT	-0.07234	-0.04978	-0.02256
CX6A1	-0.08332	-0.06077	-0.02255
SEN54	-0.08464	-0.06211	-0.02253
K1C42	-0.10039	-0.07789	-0.0225
VIAAT	-0.09432	-0.07185	-0.02247
PTRF	-0.09315	-0.07069	-0.02246
LRRC3	-0.12239	-0.09995	-0.02244
SPDYC	-0.09053	-0.06809	-0.02244
LYZL5	-0.07686	-0.05442	-0.02244
MAD4	-0.1306	-0.10816	-0.02244
S1PR3	-0.07137	-0.04894	-0.02243
OSR2	-0.07174	-0.04933	-0.02241
NALP5	-0.07715	-0.05475	-0.0224
SGCA	-0.10739	-0.08501	-0.02238
SYTL1	-0.0781	-0.05573	-0.02237
H4	-0.15505	-0.13269	-0.02236
O10AG	-0.10223	-0.07989	-0.02234
ROBO4	-0.11106	-0.08873	-0.02233
ATG3	-0.07104	-0.04871	-0.02233
EHD4	-0.06722	-0.04491	-0.02231
OR2D3	-0.07571	-0.05341	-0.0223
CCD57	-0.11517	-0.09292	-0.02225
FBXL2	-0.07099	-0.04877	-0.02222
MFAP4	-0.07761	-0.0554	-0.02221
MYF6	-0.06451	-0.0423	-0.02221
RUNX2	-0.06929	-0.04709	-0.0222
ZN689	-0.06873	-0.04653	-0.0222
F71F2	-0.07153	-0.04934	-0.02219
ARAP1	-0.08753	-0.06536	-0.02217
LHPL4	-0.07816	-0.05599	-0.02217
ACHA7	-0.10304	-0.08088	-0.02216
CAHM1	-0.0892	-0.06704	-0.02216
THADA	-0.0653	-0.04316	-0.02214
HME1	-0.07813	-0.05601	-0.02212
DCLK3	-0.07524	-0.05313	-0.02211
WNT5B	-0.08402	-0.06193	-0.02209
FXL14	-0.10602	-0.08394	-0.02208
ZXDC	-0.06779	-0.04574	-0.02205
AR6P4	-0.07283	-0.05084	-0.02199
GA2L2	-0.09125	-0.06928	-0.02197
RHOC	-0.06919	-0.04723	-0.02196
M4K2	-0.10116	-0.0792	-0.02196
IFM3	-0.07753	-0.05558	-0.02195
LT4R2	-0.10207	-0.08014	-0.02193
S35E4	-0.14097	-0.11905	-0.02192
RAB44	-0.11153	-0.08962	-0.02191
CKS2	-0.0905	-0.06861	-0.02189
BATF2	-0.12711	-0.10523	-0.02188
DHX30	-0.09014	-0.06827	-0.02187
LRC29	-0.11172	-0.08989	-0.02183
SDCB2	-0.08757	-0.06577	-0.0218
CCR7	-0.08131	-0.05952	-0.02179
CENPK	-0.07096	-0.04918	-0.02178
GTR6	-0.11285	-0.09108	-0.02177
SC65	-0.0763	-0.05456	-0.02174
MON1A	-0.09056	-0.06883	-0.02173
CV040	-0.11378	-0.09206	-0.02172
MYPC3	-0.08723	-0.06552	-0.02171
ECAT1	-0.08094	-0.05924	-0.0217
DPM3	-0.09114	-0.06946	-0.02168
PE2R3	-0.08581	-0.06414	-0.02167
GLI2	-0.1031	-0.08144	-0.02166
GP162	-0.08715	-0.06549	-0.02166
TOM22	-0.06648	-0.04482	-0.02166
DSCL1	-0.08941	-0.06777	-0.02164
GLP1R	-0.07454	-0.05291	-0.02163
CARD6	-0.07241	-0.05081	-0.0216
IL17F	-0.074	-0.05241	-0.02159
CCD40	-0.11486	-0.09328	-0.02158
KCNKI	-0.08139	-0.05983	-0.02156
CWC15	-0.06424	-0.04268	-0.02156
APT	-0.09104	-0.06948	-0.02156
BFSP2	-0.07832	-0.05678	-0.02154
PSD13	-0.07117	-0.04964	-0.02153
ITA5	-0.08343	-0.06196	-0.02147
ATGA1	-0.06888	-0.04741	-0.02147
CHSTB	-0.0665	-0.04504	-0.02146
MP2K3	-0.07237	-0.05093	-0.02144
VWA2	-0.09879	-0.07737	-0.02142
THIOM	-0.08061	-0.05925	-0.02136
UB2L6	-0.06588	-0.04457	-0.02131
STAR3	-0.06474	-0.04344	-0.0213
SLPI	-0.07253	-0.05123	-0.0213
O7E24	-0.06224	-0.04094	-0.0213
IRK11	-0.10581	-0.08452	-0.02129
AQP2	-0.09836	-0.07707	-0.02129
TY3H	-0.11275	-0.09147	-0.02128
MTHR	-0.07879	-0.05751	-0.02128
KCNK7	-0.1166	-0.09534	-0.02126
PARP3	-0.08537	-0.06413	-0.02124
GRAP	-0.07596	-0.05474	-0.02122
HHAT	-0.06386	-0.04265	-0.02121
GHRL	-0.08923	-0.06808	-0.02115
XAF1	-0.06227	-0.04112	-0.02115
DPPA4	-0.06216	-0.04103	-0.02113
ATP9A	-0.06476	-0.04364	-0.02112
FKB10	-0.0842	-0.06312	-0.02108
NOL4	-0.06554	-0.04446	-0.02108
ZACN	-0.0878	-0.06673	-0.02107
ATS8	-0.07916	-0.05809	-0.02107
SHPK	-0.08013	-0.05907	-0.02106
ASPH2	-0.07101	-0.04996	-0.02105
FGR	-0.07689	-0.05584	-0.02105
TNF13	-0.06494	-0.04391	-0.02103
THTR	-0.0709	-0.04989	-0.02101
ZN135	-0.09038	-0.06937	-0.02101
TNR25	-0.11733	-0.09633	-0.021
LRRK1	-0.08687	-0.06588	-0.02099
KREM2	-0.10912	-0.08814	-0.02098
RL30	-0.07148	-0.0505	-0.02098
DTX2	-0.09164	-0.07067	-0.02097
GT2D1	-0.07859	-0.05762	-0.02097
RTDR1	-0.08929	-0.06832	-0.02097
TRIB3	-0.08973	-0.06878	-0.02095
MOB2	-0.07574	-0.05479	-0.02095
ZN345	-0.11347	-0.09252	-0.02095
TRI11	-0.10431	-0.08338	-0.02093
HNF1B	-0.08067	-0.05974	-0.02093
TM208	-0.07185	-0.05092	-0.02093
RTP2	-0.09554	-0.07464	-0.0209
RFIP5	-0.10406	-0.08318	-0.02088
VMO1	-0.06376	-0.04289	-0.02087
ENPP7	-0.12159	-0.10073	-0.02086
CRBB1	-0.07862	-0.05777	-0.02085
TTC4	-0.06684	-0.046	-0.02084
CD33	-0.10663	-0.08581	-0.02082
MA2A2	-0.09715	-0.07634	-0.02081
SPRE	-0.10426	-0.08349	-0.02077
KLC3	-0.11368	-0.09292	-0.02076
PYGB	-0.06522	-0.04446	-0.02076
K1C17	-0.11138	-0.09063	-0.02075
CRTC3	-0.0748	-0.05407	-0.02073
SPSB4	-0.10595	-0.08522	-0.02073
HMGB2	-0.06213	-0.0414	-0.02073
FOXS1	-0.10462	-0.08391	-0.02071
MTL12	-0.09629	-0.07558	-0.02071
ITIH4	-0.08485	-0.06414	-0.02071
NDST1	-0.08373	-0.06303	-0.0207
5HT6R	-0.12634	-0.10573	-0.02061
PCY2	-0.0801	-0.05949	-0.02061
DGC14	-0.07842	-0.05782	-0.0206
G6PC3	-0.07297	-0.05237	-0.0206
4F2	-0.06944	-0.04885	-0.02059
OVCA2	-0.06087	-0.0403	-0.02057
ROGDI	-0.07507	-0.05452	-0.02055
S39AD	-0.10443	-0.08389	-0.02054
CS039	-0.11146	-0.09096	-0.0205
T22D4	-0.10559	-0.08516	-0.02043
FBXW9	-0.08792	-0.06751	-0.02041
MATN1	-0.07851	-0.0581	-0.02041
FSTL4	-0.07496	-0.05456	-0.0204
ATN1	-0.07921	-0.05884	-0.02037
BTBDG	-0.07808	-0.05772	-0.02036
EXTL1	-0.10102	-0.0807	-0.02032
RL31	-0.06481	-0.04449	-0.02032
ROM1	-0.11097	-0.09067	-0.0203
CPNE6	-0.06784	-0.04755	-0.02029
MTUS1	-0.06133	-0.04107	-0.02026
DPOG1	-0.07916	-0.05891	-0.02025
TMM18	-0.06231	-0.04206	-0.02025
TM159	-0.07313	-0.05289	-0.02024
HXB1	-0.06993	-0.04971	-0.02022
FUT4	-0.08577	-0.06557	-0.0202
KRT82	-0.08064	-0.06047	-0.02017
TM102	-0.06533	-0.04516	-0.02017
MBOA7	-0.10723	-0.08711	-0.02012
PA2G6	-0.07739	-0.05731	-0.02008
FBW12	-0.06999	-0.04992	-0.02007
IRF3	-0.09509	-0.07502	-0.02007
T2R41	-0.0761	-0.05604	-0.02006
AAMP	-0.07878	-0.05873	-0.02005
SUSD5	-0.06996	-0.04999	-0.01997
ZN572	-0.06358	-0.04362	-0.01996
CUED1	-0.06835	-0.04839	-0.01996
FXL18	-0.13621	-0.11627	-0.01994
ZN283	-0.08003	-0.06012	-0.01991
ARHGH	-0.08772	-0.06782	-0.0199
PPAC3	-0.13093	-0.11103	-0.0199
ROBO3	-0.08615	-0.06626	-0.01989
SH24B	-0.07678	-0.05689	-0.01989
K1C19	-0.08553	-0.06564	-0.01989
CAD23	-0.0808	-0.06093	-0.01987
RGR	-0.10728	-0.08742	-0.01986
RET	-0.07392	-0.05409	-0.01983
DOLK	-0.06783	-0.048	-0.01983
WDR6	-0.08403	-0.06421	-0.01982
AQP1	-0.10059	-0.08078	-0.01981
TRY2	-0.09209	-0.07229	-0.0198
BKRB1	-0.0865	-0.0667	-0.0198
DOK4	-0.06905	-0.04926	-0.01979
TBD2A	-0.08207	-0.06229	-0.01978
APOM	-0.06485	-0.04507	-0.01978
HIF3A	-0.10105	-0.0813	-0.01975
DPOD2	-0.10455	-0.08485	-0.0197
DOK2	-0.08858	-0.06891	-0.01967
KY	-0.06792	-0.04825	-0.01967
TMC4	-0.0823	-0.06265	-0.01965
ETV6	-0.05968	-0.04003	-0.01965
PQLC1	-0.07514	-0.05552	-0.01962
CE043	-0.07886	-0.05927	-0.01959
RHG05	-0.0618	-0.04222	-0.01958
SESN2	-0.0792	-0.05963	-0.01957
TB182	-0.09155	-0.07199	-0.01956
TS1R3	-0.13032	-0.11077	-0.01955
PRS6A	-0.064	-0.04446	-0.01954
CXD4	-0.07638	-0.05685	-0.01953
LRRN2	-0.11997	-0.10044	-0.01953
SCRIB	-0.1129	-0.09339	-0.01951
MAD3	-0.10856	-0.08905	-0.01951
WFKN2	-0.09621	-0.07676	-0.01945
KPCZ	-0.07509	-0.05564	-0.01945
MTCH1	-0.07139	-0.05196	-0.01943
GFI1B	-0.12868	-0.10926	-0.01942
CISH	-0.11493	-0.09552	-0.01941
OVCH1	-0.06645	-0.04704	-0.01941
SMYD3	-0.06742	-0.04802	-0.0194
CRX	-0.09723	-0.07784	-0.01939
GHRHR	-0.08481	-0.06542	-0.01939
PPM1M	-0.07068	-0.05131	-0.01937
ZBED2	-0.09083	-0.07152	-0.01931
PA2GE	-0.0877	-0.06839	-0.01931
PADI3	-0.08424	-0.06495	-0.01929
CYGB	-0.09834	-0.07906	-0.01928
MAGAA	-0.08464	-0.06537	-0.01927
MPRIP	-0.07707	-0.05781	-0.01926
K1C15	-0.09404	-0.0748	-0.01924
NIBL2	-0.09319	-0.07397	-0.01922
NFAM1	-0.07822	-0.059	-0.01922
PTH1R	-0.07398	-0.05476	-0.01922
CC032	-0.06292	-0.0437	-0.01922
SC24D	-0.06666	-0.04744	-0.01922
NRX3A	-0.0705	-0.05131	-0.01919
PRKX	-0.08017	-0.06099	-0.01918
DJC17	-0.06053	-0.04138	-0.01915
TF2H4	-0.06968	-0.05059	-0.01909
OPN4	-0.09029	-0.07122	-0.01907
THIK	-0.06239	-0.04333	-0.01906
I22R1	-0.0876	-0.06854	-0.01906
TCPZ	-0.06072	-0.04167	-0.01905
TARA	-0.10164	-0.0826	-0.01904
ARHL2	-0.06537	-0.04638	-0.01899
MMTA2	-0.0779	-0.05892	-0.01898
PPR3E	-0.12496	-0.10599	-0.01897
S35B2	-0.06367	-0.04471	-0.01896
GSTK1	-0.06758	-0.04866	-0.01892
BEST3	-0.05961	-0.0407	-0.01891
TNR8	-0.09142	-0.07252	-0.0189
UNC5C	-0.0727	-0.05384	-0.01886
AMGO1	-0.09548	-0.07663	-0.01885
ZFHX3	-0.06364	-0.0448	-0.01884
CLC14	-0.06119	-0.04235	-0.01884
SHRM3	-0.06845	-0.04962	-0.01883
RL3L	-0.0732	-0.05438	-0.01882
VASH1	-0.07848	-0.05968	-0.0188
S2611	-0.10381	-0.08502	-0.01879
CJ107	-0.0662	-0.04742	-0.01878
FOXP3	-0.11171	-0.09297	-0.01874
GUF1	-0.07063	-0.05191	-0.01872
SPRC	-0.08178	-0.06307	-0.01871
CN159	-0.06853	-0.04983	-0.0187
ZN184	-0.07493	-0.05624	-0.01869
SAP25	-0.09876	-0.08009	-0.01867
C1QT6	-0.08638	-0.06771	-0.01867
DHPR	-0.06633	-0.04769	-0.01864
FGD3	-0.09898	-0.08036	-0.01862
KLC2	-0.08556	-0.06694	-0.01862
OC90	-0.08559	-0.06699	-0.0186
RD3	-0.12035	-0.10178	-0.01857
CG043	-0.08102	-0.06245	-0.01857
IP6K3	-0.07935	-0.06081	-0.01854
CC153	-0.10041	-0.08188	-0.01853
ENASE	-0.08121	-0.06268	-0.01853
DNAI2	-0.07539	-0.05687	-0.01852
KAT1	-0.07266	-0.05414	-0.01852
PLPL1	-0.06605	-0.04753	-0.01852
MFRP	-0.12742	-0.10891	-0.01851
NHDC1	-0.06257	-0.04406	-0.01851
CXB3	-0.08363	-0.06513	-0.0185
S10A5	-0.06325	-0.04475	-0.0185
CCND1	-0.10171	-0.08321	-0.0185
KRT36	-0.10661	-0.08812	-0.01849
TM125	-0.12622	-0.10774	-0.01848
TMM53	-0.07288	-0.05441	-0.01847
B4GN3	-0.08331	-0.06488	-0.01843
RP3A	-0.06192	-0.04351	-0.01841
K2C8	-0.11484	-0.09645	-0.01839
CK5P3	-0.07066	-0.05227	-0.01839
PARVA	-0.06275	-0.04437	-0.01838
WDR5B	-0.06732	-0.04895	-0.01837
ANO7	-0.07918	-0.06081	-0.01837
AMPD2	-0.08816	-0.0698	-0.01836
CBLN3	-0.08027	-0.06191	-0.01836
SEM6C	-0.07322	-0.05486	-0.01836
OR7AA	-0.0672	-0.04886	-0.01834
CI142	-0.07832	-0.06	-0.01832
DUS26	-0.09876	-0.08045	-0.01831
MBTD1	-0.06397	-0.04566	-0.01831
SAPL1	-0.11962	-0.10133	-0.01829
CO062	-0.10448	-0.0862	-0.01828
IFT20	-0.06516	-0.04688	-0.01828
M4K5	-0.05963	-0.04136	-0.01827
TM202	-0.0647	-0.04643	-0.01827
KLF9	-0.07122	-0.05298	-0.01824
RL6	-0.06289	-0.04465	-0.01824
ZFY19	-0.08653	-0.06829	-0.01824
CDC37	-0.0851	-0.06688	-0.01822
TTL13	-0.06132	-0.04311	-0.01821
EF1D	-0.10666	-0.08846	-0.0182
NECA2	-0.08056	-0.06236	-0.0182
RASFA	-0.09784	-0.07974	-0.0181
CL068	-0.07569	-0.05761	-0.01808
CACP	-0.07905	-0.06099	-0.01806
5HT3A	-0.07464	-0.05659	-0.01805
BTNL9	-0.06906	-0.05101	-0.01805
CLRN2	-0.06195	-0.04391	-0.01804
CLIC5	-0.05878	-0.04074	-0.01804
DBC1	-0.05848	-0.04044	-0.01804
AGRIN	-0.12293	-0.10491	-0.01802
FLOT1	-0.07856	-0.06055	-0.01801
KC1E	-0.0773	-0.05929	-0.01801
EIF3I	-0.06299	-0.04499	-0.018
AT5G1	-0.09241	-0.07442	-0.01799
DUFFY	-0.08806	-0.0701	-0.01796
O51Q1	-0.08352	-0.06556	-0.01796
MOGS	-0.06582	-0.04786	-0.01796
CCNC	-0.07882	-0.0609	-0.01792
HAUS6	-0.06708	-0.04916	-0.01792
LFNG	-0.07466	-0.05675	-0.01791
SRCH	-0.07609	-0.05819	-0.0179
FCAMR	-0.08006	-0.06219	-0.01787
MOT13	-0.08899	-0.07113	-0.01786
NKX22	-0.0869	-0.06904	-0.01786
OX1R	-0.09045	-0.0726	-0.01785
PQLC2	-0.06725	-0.04943	-0.01782
HMGX3	-0.0641	-0.0463	-0.0178
ATOH1	-0.07459	-0.0568	-0.01779
AQP6	-0.08401	-0.06625	-0.01776
IQCD	-0.07141	-0.05365	-0.01776
S22AN	-0.05925	-0.0415	-0.01775
TDRD6	-0.061	-0.04327	-0.01773
UBP35	-0.07847	-0.06075	-0.01772
GLTL1	-0.06761	-0.0499	-0.01771
F110B	-0.06272	-0.04501	-0.01771
ZN167	-0.06362	-0.04592	-0.0177
CC103	-0.07376	-0.05607	-0.01769
TBG1	-0.0825	-0.06482	-0.01768
CHDH	-0.07657	-0.05889	-0.01768
CEP57	-0.06899	-0.05131	-0.01768
GATA4	-0.07443	-0.05676	-0.01767
NICN1	-0.07586	-0.0582	-0.01766
CYH4	-0.06118	-0.04353	-0.01765
NCBP2	-0.05856	-0.04094	-0.01762
FANCA	-0.06669	-0.04907	-0.01762
BIN2	-0.07029	-0.05268	-0.01761
COXAM	-0.08095	-0.06334	-0.01761
CEP68	-0.07681	-0.0592	-0.01761
PPA6	-0.0592	-0.0416	-0.0176
AMPN	-0.06159	-0.04399	-0.0176
RAGP1	-0.07992	-0.06234	-0.01758
WNT9A	-0.11408	-0.0965	-0.01758
MGAT3	-0.09554	-0.07796	-0.01758
O52N5	-0.06711	-0.04957	-0.01754
PGES2	-0.09731	-0.07978	-0.01753
DNLZ	-0.09904	-0.08152	-0.01752
AVR2B	-0.09044	-0.07293	-0.01751
PITX3	-0.09926	-0.08175	-0.01751
COASY	-0.07479	-0.05729	-0.0175
CAH5A	-0.06452	-0.04702	-0.0175
RD23A	-0.05924	-0.04176	-0.01748
SPI1	-0.08749	-0.07001	-0.01748
CATG	-0.0639	-0.04642	-0.01748
GHSR	-0.05932	-0.04184	-0.01748
CI023	-0.09369	-0.07622	-0.01747
MXI1	-0.05771	-0.04025	-0.01746
GAB2	-0.0772	-0.05977	-0.01743
NRP2	-0.06082	-0.04339	-0.01743
MYO1C	-0.06303	-0.04563	-0.0174
DIC	-0.08268	-0.06529	-0.01739
MK12	-0.08175	-0.06436	-0.01739
RN181	-0.06393	-0.04654	-0.01739
PERP	-0.0741	-0.05673	-0.01737
CDK4	-0.07339	-0.05602	-0.01737
TCOF	-0.08666	-0.0693	-0.01736
DERP6	-0.06718	-0.04982	-0.01736
MRP7	-0.0937	-0.07639	-0.01731
GABP2	-0.06083	-0.04356	-0.01727
FOXA1	-0.0984	-0.08115	-0.01725
I2BP1	-0.08928	-0.07203	-0.01725
CBG	-0.07494	-0.05771	-0.01723
METK1	-0.06109	-0.04386	-0.01723
COG8	-0.06288	-0.04566	-0.01722
REC8	-0.06654	-0.04933	-0.01721
MGT4C	-0.06755	-0.05034	-0.01721
MASTR	-0.10309	-0.0859	-0.01719
VP33B	-0.06137	-0.04419	-0.01718
DNSL1	-0.07568	-0.05851	-0.01717
PGAP3	-0.08982	-0.07266	-0.01716
TMM8A	-0.09563	-0.0785	-0.01713
WDFY4	-0.08096	-0.06384	-0.01712
DLEC1	-0.0757	-0.05858	-0.01712
PPIF	-0.06611	-0.04899	-0.01712
HNRL1	-0.05814	-0.04102	-0.01712
SPAG8	-0.05911	-0.042	-0.01711
IRX6	-0.07179	-0.05471	-0.01708
TM175	-0.08784	-0.07076	-0.01708
GFOD1	-0.09389	-0.07682	-0.01707
CC85C	-0.0857	-0.06863	-0.01707
ACADS	-0.07485	-0.05778	-0.01707
RHG07	-0.07092	-0.05385	-0.01707
CRY2	-0.0666	-0.04956	-0.01704
DRD1	-0.07209	-0.05506	-0.01703
GAK	-0.08299	-0.06598	-0.01701
S22A9	-0.06426	-0.04725	-0.01701
PRAME	-0.08041	-0.06345	-0.01696
TIFAB	-0.10649	-0.08955	-0.01694
HMOX1	-0.08886	-0.07192	-0.01694
CKAP4	-0.07363	-0.0567	-0.01693
RHBT2	-0.07061	-0.05369	-0.01692
ATF6B	-0.0827	-0.06579	-0.01691
CL032	-0.07386	-0.05695	-0.01691
FER3L	-0.09712	-0.08022	-0.0169
PIHD1	-0.07289	-0.05599	-0.0169
S2539	-0.10575	-0.08886	-0.01689
ERMAP	-0.0594	-0.04252	-0.01688
MYBB	-0.0871	-0.07022	-0.01688
S38A8	-0.10334	-0.08648	-0.01686
RN165	-0.07048	-0.05363	-0.01685
TM59L	-0.08886	-0.07203	-0.01683
IFRD2	-0.08993	-0.07312	-0.01681
SIRT2	-0.0688	-0.052	-0.0168
CD97	-0.077	-0.06021	-0.01679
TRI29	-0.07388	-0.05711	-0.01677
DUS1L	-0.08899	-0.07223	-0.01676
SIRT7	-0.08444	-0.06768	-0.01676
GLTD1	-0.11762	-0.10088	-0.01674
SIGL6	-0.07995	-0.06322	-0.01673
EMIL3	-0.10546	-0.08875	-0.01671
KIRR1	-0.06142	-0.04471	-0.01671
RIMS3	-0.07438	-0.05769	-0.01669
TSK	-0.11755	-0.10086	-0.01669
S2545	-0.07975	-0.06306	-0.01669
CCKN	-0.1023	-0.08562	-0.01668
GP183	-0.06541	-0.04874	-0.01667
ARMX1	-0.06218	-0.04552	-0.01666
CF047	-0.12014	-0.10348	-0.01666
OLM2A	-0.1052	-0.08855	-0.01665
IGHA1	-0.11267	-0.09604	-0.01663
AAKG3	-0.08276	-0.06613	-0.01663
OR5A1	-0.06018	-0.04355	-0.01663
OL149	-0.08252	-0.06589	-0.01663
VWF	-0.06487	-0.04826	-0.01661
MICA2	-0.07828	-0.06168	-0.0166
OASL	-0.06966	-0.05306	-0.0166
PROD	-0.08454	-0.06795	-0.01659
OMD	-0.06885	-0.05227	-0.01658
CT079	-0.06081	-0.04426	-0.01655
PENK	-0.06831	-0.05176	-0.01655
SPNS2	-0.09552	-0.07898	-0.01654
MDGA1	-0.08275	-0.06622	-0.01653
NARG2	-0.06006	-0.04353	-0.01653
FEN1	-0.06891	-0.05238	-0.01653
PALM	-0.09406	-0.07755	-0.01651
S27A1	-0.09479	-0.07828	-0.01651
ZN185	-0.08562	-0.06911	-0.01651
KIME	-0.08519	-0.06868	-0.01651
HEMO	-0.05665	-0.04018	-0.01647
VW5B2	-0.10997	-0.09352	-0.01645
FILA	-0.10054	-0.08411	-0.01643
FOSL1	-0.08742	-0.071	-0.01642
F131B	-0.08036	-0.06396	-0.0164
FBLN1	-0.0769	-0.06051	-0.01639
AHNK	-0.06595	-0.04956	-0.01639
PALD	-0.0929	-0.07652	-0.01638
ATG4D	-0.08377	-0.06743	-0.01634
NCKX6	-0.07913	-0.0628	-0.01633
TRAK1	-0.08261	-0.06629	-0.01632
CK052	-0.07211	-0.05579	-0.01632
MCCD1	-0.17734	-0.16103	-0.01631
BATF	-0.07445	-0.05816	-0.01629
GTPB3	-0.08962	-0.07335	-0.01627
WNT4	-0.08865	-0.07238	-0.01627
GPC5C	-0.0956	-0.07935	-0.01625
CDC20	-0.0682	-0.05197	-0.01623
CG047	-0.08436	-0.06814	-0.01622
FOXH1	-0.10489	-0.08868	-0.01621
CITE1	-0.0792	-0.06299	-0.01621
FBX36	-0.06705	-0.05086	-0.01619
SMTL2	-0.08611	-0.06993	-0.01618
TM100	-0.08555	-0.06939	-0.01616
FKBP2	-0.06699	-0.05084	-0.01615
O5AU1	-0.06602	-0.04988	-0.01614
CL071	-0.06791	-0.05179	-0.01612
TCF21	-0.08996	-0.07385	-0.01611
ATRAP	-0.07669	-0.06058	-0.01611
KCP	-0.12945	-0.11336	-0.01609
KCNH3	-0.0848	-0.06872	-0.01608
RTP1	-0.07244	-0.05639	-0.01605
NOS1	-0.06399	-0.04794	-0.01605
FOXJ1	-0.1156	-0.09955	-0.01605
SYNPO	-0.11023	-0.09419	-0.01604
IRGQ	-0.09403	-0.07799	-0.01604
SYNCI	-0.07643	-0.06039	-0.01604
APCD1	-0.07038	-0.05434	-0.01604
PPRC1	-0.06481	-0.04878	-0.01603
PIF1	-0.08235	-0.06632	-0.01603
ZNF76	-0.07905	-0.06302	-0.01603
G3PT	-0.0654	-0.04938	-0.01602
HTSF1	-0.05711	-0.04113	-0.01598
ERLN2	-0.06486	-0.04889	-0.01597
TTC12	-0.06068	-0.04471	-0.01597
ELL3	-0.06514	-0.04918	-0.01596
FANCM	-0.06073	-0.04477	-0.01596
TBA1C	-0.06945	-0.0535	-0.01595
MTX2	-0.06619	-0.05024	-0.01595
AMGO3	-0.10261	-0.08669	-0.01592
SUSD4	-0.0665	-0.05059	-0.01591
CYTM	-0.09343	-0.07752	-0.01591
CBX6	-0.08965	-0.07375	-0.0159
IN35	-0.09402	-0.07813	-0.01589
V2R	-0.09281	-0.07692	-0.01589
RN187	-0.06113	-0.04526	-0.01587
INT11	-0.09078	-0.07493	-0.01585
R3GEF	-0.10396	-0.08814	-0.01582
PITX2	-0.06383	-0.04802	-0.01581
FA83H	-0.09917	-0.08336	-0.01581
GCC1	-0.07006	-0.05426	-0.0158
IPO9	-0.07294	-0.05715	-0.01579
FHL3	-0.09178	-0.07599	-0.01579
ES8L3	-0.07244	-0.05667	-0.01577
ST4A1	-0.07302	-0.05725	-0.01577
SELPL	-0.10189	-0.08614	-0.01575
C1QT1	-0.09836	-0.08262	-0.01574
MRP1	-0.06683	-0.0511	-0.01573
MKNK2	-0.09286	-0.07715	-0.01571
RGL3	-0.09714	-0.08145	-0.01569
SLIT3	-0.09073	-0.07504	-0.01569
IVD	-0.06706	-0.05137	-0.01569
DOCK1	-0.05749	-0.04181	-0.01568
RGF1A	-0.06469	-0.04903	-0.01566
GUC2F	-0.05788	-0.04223	-0.01565
M3K14	-0.07635	-0.06071	-0.01564
CY1	-0.06557	-0.04993	-0.01564
CRTC1	-0.08401	-0.06839	-0.01562
CK024	-0.09999	-0.08438	-0.01561
UBXN4	-0.07231	-0.0567	-0.01561
LRAD3	-0.0882	-0.0726	-0.0156
PROP	-0.07913	-0.06353	-0.0156
CNTFR	-0.08986	-0.07427	-0.01559
CA074	-0.0714	-0.05582	-0.01558
K1C13	-0.0878	-0.07222	-0.01558
KEAP1	-0.07215	-0.05658	-0.01557
CP011	-0.12442	-0.10885	-0.01557
BMP1	-0.06568	-0.05011	-0.01557
CCG6	-0.0816	-0.06604	-0.01556
LRRC1	-0.06373	-0.04817	-0.01556
AFAD	-0.05671	-0.04116	-0.01555
MVP	-0.07142	-0.05587	-0.01555
CJ062	-0.0689	-0.05337	-0.01553
SHLB2	-0.06728	-0.05177	-0.01551
ZN219	-0.08328	-0.06779	-0.01549
BEST4	-0.0673	-0.05182	-0.01548
RPGFL	-0.05821	-0.04273	-0.01548
TJAP1	-0.0986	-0.08313	-0.01547
FXRD2	-0.06956	-0.05409	-0.01547
BAIP2	-0.10832	-0.09286	-0.01546
F163A	-0.0806	-0.06514	-0.01546
CEL	-0.08654	-0.07109	-0.01545
LYG1	-0.06481	-0.04936	-0.01545
FOXF2	-0.06808	-0.05263	-0.01545
ERR2	-0.09991	-0.08447	-0.01544
GP161	-0.081	-0.06558	-0.01542
TULP1	-0.06286	-0.04744	-0.01542
WBS28	-0.11607	-0.10066	-0.01541
PGS1	-0.07878	-0.06338	-0.0154
MFSD5	-0.08343	-0.06804	-0.01539
GRIK4	-0.06055	-0.04516	-0.01539
P2RY6	-0.10619	-0.09081	-0.01538
GIPR	-0.08278	-0.0674	-0.01538
CHIA	-0.08215	-0.06678	-0.01537
SPT20	-0.07105	-0.05569	-0.01536
NUAK2	-0.06917	-0.05381	-0.01536
TRI16	-0.0768	-0.06145	-0.01535
IL3RA	-0.05957	-0.04422	-0.01535
ADC	-0.07897	-0.06363	-0.01534
IL12A	-0.06765	-0.05232	-0.01533
NOBOX	-0.09919	-0.08391	-0.01528
TB22A	-0.09208	-0.07681	-0.01527
SLNL1	-0.13336	-0.1181	-0.01526
SPR1A	-0.17314	-0.15788	-0.01526
SOSB1	-0.05585	-0.04059	-0.01526
FRMD8	-0.11432	-0.09909	-0.01523
RENT1	-0.06063	-0.04541	-0.01522
PRELP	-0.08619	-0.07097	-0.01522
REM1	-0.09139	-0.07618	-0.01521
SNPC2	-0.08767	-0.07246	-0.01521
TBC17	-0.1015	-0.08632	-0.01518
S13A5	-0.06797	-0.05279	-0.01518
RT11	-0.08941	-0.07424	-0.01517
GRK6	-0.06772	-0.05255	-0.01517
PACE1	-0.06714	-0.05198	-0.01516
SIL1	-0.07251	-0.05737	-0.01514
CLN5	-0.05905	-0.04392	-0.01513
RNF4	-0.05809	-0.04297	-0.01512
ZN654	-0.06341	-0.0483	-0.01511
LIRB3	-0.13089	-0.11582	-0.01507
CJ105	-0.12008	-0.10501	-0.01507
CRIP2	-0.06873	-0.05367	-0.01506
SYN3	-0.07913	-0.06408	-0.01505
BACH2	-0.05687	-0.04184	-0.01503
CAN2	-0.06076	-0.04574	-0.01502
KCNA5	-0.08452	-0.0695	-0.01502
OSTB	-0.0742	-0.05919	-0.01501
TRPC2	-0.07694	-0.06195	-0.01499
VGLL1	-0.0924	-0.07741	-0.01499
MUTYH	-0.08553	-0.07054	-0.01499
THMS2	-0.08342	-0.06843	-0.01499
IRF4	-0.08658	-0.0716	-0.01498
PROC	-0.07724	-0.06227	-0.01497
RN157	-0.06808	-0.05312	-0.01496
RN151	-0.06186	-0.04692	-0.01494
ABCG4	-0.07505	-0.06012	-0.01493
PAR16	-0.05991	-0.04498	-0.01493
CAPON	-0.10233	-0.08741	-0.01492
FBX44	-0.06164	-0.04673	-0.01491
MIRO2	-0.0795	-0.0646	-0.0149
SSNA1	-0.07751	-0.06261	-0.0149
CPT1B	-0.0656	-0.05071	-0.01489
TM204	-0.07617	-0.06128	-0.01489
CCL17	-0.07169	-0.05682	-0.01487
CB063	-0.05806	-0.04319	-0.01487
SHPS1	-0.06797	-0.05311	-0.01486
RIBC2	-0.05802	-0.04316	-0.01486
LRWD1	-0.09646	-0.0816	-0.01486
H2B1	-0.11284	-0.09799	-0.01485
SPF30	-0.06533	-0.05049	-0.01484
SPEM1	-0.07445	-0.05963	-0.01482
S29A4	-0.12366	-0.10885	-0.01481
TRI62	-0.09364	-0.07884	-0.0148
NUD22	-0.10862	-0.09382	-0.0148
CB071	-0.10361	-0.08881	-0.0148
TRI26	-0.08366	-0.06886	-0.0148
EVPL	-0.12458	-0.10979	-0.01479
SPT5H	-0.06324	-0.04848	-0.01476
AQP3	-0.09611	-0.08136	-0.01475
RAI1	-0.09921	-0.08447	-0.01474
CLIC1	-0.06324	-0.0485	-0.01474
DGLB	-0.05529	-0.04055	-0.01474
GP124	-0.0941	-0.07937	-0.01473
IL27B	-0.11048	-0.09577	-0.01471
NSMA	-0.07867	-0.06396	-0.01471
INT6	-0.05491	-0.04024	-0.01467
PEMT	-0.08818	-0.07351	-0.01467
PR15A	-0.08633	-0.07168	-0.01465
GPR6	-0.07646	-0.06181	-0.01465
NIBAN	-0.05482	-0.04018	-0.01464
NRAM1	-0.07377	-0.05914	-0.01463
ZN395	-0.07572	-0.06109	-0.01463
CC157	-0.10997	-0.09537	-0.0146
TENX	-0.11034	-0.09576	-0.01458
ARFG2	-0.05494	-0.04037	-0.01457
K2C73	-0.08799	-0.07343	-0.01456
GCF	-0.06323	-0.04867	-0.01456
ABCBA	-0.06317	-0.04862	-0.01455
IPO4	-0.07461	-0.06009	-0.01452
MMP10	-0.0562	-0.04168	-0.01452
CRYL1	-0.05664	-0.04215	-0.01449
SSR3	-0.12906	-0.11459	-0.01447
SKIV2	-0.07323	-0.05878	-0.01445
DBIL5	-0.05666	-0.04222	-0.01444
IRAK1	-0.10685	-0.09242	-0.01443
SNX8	-0.08608	-0.07166	-0.01442
KRT81	-0.08951	-0.07511	-0.0144
PAI2B	-0.0584	-0.044	-0.0144
ACHA	-0.05831	-0.04391	-0.0144
OXER1	-0.1026	-0.0882	-0.0144
RB40C	-0.08888	-0.07449	-0.01439
GDIR3	-0.07954	-0.06515	-0.01439
PLPL4	-0.06941	-0.05503	-0.01438
NBEL2	-0.10258	-0.08821	-0.01437
CCD71	-0.0943	-0.07993	-0.01437
CSN1	-0.08749	-0.07313	-0.01436
KCND3	-0.08701	-0.07265	-0.01436
GSTT4	-0.07125	-0.05691	-0.01434
FA48A	-0.06097	-0.04665	-0.01432
TM180	-0.09252	-0.07823	-0.01429
SF3A2	-0.10392	-0.08964	-0.01428
DYDC1	-0.05896	-0.04468	-0.01428
CI114	-0.07416	-0.05989	-0.01427
GCDH	-0.05998	-0.04571	-0.01427
CAHM2	-0.07747	-0.0632	-0.01427
ACHA9	-0.05762	-0.04337	-0.01425
APBA2	-0.10439	-0.09015	-0.01424
IP6K1	-0.07514	-0.0609	-0.01424
BSPRY	-0.06323	-0.04899	-0.01424
SYPM	-0.05633	-0.04209	-0.01424
KLH22	-0.07498	-0.06075	-0.01423
CD320	-0.08676	-0.07254	-0.01422
TF7L1	-0.08815	-0.07394	-0.01421
DPOLL	-0.08789	-0.07368	-0.01421
LRC25	-0.08235	-0.06814	-0.01421
RRP8	-0.05961	-0.0454	-0.01421
S22AK	-0.09185	-0.07766	-0.01419
TBB2	-0.06609	-0.0519	-0.01419
EH1L1	-0.0824	-0.06823	-0.01417
LIMK2	-0.05721	-0.04304	-0.01417
C5AR	-0.08644	-0.07229	-0.01415
PPBT	-0.05895	-0.04482	-0.01413
HXB13	-0.07525	-0.06112	-0.01413
S29A3	-0.07349	-0.05937	-0.01412
NOX5	-0.07589	-0.06179	-0.0141
KCNK5	-0.07216	-0.05806	-0.0141
TEF	-0.0674	-0.0533	-0.0141
TMM92	-0.1042	-0.09011	-0.01409
FA73B	-0.08374	-0.06967	-0.01407
KAZRN	-0.09569	-0.08163	-0.01406
VAX2	-0.09542	-0.08136	-0.01406
M4A8B	-0.05555	-0.04149	-0.01406
ISX	-0.09583	-0.08178	-0.01405
IBP5	-0.07358	-0.05954	-0.01404
HINFP	-0.06746	-0.05342	-0.01404
C1QT8	-0.09884	-0.08481	-0.01403
EF1A1	-0.0947	-0.08067	-0.01403
TAGAP	-0.06369	-0.04966	-0.01403
DTBP1	-0.05703	-0.04301	-0.01402
BKRB2	-0.12418	-0.11017	-0.01401
OLFL3	-0.05754	-0.04354	-0.014
GLIS3	-0.05849	-0.0445	-0.01399
CR3L4	-0.07829	-0.06432	-0.01397
FKB1A	-0.0561	-0.04214	-0.01396
PLCB3	-0.07724	-0.06331	-0.01393
SSR5	-0.13335	-0.11943	-0.01392
GRIP2	-0.09172	-0.0778	-0.01392
SG223	-0.09291	-0.079	-0.01391
PDP2	-0.05396	-0.04007	-0.01389
F168A	-0.06413	-0.05025	-0.01388
USF1	-0.0635	-0.04962	-0.01388
KIF3C	-0.07254	-0.05866	-0.01388
SP110	-0.05838	-0.04452	-0.01386
GATL3	-0.08125	-0.0674	-0.01385
PKHA7	-0.06518	-0.05133	-0.01385
DAAM2	-0.06143	-0.04758	-0.01385
I12R2	-0.05979	-0.04597	-0.01382
TNR1B	-0.09297	-0.07915	-0.01382
MAGB3	-0.05468	-0.04087	-0.01381
SUGT1	-0.06129	-0.0475	-0.01379
ACY3	-0.08517	-0.07139	-0.01378
UN5CL	-0.0864	-0.07263	-0.01377
S23A1	-0.08186	-0.06809	-0.01377
ABI3	-0.07915	-0.06538	-0.01377
TRI68	-0.07305	-0.05928	-0.01377
ZFP62	-0.05973	-0.04596	-0.01377
TSSK2	-0.06759	-0.05383	-0.01376
KCC1B	-0.07758	-0.06383	-0.01375
DGUOK	-0.05808	-0.04433	-0.01375
MARH2	-0.08816	-0.07442	-0.01374
LAMB3	-0.09037	-0.07665	-0.01372
HXA4	-0.06311	-0.04939	-0.01372
WDR25	-0.06136	-0.04764	-0.01372
LPPR2	-0.09407	-0.08036	-0.01371
MN1	-0.08619	-0.07249	-0.0137
DBX2	-0.06149	-0.04779	-0.0137
ALS	-0.11667	-0.10297	-0.0137
BACH	-0.0729	-0.05924	-0.01366
RASF6	-0.0678	-0.05417	-0.01363
RASL1	-0.09863	-0.08501	-0.01362
NODAL	-0.0633	-0.04969	-0.01361
OTOP2	-0.09632	-0.08272	-0.0136
COR1B	-0.09265	-0.07905	-0.0136
SLN11	-0.05539	-0.04179	-0.0136
CORT	-0.12769	-0.11415	-0.01354
CTU2	-0.08772	-0.07419	-0.01353
ZDHC1	-0.07801	-0.06448	-0.01353
WSCD2	-0.07757	-0.06408	-0.01349
EPOR	-0.08128	-0.0678	-0.01348
ST32B	-0.07283	-0.05935	-0.01348
CE004	-0.07784	-0.06437	-0.01347
RUN3A	-0.07053	-0.05706	-0.01347
PCKGC	-0.07175	-0.0583	-0.01345
U3IP2	-0.09008	-0.07665	-0.01343
ARHG1	-0.08683	-0.07341	-0.01342
HSP7C	-0.09916	-0.08575	-0.01341
PRC1	-0.05534	-0.04194	-0.0134
CENPM	-0.08827	-0.07488	-0.01339
ILVBL	-0.07492	-0.06153	-0.01339
IRK10	-0.05615	-0.04278	-0.01337
DUS7	-0.09837	-0.08501	-0.01336
LPAR4	-0.05533	-0.04198	-0.01335
LDHB	-0.07344	-0.0601	-0.01334
SDK1	-0.0885	-0.07516	-0.01334
TSCOT	-0.06446	-0.05113	-0.01333
VATE1	-0.0597	-0.04637	-0.01333
HPS4	-0.0695	-0.05619	-0.01331
NHRF2	-0.08092	-0.06763	-0.01329
MSLN	-0.07933	-0.06604	-0.01329
HYOU1	-0.0607	-0.04742	-0.01328
TAP1	-0.06989	-0.05662	-0.01327
TGM3	-0.06933	-0.05607	-0.01326
ARL10	-0.1097	-0.09645	-0.01325
RIMB1	-0.10299	-0.08974	-0.01325
RM10	-0.06185	-0.04862	-0.01323
GDF1	-0.12344	-0.11021	-0.01323
ALPK1	-0.07064	-0.05741	-0.01323
REXO4	-0.05859	-0.04539	-0.0132
MY18B	-0.07568	-0.06248	-0.0132
URM1	-0.06033	-0.04714	-0.01319
HEYL	-0.09057	-0.07738	-0.01319
EVI2B	-0.06597	-0.05279	-0.01318
ADAL	-0.05787	-0.04469	-0.01318
STK35	-0.05392	-0.04075	-0.01317
CF081	-0.05925	-0.04608	-0.01317
ECE2	-0.0733	-0.06015	-0.01315
LRP3	-0.09988	-0.08673	-0.01315
EGLN	-0.09119	-0.07805	-0.01314
CHSTE	-0.06966	-0.05652	-0.01314
MRF	-0.10066	-0.08753	-0.01313
S14L5	-0.078	-0.06487	-0.01313
CR045	-0.0549	-0.04177	-0.01313
MFNG	-0.08417	-0.07104	-0.01313
SPTB1	-0.07176	-0.05865	-0.01311
P3IP1	-0.06077	-0.04766	-0.01311
ADCY7	-0.09672	-0.08363	-0.01309
UT2	-0.06032	-0.04723	-0.01309
GPN2	-0.06384	-0.05075	-0.01309
NUDT5	-0.05809	-0.04501	-0.01308
CNKR1	-0.09205	-0.07898	-0.01307
ELMD3	-0.07154	-0.05847	-0.01307
TMPS4	-0.08971	-0.07664	-0.01307
O56A4	-0.08519	-0.07212	-0.01307
EF1A2	-0.05953	-0.04647	-0.01306
SE6L1	-0.06794	-0.05489	-0.01305
ACCN2	-0.07062	-0.05758	-0.01304
MATN4	-0.06413	-0.0511	-0.01303
ATS2	-0.07843	-0.0654	-0.01303
SPEB	-0.06337	-0.05034	-0.01303
S22A7	-0.09773	-0.08471	-0.01302
CCM2	-0.09233	-0.07931	-0.01302
KLDC9	-0.07271	-0.0597	-0.01301
PGAP2	-0.06416	-0.05115	-0.01301
SNP47	-0.05789	-0.04488	-0.01301
GPC4	-0.0605	-0.04752	-0.01298
GSG1	-0.06336	-0.05039	-0.01297
OSGI1	-0.10006	-0.08709	-0.01297
ARHGI	-0.07509	-0.06213	-0.01296
LMLN	-0.08101	-0.06805	-0.01296
SPNS1	-0.08162	-0.06867	-0.01295
KSR1	-0.07262	-0.05967	-0.01295
PP16A	-0.11187	-0.09894	-0.01293
WDR16	-0.05733	-0.0444	-0.01293
CNTRB	-0.0709	-0.05798	-0.01292
S13A2	-0.0794	-0.06649	-0.01291
AP3B2	-0.07172	-0.05881	-0.01291
ASTL	-0.07751	-0.0646	-0.01291
DNJB2	-0.05748	-0.04458	-0.0129
MFN2	-0.05299	-0.04009	-0.0129
GBG13	-0.11213	-0.09925	-0.01288
NOL6	-0.07692	-0.06405	-0.01287
ADCK4	-0.08012	-0.06725	-0.01287
ZN341	-0.07456	-0.0617	-0.01286
PLA1A	-0.06073	-0.04787	-0.01286
EF1A3	-0.08503	-0.07218	-0.01285
ZSCA2	-0.06244	-0.0496	-0.01284
ABRA	-0.0532	-0.04036	-0.01284
SF3B5	-0.09039	-0.07756	-0.01283
O52H1	-0.06759	-0.05476	-0.01283
PIGO	-0.07777	-0.06495	-0.01282
SMCR8	-0.05684	-0.04403	-0.01281
AK1A1	-0.06093	-0.04814	-0.01279
CP048	-0.07512	-0.06234	-0.01278
FEZ1	-0.06879	-0.05602	-0.01277
ZN394	-0.05939	-0.04664	-0.01275
NOXA1	-0.13034	-0.1176	-0.01274
HTRA3	-0.07875	-0.06601	-0.01274
SC5A9	-0.09622	-0.08349	-0.01273
DNHD1	-0.0874	-0.07468	-0.01272
STS	-0.0736	-0.06091	-0.01269
CMTA1	-0.0749	-0.06222	-0.01268
SEM5B	-0.07696	-0.06429	-0.01267
SMAL1	-0.05671	-0.04404	-0.01267
ACBG1	-0.08019	-0.06755	-0.01264
PPIC	-0.05373	-0.04109	-0.01264
TCPB	-0.05294	-0.04031	-0.01263
PDK2	-0.06077	-0.04814	-0.01263
RB15B	-0.07217	-0.05955	-0.01262
LITAF	-0.05449	-0.04187	-0.01262
O51G2	-0.08171	-0.06912	-0.01259
CSRN2	-0.06209	-0.0495	-0.01259
JIP1	-0.05556	-0.04297	-0.01259
CT094	-0.05417	-0.0416	-0.01257
WBP4	-0.05792	-0.04535	-0.01257
SMC4	-0.05416	-0.04159	-0.01257
FADS6	-0.09303	-0.08048	-0.01255
ARVC	-0.08548	-0.07293	-0.01255
CLD15	-0.08314	-0.07061	-0.01253
I28RA	-0.0827	-0.0702	-0.0125
PCSK7	-0.05998	-0.04748	-0.0125
TIM9B	-0.10827	-0.09579	-0.01248
GIT1	-0.07009	-0.05762	-0.01247
SBK1	-0.0582	-0.04573	-0.01247
TRPV2	-0.07746	-0.06499	-0.01247
UNC5D	-0.05521	-0.04278	-0.01243
RTBDN	-0.08008	-0.06765	-0.01243
RIPK3	-0.07173	-0.05931	-0.01242
PX11C	-0.12649	-0.11408	-0.01241
FSD1	-0.07701	-0.06461	-0.0124
CATH	-0.06004	-0.04765	-0.01239
UN93A	-0.09021	-0.07782	-0.01239
CDR2	-0.10832	-0.09594	-0.01238
BTBDH	-0.10536	-0.09298	-0.01238
HKDC1	-0.05385	-0.04147	-0.01238
GPR56	-0.10465	-0.09228	-0.01237
GSCR2	-0.10287	-0.0905	-0.01237
CSR2B	-0.05488	-0.04251	-0.01237
TRI55	-0.05896	-0.0466	-0.01236
BAG3	-0.08172	-0.06937	-0.01235
PI3R6	-0.07885	-0.06652	-0.01233
ZN317	-0.07435	-0.06203	-0.01232
NACAM	-0.06677	-0.05445	-0.01232
GDPD3	-0.0627	-0.05039	-0.01231
F102A	-0.06657	-0.05426	-0.01231
S39A7	-0.06245	-0.05014	-0.01231
OR7AH	-0.07941	-0.0671	-0.01231
ACRBP	-0.06005	-0.04775	-0.0123
SH3R1	-0.05324	-0.04095	-0.01229
Z3H7B	-0.08132	-0.06904	-0.01228
MARH4	-0.07918	-0.0669	-0.01228
MIP	-0.07904	-0.06676	-0.01228
ANX11	-0.05808	-0.0458	-0.01228
LASS1	-0.09171	-0.07944	-0.01227
SEM3G	-0.09388	-0.08162	-0.01226
EIF3G	-0.07234	-0.0601	-0.01224
DPEP3	-0.05732	-0.04508	-0.01224
ZN238	-0.05359	-0.04135	-0.01224
CD8A	-0.07459	-0.06236	-0.01223
COPG2	-0.05555	-0.04332	-0.01223
PCDH9	-0.07482	-0.0626	-0.01222
UN45B	-0.06488	-0.05266	-0.01222
ZN202	-0.05948	-0.04726	-0.01222
LDB3	-0.09265	-0.08044	-0.01221
WN10B	-0.0674	-0.0552	-0.0122
AT7L2	-0.08107	-0.06888	-0.01219
AT1A2	-0.075	-0.06284	-0.01216
SKIT8	-0.05369	-0.04153	-0.01216
ZCPW1	-0.05983	-0.04768	-0.01215
OR1J1	-0.05376	-0.04162	-0.01214
I17RC	-0.07825	-0.06612	-0.01213
K0146	-0.07257	-0.06045	-0.01212
S27A4	-0.05499	-0.04287	-0.01212
F164C	-0.05327	-0.04116	-0.01211
PHRF1	-0.09325	-0.08116	-0.01209
NEUL4	-0.06668	-0.05459	-0.01209
INHBE	-0.10149	-0.08941	-0.01208
ZN653	-0.0872	-0.07516	-0.01204
TREM1	-0.07832	-0.06629	-0.01203
ACADV	-0.06007	-0.04804	-0.01203
PAG1	-0.08582	-0.07381	-0.01201
TICN1	-0.0705	-0.05849	-0.01201
K2C4	-0.06735	-0.05534	-0.01201
F155B	-0.06208	-0.05008	-0.012
TBB3	-0.10782	-0.09583	-0.01199
SUOX	-0.0663	-0.05431	-0.01199
PADI6	-0.06239	-0.0504	-0.01199
ADAD2	-0.09383	-0.08185	-0.01198
ABCC8	-0.07792	-0.06595	-0.01197
FGF11	-0.055	-0.04303	-0.01197
MELT	-0.05524	-0.04327	-0.01197
ETFB	-0.0945	-0.08254	-0.01196
CCDC9	-0.07971	-0.06775	-0.01196
TAL2	-0.07804	-0.06608	-0.01196
PLXA2	-0.07191	-0.05995	-0.01196
HCFC2	-0.06125	-0.04929	-0.01196
TRI41	-0.07691	-0.06496	-0.01195
LDHD	-0.0819	-0.06999	-0.01191
MOL2C	-0.05575	-0.04384	-0.01191
TBC24	-0.06186	-0.04996	-0.0119
S39AE	-0.05868	-0.0468	-0.01188
DPF3	-0.07755	-0.06567	-0.01188
IRF7	-0.11662	-0.10476	-0.01186
CTGE5	-0.06242	-0.05057	-0.01185
TFR2	-0.07792	-0.06607	-0.01185
ABCG8	-0.06371	-0.05186	-0.01185
LMBRL	-0.06307	-0.05122	-0.01185
CP088	-0.05769	-0.04584	-0.01185
S3TC2	-0.06428	-0.05245	-0.01183
CA051	-0.05349	-0.04166	-0.01183
SERC2	-0.07448	-0.06266	-0.01182
PLCA	-0.0875	-0.07569	-0.01181
SERPH	-0.08273	-0.07092	-0.01181
KIF1C	-0.06353	-0.05175	-0.01178
DNJA1	-0.06235	-0.05057	-0.01178
RPKL1	-0.11195	-0.10017	-0.01178
MYO7A	-0.07062	-0.05885	-0.01177
CYH2	-0.06797	-0.0562	-0.01177
PIGL	-0.05549	-0.04372	-0.01177
SNX20	-0.08543	-0.07368	-0.01175
CLCN2	-0.06657	-0.05483	-0.01174
UNC5B	-0.08882	-0.07708	-0.01174
DOCK6	-0.08119	-0.06946	-0.01173
SIGL5	-0.10347	-0.09176	-0.01171
TANC1	-0.05196	-0.04025	-0.01171
STA13	-0.05204	-0.04034	-0.0117
IF6	-0.06702	-0.05532	-0.0117
ZN470	-0.06104	-0.04935	-0.01169
EPB42	-0.06102	-0.04933	-0.01169
CHST4	-0.05653	-0.04485	-0.01168
L2GL1	-0.08819	-0.07652	-0.01167
NEIL1	-0.08251	-0.07084	-0.01167
RABEK	-0.06106	-0.04939	-0.01167
NXPH3	-0.06937	-0.05771	-0.01166
PLOD1	-0.06819	-0.05654	-0.01165
CC018	-0.09182	-0.08019	-0.01163
GRIK3	-0.0588	-0.04717	-0.01163
C560	-0.07606	-0.06447	-0.01159
HOME3	-0.07031	-0.05872	-0.01159
RA51B	-0.06278	-0.0512	-0.01158
IFIT1	-0.05365	-0.04207	-0.01158
SH2D6	-0.10904	-0.09747	-0.01157
MYH9	-0.07612	-0.06456	-0.01156
IRF1	-0.06848	-0.05693	-0.01155
O52B6	-0.06785	-0.0563	-0.01155
RM14	-0.0621	-0.05056	-0.01154
TRIM7	-0.06162	-0.05009	-0.01153
GUC2B	-0.13224	-0.12072	-0.01152
CI009	-0.0867	-0.07519	-0.01151
EYA3	-0.06118	-0.04968	-0.0115
ZN618	-0.05538	-0.04388	-0.0115
PURA1	-0.07194	-0.06045	-0.01149
CLM1	-0.0893	-0.07782	-0.01148
WNT9B	-0.11851	-0.10704	-0.01147
SYUB	-0.06905	-0.05758	-0.01147
FRAS1	-0.06299	-0.05153	-0.01146
RL3	-0.05929	-0.04785	-0.01144
IOD3	-0.09279	-0.08136	-0.01143
TENR	-0.07266	-0.06125	-0.01141
DEMA	-0.06714	-0.05575	-0.01139
TCB	-0.08051	-0.06912	-0.01139
UPP1	-0.08464	-0.07326	-0.01138
QRIC1	-0.06047	-0.04909	-0.01138
SPOPL	-0.0552	-0.04383	-0.01137
X3CL1	-0.09548	-0.08411	-0.01137
ANR33	-0.11141	-0.10005	-0.01136
GP182	-0.10497	-0.09362	-0.01135
NUBP2	-0.08621	-0.07486	-0.01135
PO4F3	-0.06333	-0.05198	-0.01135
O51E2	-0.06219	-0.05085	-0.01134
SH319	-0.05151	-0.04018	-0.01133
CHFR	-0.06699	-0.05566	-0.01133
PC11X	-0.05193	-0.04061	-0.01132
HAIR	-0.10277	-0.09146	-0.01131
ANGP4	-0.09617	-0.08486	-0.01131
DEGS2	-0.13542	-0.12412	-0.0113
ASB2	-0.08506	-0.07377	-0.01129
SO3A1	-0.07207	-0.06078	-0.01129
FA46C	-0.09367	-0.08241	-0.01126
PLAL1	-0.07338	-0.06212	-0.01126
GFRA3	-0.07295	-0.06169	-0.01126
PK1L2	-0.07108	-0.05984	-0.01124
PNKP	-0.08081	-0.06957	-0.01124
DDB2	-0.05298	-0.04174	-0.01124
PKP3	-0.11591	-0.10468	-0.01123
HN1	-0.05738	-0.04616	-0.01122
MED25	-0.1001	-0.08888	-0.01122
TEN2	-0.05442	-0.04321	-0.01121
F131A	-0.08295	-0.07174	-0.01121
EGR4	-0.0774	-0.0662	-0.0112
FICD	-0.05652	-0.04532	-0.0112
AAA1	-0.08462	-0.07343	-0.01119
ACACB	-0.06131	-0.05013	-0.01118
LPLC1	-0.05811	-0.04693	-0.01118
OPRX	-0.08394	-0.07276	-0.01118
TMCC1	-0.05878	-0.0476	-0.01118
PLBL2	-0.09672	-0.08557	-0.01115
IDD	-0.06293	-0.05178	-0.01115
SFRP2	-0.05686	-0.04571	-0.01115
MRP3	-0.06896	-0.05783	-0.01113
PAIP1	-0.06423	-0.05311	-0.01112
ICAM3	-0.0596	-0.04848	-0.01112
RHOG	-0.07831	-0.0672	-0.01111
PDIP2	-0.05282	-0.04171	-0.01111
[truncated: 4,747 more rows]

## Sheet: Myotis davidii within genome
Probe	Cds length	Observed Shannon Ent	Observed App Ent	Expected Shannon Ent	Expected App Ent	Obs-Exp App Ent	Swissprot	KEGG	GENE ID	GO
MDA_GLEAN_10014894	5559	1.61149	0.40619	1.90837	1.13654	-0.73035	#N/A	#N/A	#N/A						light sensing GOrilla
MDA_GLEAN_10022043	4146	1.80192	0.55083	1.92112	1.24009	-0.68926	#N/A	#N/A	#N/A						sound sensing GOrilla
MDA_GLEAN_10011711	3342	1.83468	0.6207	1.93402	1.25196	-0.63126	#N/A	#N/A	#N/A
MDA_GLEAN_10012826	615	1.88551	0.48826	1.88519	1.09783	-0.60957	PRP2_MEDTR Repetitive proline-rich cell wall protein 2 OS=Medicago truncatula GN=PRP2 PE=2 SV=1	translation initiation factor IF-2; K02519 translation initiation factor IF-2	PRP2	MEDTR Repetitive proline-rich cell wall protein 2 OS=Medicago truncatula GN=PRP2 PE=2 SV=1
MDA_GLEAN_10001952	1593	1.92775	0.69903	1.96595	1.27349	-0.57446	#N/A	#N/A	#N/A
MDA_GLEAN_10013964	795	1.86089	0.60797	1.91946	1.12132	-0.51335	YHU2_SCHPO Uncharacterized threonine-rich GPI-anchored glycoprotein PJ4664.02 OS=Schizosaccharomyces pombe (strain ATCC 38366 / 972) GN=SPBPJ4664.02 PE=2 SV=1	#N/A	YHU2	SCHPO Uncharacterized threonine-rich GPI-anchored glycoprotein PJ4664.02 OS=Schizosaccharomyces pombe (strain ATCC 38366 / 972) GN=SPBPJ4664.02 PE=2 SV=1
MDA_GLEAN_10005023	1458	1.87645	0.73519	1.94176	1.24585	-0.51066	#N/A	#N/A	#N/A
MDA_GLEAN_10008183	375	1.97116	0.74183	1.99441	1.24598	-0.50415	#N/A	hypothetical LOC583452; K08175 MFS transporter, FHS family, Na+ dependent glucose transporter 1	#N/A
MDA_GLEAN_10011290	579	1.86468	0.71511	1.98481	1.21575	-0.50064	VLPE_MYCHR Variant surface antigen E OS=Mycoplasma hyorhinis GN=vlpE PE=4 SV=1	bud13; BUD13 homolog; K13106 pre-mRNA-splicing factor CWC26	VLPE	MYCHR Variant surface antigen E OS=Mycoplasma hyorhinis GN=vlpE PE=4 SV=1
MDA_GLEAN_10012631	3669	1.89674	0.70029	1.94613	1.18363	-0.48334	MUC19_HUMAN Mucin-19 OS=Homo sapiens GN=MUC19 PE=1 SV=2	#N/A	MUC19	HUMAN Mucin-19 OS=Homo sapiens GN=MUC19 PE=1 SV=2
MDA_GLEAN_10010101	1854	1.67674	0.57742	1.94492	1.0523	-0.47488	NFH_RAT Neurofilament heavy polypeptide OS=Rattus norvegicus GN=Nefh PE=1 SV=4	translation initiation factor IF-2; K02519 translation initiation factor IF-2	NFH	RAT Neurofilament heavy polypeptide OS=Rattus norvegicus GN=Nefh PE=1 SV=4
MDA_GLEAN_10000599	1041	1.74245	0.73799	1.84371	1.14502	-0.40703	PRR21_HUMAN Putative proline-rich protein 21 OS=Homo sapiens GN=PRR21 PE=5 SV=1	histone-lysine N-methyltransferase SETD2-like; K11423 histone-lysine N-methyltransferase SETD2 [EC:2.1.1.43]	PRR21	HUMAN Putative proline-rich protein 21 OS=Homo sapiens GN=PRR21 PE=5 SV=1
MDA_GLEAN_10011208	633	1.84491	0.85734	1.95002	1.25375	-0.39641	#N/A	#N/A	#N/A
MDA_GLEAN_10021423	894	1.91286	0.92621	1.96442	1.30921	-0.383	#N/A	#N/A	#N/A
MDA_GLEAN_10008592	621	1.84469	0.86886	1.94038	1.25072	-0.38186	#N/A	#N/A	#N/A
MDA_GLEAN_10001680	2307	1.83449	0.83638	1.92171	1.21194	-0.37556	#N/A	#N/A	#N/A
MDA_GLEAN_10007261	1473	1.66346	0.84437	1.90698	1.21669	-0.37232	#N/A	hypothetical protein LOC100454520; K10583 ubiquitin-conjugating enzyme E2 S [EC:6.3.2.19]	#N/A
MDA_GLEAN_10012777	678	1.81749	0.88744	1.9393	1.25437	-0.36693	PSGP_ONCMY Polysialoglycoprotein OS=Oncorhynchus mykiss PE=1 SV=2	#N/A	PSGP	ONCMY Polysialoglycoprotein OS=Oncorhynchus mykiss PE=1 SV=2
MDA_GLEAN_10018815	285	1.88625	0.8103	1.97899	1.15588	-0.34558	#N/A	#N/A	#N/A
MDA_GLEAN_10022013	561	1.78778	0.78825	1.84052	1.13157	-0.34332	YQO3_SCHPO UPF0612 protein C569.003 OS=Schizosaccharomyces pombe (strain ATCC 38366 / 972) GN=SPCC569.03 PE=2 SV=1	methyl-accepting chemotaxis sensory transducer; K03406 methyl-accepting chemotaxis protein	YQO3	SCHPO UPF0612 protein C569.003 OS=Schizosaccharomyces pombe (strain ATCC 38366 / 972) GN=SPCC569.03 PE=2 SV=1
MDA_GLEAN_10018950	3177	1.87263	0.96509	1.95077	1.30547	-0.34038	#N/A	#N/A	#N/A
MDA_GLEAN_10019264	684	1.88823	0.95949	1.97254	1.28531	-0.32582	032R_FRG3G Uncharacterized protein 032R OS=Frog virus 3 (isolate Goorha) GN=FV3-032R PE=4 SV=1	RNA-binding motif protein, X-linked-like-3-like; K12885 heterogeneous nuclear ribonucleoprotein G	032R	FRG3G Uncharacterized protein 032R OS=Frog virus 3 (isolate Goorha) GN=FV3-032R PE=4 SV=1
MDA_GLEAN_10012538	486	1.87553	0.87693	1.93905	1.19677	-0.31984	KR108_BOVIN Keratin-associated protein 10-8 OS=Bos taurus GN=KRTAP10-8 PE=2 SV=1	#N/A	KR108	BOVIN Keratin-associated protein 10-8 OS=Bos taurus GN=KRTAP10-8 PE=2 SV=1
MDA_GLEAN_10013269	5226	1.9731	0.98384	1.96454	1.29352	-0.30968	MUC1_HUMAN Mucin-1 OS=Homo sapiens GN=MUC1 PE=1 SV=3	Rrbp1, 1700087N07Rik, 5730465C04Rik, ES/130, mKIAA1398, mRRp0, mRRp1.8, mRRp10, mRRp15a, mRRp15b, mRRp16.8, mRRp2, mRRp41, mRRp47, mRRp5.4, p180; ribosome binding protein 1; K14000 ribosome-binding protein 1	MUC1	HUMAN Mucin-1 OS=Homo sapiens GN=MUC1 PE=1 SV=3
MDA_GLEAN_10003810	1065	1.94501	0.93694	1.98591	1.24266	-0.30572	YK213_PLAF7 Uncharacterized protein PF11_0213 OS=Plasmodium falciparum (isolate 3D7) GN=PF11_0213 PE=2 SV=1	#N/A	YK213	PLAF7 Uncharacterized protein PF11
MDA_GLEAN_10010484	600	1.92612	0.96872	1.96321	1.26644	-0.29772	PRR21_HUMAN Putative proline-rich protein 21 OS=Homo sapiens GN=PRR21 PE=5 SV=1	#N/A	PRR21	HUMAN Putative proline-rich protein 21 OS=Homo sapiens GN=PRR21 PE=5 SV=1
MDA_GLEAN_10013854	840	1.92067	0.98508	1.95126	1.27447	-0.28939	#N/A	#N/A	#N/A		0213 OS=Plasmodium falciparum (isolate 3D7) GN=PF11	0213 PE=2 SV=1
MDA_GLEAN_10012702	1137	1.84973	0.87651	1.91534	1.16547	-0.28896	#N/A	#N/A	#N/A
MDA_GLEAN_10009875	480	1.8218	0.90942	1.90424	1.19585	-0.28643	#N/A	#N/A	#N/A
MDA_GLEAN_10010415	1908	1.88981	1.01974	1.97856	1.30002	-0.28028	IKZF1_HUMAN DNA-binding protein Ikaros OS=Homo sapiens GN=IKZF1 PE=1 SV=1	IKZF1; IKAROS family zinc finger 1 (Ikaros); K09220 IKAROS family zinc finger protein	IKZF1	HUMAN DNA-binding protein Ikaros OS=Homo sapiens GN=IKZF1 PE=1 SV=1
MDA_GLEAN_10017786	468	1.70435	0.90994	1.86311	1.17941	-0.26947	#N/A	#N/A	#N/A
MDA_GLEAN_10006756	678	1.90987	0.87502	1.9292	1.14069	-0.26567	ZAN_HUMAN Zonadhesin OS=Homo sapiens GN=ZAN PE=2 SV=4	pseudouridine synthase, Rsu; K06182 ribosomal large subunit pseudouridine synthase F [EC:5.4.99.12]	ZAN	HUMAN Zonadhesin OS=Homo sapiens GN=ZAN PE=2 SV=4
MDA_GLEAN_10001686	747	1.91989	1.01834	1.97115	1.28259	-0.26425	#N/A	#N/A	#N/A
MDA_GLEAN_10010473	432	1.86929	1.01615	1.94856	1.26939	-0.25324	#N/A	#N/A	#N/A
MDA_GLEAN_10023605	654	1.89252	0.94234	1.9349	1.19435	-0.25201	#N/A	#N/A	#N/A
MDA_GLEAN_10006960	1101	1.87376	1.04702	1.95196	1.29869	-0.25167	#N/A	#N/A	#N/A
MDA_GLEAN_10014667	705	1.87958	1.05838	1.97751	1.30997	-0.25159	GPSM1_HUMAN G-protein-signaling modulator 1 OS=Homo sapiens GN=GPSM1 PE=1 SV=2	#N/A	GPSM1	HUMAN G-protein-signaling modulator 1 OS=Homo sapiens GN=GPSM1 PE=1 SV=2
MDA_GLEAN_10009709	7338	1.99725	1.06689	1.9996	1.31126	-0.24437	FILA2_MOUSE Filaggrin-2 OS=Mus musculus GN=Flg2 PE=1 SV=2	FLG2; filaggrin family member 2; K10384 filaggrin	FILA2	MOUSE Filaggrin-2 OS=Mus musculus GN=Flg2 PE=1 SV=2
MDA_GLEAN_10013713	1893	1.8241	0.79911	1.84625	1.03527	-0.23616	SLAP1_CLOTH Cell surface glycoprotein 1 OS=Clostridium thermocellum (strain ATCC 27405 / DSM 1237) GN=olpB PE=4 SV=2	p300/CBP acetyl-transferase; K04498 E1A/CREB-binding protein [EC:2.3.1.48]	SLAP1	CLOTH Cell surface glycoprotein 1 OS=Clostridium thermocellum (strain ATCC 27405 / DSM 1237) GN=olpB PE=4 SV=2
MDA_GLEAN_10000256	297	1.75823	1.00399	1.93664	1.23922	-0.23523	#N/A	#N/A	#N/A
MDA_GLEAN_10010291	348	1.35748	0.61997	1.52375	0.85245	-0.23248	#N/A	#N/A	#N/A
MDA_GLEAN_10011451	939	1.94468	1.06417	1.98456	1.29638	-0.23221	IF2_CHLPD Translation initiation factor IF-2 OS=Chlorobium phaeobacteroides (strain DSM 266) GN=infB PE=3 SV=1	hypothetical protein; K07288 uncharacterized membrane protein	IF2	CHLPD Translation initiation factor IF-2 OS=Chlorobium phaeobacteroides (strain DSM 266) GN=infB PE=3 SV=1
MDA_GLEAN_10005723	3324	1.77006	1.03003	1.9287	1.26069	-0.23066	#N/A	#N/A	#N/A
MDA_GLEAN_10016579	216	1.40145	0.71252	1.634	0.93984	-0.22732	#N/A	#N/A	#N/A
MDA_GLEAN_10010338	351	1.95118	1.0417	1.9848	1.26783	-0.22613	#N/A	#N/A	#N/A
MDA_GLEAN_10001284	345	1.91382	1.06026	1.95769	1.28017	-0.21991	#N/A	#N/A	#N/A
MDA_GLEAN_10001730	1854	1.92984	1.09213	1.96716	1.30787	-0.21574	CO026_HUMAN Uncharacterized protein C15orf26 OS=Homo sapiens GN=C15orf26 PE=2 SV=1	ISSoc9, transposase; K07496 putative transposase	CO026	HUMAN Uncharacterized protein C15orf26 OS=Homo sapiens GN=C15orf26 PE=2 SV=1
MDA_GLEAN_10019466	855	1.93665	1.08497	1.96368	1.29781	-0.21284	#N/A	#N/A	#N/A
MDA_GLEAN_10007502	1797	1.89472	1.11371	1.97093	1.32582	-0.21211	TSSC1_RAT Protein TSSC1 OS=Rattus norvegicus GN=Tssc1 PE=2 SV=1	similar to retinoblastoma binding protein; K10752 histone-binding protein RBBP4	TSSC1	RAT Protein TSSC1 OS=Rattus norvegicus GN=Tssc1 PE=2 SV=1
MDA_GLEAN_10015727	1173	1.96425	1.10662	1.99254	1.31789	-0.21127	FP1_MYTCO Adhesive plaque matrix protein OS=Mytilus coruscus GN=FP1 PE=2 SV=1	translation initiation factor IF-2; K02519 translation initiation factor IF-2	FP1	MYTCO Adhesive plaque matrix protein OS=Mytilus coruscus GN=FP1 PE=2 SV=1
MDA_GLEAN_10016145	372	1.86056	1.06705	1.95853	1.27711	-0.21006	CP2DF_CANFA Cytochrome P450 2D15 OS=Canis familiaris GN=CYP2D15 PE=1 SV=3	CYP2D15, CYP2D; cytochrome P450 2D (EC:1.14.14.1); K07414 cytochrome P450, family 2, subfamily D [EC:1.14.14.1]	CP2DF	CANFA Cytochrome P450 2D15 OS=Canis familiaris GN=CYP2D15 PE=1 SV=3
MDA_GLEAN_10006427	972	1.83038	1.05994	1.94467	1.26843	-0.20849	IF2_BORGA Translation initiation factor IF-2 OS=Borrelia garinii GN=infB PE=3 SV=1	infB; translation initiation factor IF-2; K02519 translation initiation factor IF-2	IF2	BORGA Translation initiation factor IF-2 OS=Borrelia garinii GN=infB PE=3 SV=1
MDA_GLEAN_10025172	240	1.86074	1.03202	1.96366	1.23787	-0.20585	SPTN5_HUMAN Spectrin beta chain, brain 4 OS=Homo sapiens GN=SPTBN5 PE=1 SV=1	similar to spectrin, beta, non-erythrocytic 5; K06115 spectrin beta	SPTN5	HUMAN Spectrin beta chain, brain 4 OS=Homo sapiens GN=SPTBN5 PE=1 SV=1
MDA_GLEAN_10004453	192	1.85066	0.99874	1.93998	1.20122	-0.20248	#N/A	#N/A	#N/A
MDA_GLEAN_10010794	441	1.85327	1.08654	1.97062	1.28879	-0.20225	#N/A	#N/A	#N/A
MDA_GLEAN_10026136	771	1.9021	0.99678	1.93945	1.19804	-0.20126	HNRPM_HUMAN Heterogeneous nuclear ribonucleoprotein M OS=Homo sapiens GN=HNRNPM PE=1 SV=3	yabE2; putative enterotoxin; K02936 large subunit ribosomal protein L7Ae	HNRPM	HUMAN Heterogeneous nuclear ribonucleoprotein M OS=Homo sapiens GN=HNRNPM PE=1 SV=3
MDA_GLEAN_10007797	252	1.9017	1.05393	1.98127	1.25296	-0.19903	#N/A	#N/A	#N/A
MDA_GLEAN_10002257	336	1.72816	0.83134	1.82859	1.02993	-0.19859	#N/A	#N/A	#N/A
MDA_GLEAN_10010180	624	1.8647	1.11419	1.975	1.31148	-0.19729	TSN10_HUMAN Tetraspanin-10 OS=Homo sapiens GN=TSPAN10 PE=2 SV=1	tspan17, MGC89422, fbxo23; tetraspanin 17; K10303 F-box protein 23	TSN10	HUMAN Tetraspanin-10 OS=Homo sapiens GN=TSPAN10 PE=2 SV=1
MDA_GLEAN_10000304	918	1.94914	1.08579	1.95503	1.27982	-0.19403	#N/A	#N/A	#N/A
MDA_GLEAN_10008422	447	1.93652	1.10298	1.9647	1.29602	-0.19304	#N/A	#N/A	#N/A
MDA_GLEAN_10001042	228	1.92184	1.07278	1.98768	1.26396	-0.19118	#N/A	#N/A	#N/A
MDA_GLEAN_10002625	339	1.89382	0.94128	1.92349	1.13207	-0.19079	SPRR1_RABIT Cornifin alpha OS=Oryctolagus cuniculus PE=2 SV=1	hypothetical protein; K11449 jumonji domain-containing protein 1 [EC:1.14.11.-]	SPRR1	RABIT Cornifin alpha OS=Oryctolagus cuniculus PE=2 SV=1
MDA_GLEAN_10000687	351	1.91394	1.10405	1.96717	1.29475	-0.1907	#N/A	#N/A	#N/A
MDA_GLEAN_10013712	327	1.93025	1.08587	1.96644	1.27656	-0.19069	#N/A	#N/A	#N/A
MDA_GLEAN_10002079	492	1.89173	1.11926	1.97025	1.30795	-0.18869	#N/A	#N/A	#N/A
MDA_GLEAN_10013884	264	1.92461	1.08437	1.99328	1.27226	-0.18789	S100P_HUMAN Protein S100-P OS=Homo sapiens GN=S100P PE=1 SV=2	FLG2; filaggrin family member 2; K10384 filaggrin	S100P	HUMAN Protein S100-P OS=Homo sapiens GN=S100P PE=1 SV=2
MDA_GLEAN_10010178	294	1.85782	0.9991	1.92654	1.18536	-0.18626	#N/A	#N/A	#N/A
MDA_GLEAN_10002065	498	1.85725	1.09266	1.95151	1.2789	-0.18624	#N/A	#N/A	#N/A
MDA_GLEAN_10009881	171	1.85482	0.99662	1.98363	1.18217	-0.18555	YB039_HUMAN Putative uncharacterized protein encoded by NCRNA00116 OS=Homo sapiens GN=NCRNA00116 PE=5 SV=1	#N/A	YB039	HUMAN Putative uncharacterized protein encoded by NCRNA00116 OS=Homo sapiens GN=NCRNA00116 PE=5 SV=1
MDA_GLEAN_10002237	372	1.8911	1.08294	1.95195	1.26745	-0.18451	#N/A	#N/A	#N/A
MDA_GLEAN_10010421	1044	1.99148	1.14345	1.99508	1.32711	-0.18366	#N/A	#N/A	#N/A
MDA_GLEAN_10001820	720	1.91842	1.12416	1.97115	1.30765	-0.18349	#N/A	#N/A	#N/A
MDA_GLEAN_10001152	390	1.8889	1.10019	1.95673	1.28337	-0.18318	#N/A	#N/A	#N/A
MDA_GLEAN_10000529	597	1.97681	1.02471	1.96058	1.20714	-0.18243	MAP1A_HUMAN Microtubule-associated protein 1A OS=Homo sapiens GN=MAP1A PE=1 SV=6	hypothetical LOC100070789; K10429 microtubule-associated protein 1	MAP1A	HUMAN Microtubule-associated protein 1A OS=Homo sapiens GN=MAP1A PE=1 SV=6
MDA_GLEAN_10001793	378	1.91078	1.0897	1.96965	1.26934	-0.17964	#N/A	#N/A	#N/A
MDA_GLEAN_10011412	261	1.85997	1.07556	1.95717	1.25397	-0.17841	#N/A	#N/A	#N/A
MDA_GLEAN_10002572	342	1.83432	1.10872	1.96294	1.28681	-0.17809	H2A1_HUMAN Histone H2A type 1 OS=Homo sapiens GN=HIST1H2AG PE=1 SV=2	similar to Histone H2A.l (H2A/l); K11251 histone H2A	H2A1	HUMAN Histone H2A type 1 OS=Homo sapiens GN=HIST1H2AG PE=1 SV=2
MDA_GLEAN_10020045	276	1.87076	1.06051	1.94855	1.23835	-0.17784	#N/A	#N/A	#N/A
MDA_GLEAN_10005609	348	1.89908	1.08599	1.97539	1.26333	-0.17734	MCCD1_HUMAN Mitochondrial coiled-coil domain protein 1 OS=Homo sapiens GN=MCCD1 PE=2 SV=3	#N/A	MCCD1	HUMAN Mitochondrial coiled-coil domain protein 1 OS=Homo sapiens GN=MCCD1 PE=2 SV=3
MDA_GLEAN_10005995	258	1.95875	1.05892	1.97932	1.23585	-0.17693	CDR1_HUMAN Cerebellar degeneration-related antigen 1 OS=Homo sapiens GN=CDR1 PE=2 SV=2	#N/A	CDR1	HUMAN Cerebellar degeneration-related antigen 1 OS=Homo sapiens GN=CDR1 PE=2 SV=2
MDA_GLEAN_10009733	453	1.91994	1.12668	1.97305	1.30325	-0.17657	#N/A	#N/A	#N/A
MDA_GLEAN_10012889	318	1.93477	1.11272	1.98415	1.28868	-0.17596	#N/A	#N/A	#N/A
MDA_GLEAN_10024999	306	1.92948	1.07738	1.9802	1.25272	-0.17534	CT141_HUMAN Uncharacterized protein C20orf141 OS=Homo sapiens GN=C20orf141 PE=2 SV=1	#N/A	CT141	HUMAN Uncharacterized protein C20orf141 OS=Homo sapiens GN=C20orf141 PE=2 SV=1
MDA_GLEAN_10001957	777	1.89922	1.14715	1.97521	1.32198	-0.17483	MYO7B_MOUSE Myosin-VIIb OS=Mus musculus GN=Myo7b PE=1 SV=3	MYO7B; myosin VIIB; K10359 myosin VII	MYO7B	MOUSE Myosin-VIIb OS=Mus musculus GN=Myo7b PE=1 SV=3
MDA_GLEAN_10006424	711	1.93432	1.12927	1.97568	1.30349	-0.17422	#N/A	#N/A	#N/A
MDA_GLEAN_10002623	459	1.90192	1.00453	1.92612	1.17767	-0.17314	SPR1A_RAT Cornifin-A OS=Rattus norvegicus GN=Sprr1a PE=2 SV=1	hypothetical protein; K11449 jumonji domain-containing protein 1 [EC:1.14.11.-]	SPR1A	RAT Cornifin-A OS=Rattus norvegicus GN=Sprr1a PE=2 SV=1
MDA_GLEAN_10025767	666	1.90003	1.13126	1.9583	1.30341	-0.17215	#N/A	#N/A	#N/A
MDA_GLEAN_10002256	396	1.85598	1.13921	1.97513	1.31082	-0.17161	H2A1_HUMAN Histone H2A type 1 OS=Homo sapiens GN=HIST1H2AG PE=1 SV=2	similar to Histone H2A.l (H2A/l); K11251 histone H2A	H2A1	HUMAN Histone H2A type 1 OS=Homo sapiens GN=HIST1H2AG PE=1 SV=2
MDA_GLEAN_10024121	225	1.82879	1.07257	1.95626	1.24414	-0.17157	#N/A	#N/A	#N/A
MDA_GLEAN_10004447	456	1.92804	1.09685	1.97693	1.26823	-0.17138	#N/A	#N/A	#N/A
MDA_GLEAN_10020629	528	1.9433	1.13713	1.97615	1.30832	-0.17119	JDP2_HUMAN Jun dimerization protein 2 OS=Homo sapiens GN=JDP2 PE=1 SV=1	similar to jun dimerization protein 2; K09033 jun dimerization protein 2	JDP2	HUMAN Jun dimerization protein 2 OS=Homo sapiens GN=JDP2 PE=1 SV=1
MDA_GLEAN_10000228	183	1.93231	1.08272	1.98839	1.25362	-0.1709	HVM61_MOUSE Ig heavy chain V region 1B43 OS=Mus musculus PE=1 SV=1	IGH@; immunloglobulin heavy chain; K06856 immunoglobulin heavy chain	HVM61	MOUSE Ig heavy chain V region 1B43 OS=Mus musculus PE=1 SV=1
MDA_GLEAN_10024156	624	1.9553	1.0713	1.9348	1.24142	-0.17012	#N/A	safA; spoVID-dependent spore coat assembly factor; FtsK/SpoIIIE family protein; surface protein; K06370 morphogenetic protein associated with SpoVID	#N/A
MDA_GLEAN_10019260	267	1.85122	1.10827	1.98295	1.27838	-0.17011	PRRX2_HUMAN Paired mesoderm homeobox protein 2 OS=Homo sapiens GN=PRRX2 PE=2 SV=2	paired mesoderm homeobox protein 2-like; K09329 paired mesoderm homeobox protein	PRRX2	HUMAN Paired mesoderm homeobox protein 2 OS=Homo sapiens GN=PRRX2 PE=2 SV=2
MDA_GLEAN_10018501	207	1.85925	1.05945	1.94912	1.22885	-0.1694	#N/A	#N/A	#N/A
MDA_GLEAN_10001925	249	1.96326	1.11524	1.9963	1.28322	-0.16798	WIZ_MOUSE Protein Wiz OS=Mus musculus GN=Wiz PE=1 SV=2	#N/A	WIZ	MOUSE Protein Wiz OS=Mus musculus GN=Wiz PE=1 SV=2
MDA_GLEAN_10021421	717	1.91872	1.14509	1.97094	1.31283	-0.16774	#N/A	#N/A	#N/A
MDA_GLEAN_10007059	261	1.84507	1.08235	1.9739	1.24945	-0.1671	CH073_HUMAN Putative uncharacterized protein C8orf73 OS=Homo sapiens GN=C8orf73 PE=2 SV=2	#N/A	CH073	HUMAN Putative uncharacterized protein C8orf73 OS=Homo sapiens GN=C8orf73 PE=2 SV=2
MDA_GLEAN_10002711	201	1.93499	1.02102	1.96426	1.18803	-0.16701	#N/A	#N/A	#N/A
MDA_GLEAN_10019196	1464	1.96831	1.15744	1.9963	1.32375	-0.16631	#N/A	#N/A	#N/A
MDA_GLEAN_10014633	426	1.86814	1.12244	1.97562	1.28841	-0.16597	CI140_HUMAN Protein C9orf140 OS=Homo sapiens GN=C9orf140 PE=2 SV=2	#N/A	CI140	HUMAN Protein C9orf140 OS=Homo sapiens GN=C9orf140 PE=2 SV=2
MDA_GLEAN_10023800	246	1.92294	1.12115	1.98634	1.28706	-0.16591	#N/A	#N/A	#N/A
MDA_GLEAN_10010490	669	1.91862	1.13719	1.97143	1.30099	-0.1638	#N/A	#N/A	#N/A
MDA_GLEAN_10017728	222	1.92727	1.10962	1.98438	1.27226	-0.16264	#N/A	#N/A	#N/A
MDA_GLEAN_10004885	603	1.90937	1.1517	1.96875	1.31316	-0.16146	#N/A	#N/A	#N/A
MDA_GLEAN_10006569	387	1.93253	1.13173	1.97234	1.29259	-0.16086	#N/A	#N/A	#N/A
MDA_GLEAN_10009500	210	1.94098	1.05818	1.97061	1.21891	-0.16073	#N/A	#N/A	#N/A
MDA_GLEAN_10004414	579	1.86454	1.14114	1.94738	1.30162	-0.16048	#N/A	#N/A	#N/A
MDA_GLEAN_10020611	585	1.93257	1.15925	1.98228	1.31954	-0.16029	SYVC_HUMAN Valyl-tRNA synthetase OS=Homo sapiens GN=VARS PE=1 SV=4	valyl-tRNA synthetase-like; K01873 valyl-tRNA synthetase [EC:6.1.1.9]	SYVC	HUMAN Valyl-tRNA synthetase OS=Homo sapiens GN=VARS PE=1 SV=4
MDA_GLEAN_10007579	594	1.8846	1.17715	1.98936	1.33652	-0.15937	PEX10_HUMAN Peroxisome biogenesis factor 10 OS=Homo sapiens GN=PEX10 PE=1 SV=1	PEX10; peroxisomal biogenesis factor 10; K13346 peroxin-10	PEX10	HUMAN Peroxisome biogenesis factor 10 OS=Homo sapiens GN=PEX10 PE=1 SV=1
MDA_GLEAN_10012978	522	1.909	1.13559	1.96369	1.29438	-0.15879	#N/A	#N/A	#N/A
MDA_GLEAN_10008411	873	1.94828	1.15309	1.9792	1.31147	-0.15838	FOXC1_MOUSE Forkhead box protein C1 OS=Mus musculus GN=Foxc1 PE=2 SV=3	Foxc1, FREAC3, Fkh1, Mf1, Mf4, ch, fkh-1, frkhda; forkhead box C1; K09396 forkhead box protein C	FOXC1	MOUSE Forkhead box protein C1 OS=Mus musculus GN=Foxc1 PE=2 SV=3
MDA_GLEAN_10012423	405	1.84232	1.15768	1.98082	1.31558	-0.1579	#N/A	#N/A	#N/A
MDA_GLEAN_10000454	294	1.89779	1.12664	1.96905	1.28427	-0.15763	IGHG3_MOUSE Ig gamma-3 chain C region OS=Mus musculus PE=1 SV=2	#N/A	IGHG3	MOUSE Ig gamma-3 chain C region OS=Mus musculus PE=1 SV=2
MDA_GLEAN_10003892	513	1.87961	1.12354	1.95591	1.28116	-0.15762	#N/A	#N/A	#N/A
MDA_GLEAN_10020636	324	1.94473	1.14485	1.98111	1.30238	-0.15753	#N/A	#N/A	#N/A
MDA_GLEAN_10009527	708	1.90385	1.16856	1.97643	1.32605	-0.15749	ZN704_HUMAN Zinc finger protein 704 OS=Homo sapiens GN=ZNF704 PE=2 SV=1	#N/A	ZN704	HUMAN Zinc finger protein 704 OS=Homo sapiens GN=ZNF704 PE=2 SV=1
MDA_GLEAN_10003162	285	1.70747	0.91577	1.77314	1.07281	-0.15704	#N/A	#N/A	#N/A
MDA_GLEAN_10002367	180	1.95546	1.08948	1.99113	1.24646	-0.15698	CTXN2_MOUSE Cortexin-2 OS=Mus musculus GN=Ctxn2 PE=2 SV=2	SETDB1; SET domain, bifurcated 1; K11421 histone-lysine N-methyltransferase SETDB [EC:2.1.1.43]	CTXN2	MOUSE Cortexin-2 OS=Mus musculus GN=Ctxn2 PE=2 SV=2
MDA_GLEAN_10011132	2169	1.94872	1.17228	1.96574	1.3292	-0.15692	YS059_HUMAN Uncharacterized protein FLJ40925 OS=Homo sapiens PE=1 SV=1	#N/A	YS059	HUMAN Uncharacterized protein FLJ40925 OS=Homo sapiens PE=1 SV=1
MDA_GLEAN_10008974	723	1.83772	1.14434	1.96548	1.30075	-0.15641	PHLB1_HUMAN Pleckstrin homology-like domain family B member 1 OS=Homo sapiens GN=PHLDB1 PE=1 SV=1	#N/A	PHLB1	HUMAN Pleckstrin homology-like domain family B member 1 OS=Homo sapiens GN=PHLDB1 PE=1 SV=1
MDA_GLEAN_10023129	402	1.87172	1.16059	1.99135	1.31593	-0.15534	CAMP_PANTR Cathelicidin antimicrobial peptide OS=Pan troglodytes GN=CAMP PE=3 SV=1	CAMP; cathelicidin antimicrobial peptide; K13916 cathelicidin antimicrobial peptide	CAMP	PANTR Cathelicidin antimicrobial peptide OS=Pan troglodytes GN=CAMP PE=3 SV=1
MDA_GLEAN_10002263	312	1.87856	1.11387	1.95728	1.26892	-0.15505	H4_XENTR Histone H4 OS=Xenopus tropicalis GN=TGas006m08.1 PE=3 SV=1	similar to germinal histone H4 gene; K11254 histone H4	H4	XENTR Histone H4 OS=Xenopus tropicalis GN=TGas006m08.1 PE=3 SV=1
MDA_GLEAN_10023087	411	1.89453	1.12775	1.94759	1.28259	-0.15484	#N/A	#N/A	#N/A
MDA_GLEAN_10002950	306	1.87605	1.13128	1.97453	1.28561	-0.15433	Z324A_HUMAN Zinc finger protein 324A OS=Homo sapiens GN=ZNF324 PE=1 SV=1	ZNF324; zinc finger protein 324; K09228 KRAB domain-containing zinc finger protein	Z324A	HUMAN Zinc finger protein 324A OS=Homo sapiens GN=ZNF324 PE=1 SV=1
MDA_GLEAN_10002252	312	1.88062	1.11984	1.95769	1.27366	-0.15382	H4_XENTR Histone H4 OS=Xenopus tropicalis GN=TGas006m08.1 PE=3 SV=1	similar to germinal histone H4 gene; K11254 histone H4	H4	XENTR Histone H4 OS=Xenopus tropicalis GN=TGas006m08.1 PE=3 SV=1
MDA_GLEAN_10001683	336	1.95352	1.13913	1.98686	1.2926	-0.15347	K1C18_HUMAN Keratin, type I cytoskeletal 18 OS=Homo sapiens GN=KRT18 PE=1 SV=2	KRT18; keratin 18; K07604 type I keratin, acidic	K1C18	HUMAN Keratin, type I cytoskeletal 18 OS=Homo sapiens GN=KRT18 PE=1 SV=2
MDA_GLEAN_10001886	279	1.93084	1.08746	1.97357	1.24069	-0.15323	#N/A	#N/A	#N/A
MDA_GLEAN_10002888	186	1.9552	1.07188	1.98217	1.22504	-0.15316	#N/A	#N/A	#N/A
MDA_GLEAN_10003894	285	1.32575	0.76347	1.53901	0.91606	-0.15259	#N/A	#N/A	#N/A
MDA_GLEAN_10009847	621	1.90004	1.15903	1.95891	1.31141	-0.15238	#N/A	#N/A	#N/A
MDA_GLEAN_10024450	294	1.84277	1.03409	1.92692	1.18594	-0.15185	#N/A	#N/A	#N/A
MDA_GLEAN_10013209	528	1.88863	1.14641	1.96551	1.29796	-0.15155	VP37D_HUMAN Vacuolar protein sorting-associated protein 37D OS=Homo sapiens GN=VPS37D PE=1 SV=2	similar to vacuolar protein sorting 37D; K12185 ESCRT-I complex subunit VPS37	VP37D	HUMAN Vacuolar protein sorting-associated protein 37D OS=Homo sapiens GN=VPS37D PE=1 SV=2
MDA_GLEAN_10005349	324	1.69199	0.94995	1.81906	1.10143	-0.15148	#N/A	#N/A	#N/A
MDA_GLEAN_10001898	303	1.85469	1.13888	1.97734	1.29032	-0.15144	CP054_HUMAN Transmembrane protein C16orf54 OS=Homo sapiens GN=C16orf54 PE=1 SV=1	#N/A	CP054	HUMAN Transmembrane protein C16orf54 OS=Homo sapiens GN=C16orf54 PE=1 SV=1
MDA_GLEAN_10016179	729	1.89912	1.18487	1.99196	1.33614	-0.15127	CHADL_HUMAN Chondroadherin-like protein OS=Homo sapiens GN=CHADL PE=2 SV=2	similar to Chondroadherin precursor (Cartilage leucine-rich protein); K06248 chondroadherin	CHADL	HUMAN Chondroadherin-like protein OS=Homo sapiens GN=CHADL PE=2 SV=2
MDA_GLEAN_10016604	267	1.9371	1.11195	1.97506	1.26296	-0.15101	ROA1_MACMU Heterogeneous nuclear ribonucleoprotein A1 OS=Macaca mulatta GN=HNRNPA1 PE=2 SV=3	similar to Heterogeneous nuclear ribonucleoprotein A1 (Helix-destabilizing protein) (Single-strand binding protein) (hnRNP core protein A1) (HDP-1) (Topoisomerase-inhibitor suppressed); K12741 heterogeneous nuclear ribonucleoprotein A1/A3	ROA1	MACMU Heterogeneous nuclear ribonucleoprotein A1 OS=Macaca mulatta GN=HNRNPA1 PE=2 SV=3
MDA_GLEAN_10007278	462	1.91324	1.16268	1.97518	1.31358	-0.1509	PSPN_HUMAN Persephin OS=Homo sapiens GN=PSPN PE=1 SV=1	GDNF; glial cell derived neurotrophic factor; K05452 glial cell derived neurotrophic factor	PSPN	HUMAN Persephin OS=Homo sapiens GN=PSPN PE=1 SV=1
MDA_GLEAN_10011586	459	1.92588	1.15469	1.97293	1.30552	-0.15083	#N/A	#N/A	#N/A
MDA_GLEAN_10002400	207	1.96009	1.08581	1.98902	1.23645	-0.15064	DEFB1_MOUSE Beta-defensin 1 OS=Mus musculus GN=Defb1 PE=2 SV=1	#N/A	DEFB1	MOUSE Beta-defensin 1 OS=Mus musculus GN=Defb1 PE=2 SV=1
MDA_GLEAN_10019840	492	1.90854	1.15581	1.95434	1.30645	-0.15064	#N/A	#N/A	#N/A
MDA_GLEAN_10017833	159	1.98356	1.11136	1.99208	1.26199	-0.15063	#N/A	#N/A	#N/A
MDA_GLEAN_10020907	342	1.92509	1.14369	1.9849	1.29405	-0.15036	PPDPF_BOVIN Pancreatic progenitor cell differentiation and proliferation factor OS=Bos taurus GN=PPDPF PE=3 SV=1	#N/A	PPDPF	BOVIN Pancreatic progenitor cell differentiation and proliferation factor OS=Bos taurus GN=PPDPF PE=3 SV=1
MDA_GLEAN_10016933	225	1.9301	1.10491	1.96567	1.25519	-0.15028	#N/A	#N/A	#N/A
MDA_GLEAN_10010933	705	1.91262	1.17011	1.9647	1.32034	-0.15023	#N/A	#N/A	#N/A
MDA_GLEAN_10000614	318	1.99059	1.11126	1.98812	1.26139	-0.15013	ZN471_HUMAN Zinc finger protein 471 OS=Homo sapiens GN=ZNF471 PE=2 SV=1	ZNF471, ERP1, KIAA1396, MGC150657, MGC150658, Z1971; zinc finger protein 471; K09228 KRAB domain-containing zinc finger protein	ZN471	HUMAN Zinc finger protein 471 OS=Homo sapiens GN=ZNF471 PE=2 SV=1
MDA_GLEAN_10003928	327	1.81068	1.05705	1.89783	1.20718	-0.15013	CPLX1_RAT Complexin-1 OS=Rattus norvegicus GN=Cplx1 PE=1 SV=1	#N/A	CPLX1	RAT Complexin-1 OS=Rattus norvegicus GN=Cplx1 PE=1 SV=1
MDA_GLEAN_10013230	264	1.9109	1.10992	1.96693	1.25975	-0.14983	SRRM3_MOUSE Serine/arginine repetitive matrix protein 3 OS=Mus musculus GN=Srrm3 PE=2 SV=1	#N/A	SRRM3	MOUSE Serine/arginine repetitive matrix protein 3 OS=Mus musculus GN=Srrm3 PE=2 SV=1
MDA_GLEAN_10000854	183	1.93136	1.02472	1.95337	1.17447	-0.14975	#N/A	#N/A	#N/A
MDA_GLEAN_10026426	405	1.86236	1.1007	1.94525	1.25034	-0.14964	#N/A	#N/A	#N/A
MDA_GLEAN_10010803	375	1.91048	1.13119	1.96569	1.28072	-0.14953	#N/A	#N/A	#N/A
MDA_GLEAN_10005616	321	1.85939	1.09371	1.93962	1.24321	-0.1495	TNFC_HUMAN Lymphotoxin-beta OS=Homo sapiens GN=LTB PE=1 SV=1	lymphotoxin-beta-like; K03157 lymphotoxin beta (TNF superfamily, member 3)	TNFC	HUMAN Lymphotoxin-beta OS=Homo sapiens GN=LTB PE=1 SV=1
MDA_GLEAN_10005167	375	1.85998	1.12097	1.94692	1.27028	-0.14931	#N/A	#N/A	#N/A
MDA_GLEAN_10008212	159	1.89637	1.03598	1.94398	1.18507	-0.14909	#N/A	#N/A	#N/A
MDA_GLEAN_10000868	1239	1.96165	1.18759	1.98936	1.33643	-0.14884	ZNF3_HUMAN Zinc finger protein 3 OS=Homo sapiens GN=ZNF3 PE=1 SV=3	Gm13051, MGC117846, OTTMUSG00000010104, OTTMUSG00000010173; predicted gene 13051; K09228 KRAB domain-containing zinc finger protein	ZNF3	HUMAN Zinc finger protein 3 OS=Homo sapiens GN=ZNF3 PE=1 SV=3
MDA_GLEAN_10001883	1647	1.97902	1.18585	1.99355	1.33455	-0.1487	ZN347_HUMAN Zinc finger protein 347 OS=Homo sapiens GN=ZNF347 PE=1 SV=2	ZNF879; zinc finger protein 879; K09228 KRAB domain-containing zinc finger protein	ZN347	HUMAN Zinc finger protein 347 OS=Homo sapiens GN=ZNF347 PE=1 SV=2
MDA_GLEAN_10018100	618	1.89943	1.16603	1.97326	1.31463	-0.1486	HNF1A_HUMAN Hepatocyte nuclear factor 1-alpha OS=Homo sapiens GN=HNF1A PE=1 SV=2	HNF1A, HNF-1a; HNF1 homeobox A; K08036 transcription factor 1, hepatocyte nuclear factor 1-alpha	HNF1A	HUMAN Hepatocyte nuclear factor 1-alpha OS=Homo sapiens GN=HNF1A PE=1 SV=2
MDA_GLEAN_10002253	717	1.87886	1.18433	1.97936	1.33238	-0.14805	H31_RAT Histone H3.1 OS=Rattus norvegicus PE=1 SV=3	HIST3H3; histone cluster 3, H3; K11253 histone H3	H31	RAT Histone H3.1 OS=Rattus norvegicus PE=1 SV=3
MDA_GLEAN_10012271	420	1.91385	1.17294	1.99301	1.32014	-0.1472	TRI38_HUMAN Tripartite motif-containing protein 38 OS=Homo sapiens GN=TRIM38 PE=2 SV=1	TRIM38; tripartite motif containing 38; K12014 tripartite motif-containing protein 38	TRI38	HUMAN Tripartite motif-containing protein 38 OS=Homo sapiens GN=TRIM38 PE=2 SV=1
MDA_GLEAN_10013583	243	1.96454	1.12298	1.99027	1.27017	-0.14719	#N/A	#N/A	#N/A
MDA_GLEAN_10015562	249	1.9214	1.10501	1.9802	1.25215	-0.14714	F136A_BOVIN Protein FAM136A OS=Bos taurus GN=FAM136A PE=2 SV=1	#N/A	F136A	BOVIN Protein FAM136A OS=Bos taurus GN=FAM136A PE=2 SV=1
MDA_GLEAN_10012421	504	1.86433	1.17796	1.98334	1.32479	-0.14683	#N/A	#N/A	#N/A
MDA_GLEAN_10002019	204	1.97947	1.10228	1.98449	1.24904	-0.14676	#N/A	#N/A	#N/A
MDA_GLEAN_10008225	1512	1.91883	1.17665	1.9743	1.32317	-0.14652	#N/A	#N/A	#N/A
MDA_GLEAN_10011399	315	1.93367	1.15578	1.97977	1.30226	-0.14648	PPDPF_BOVIN Pancreatic progenitor cell differentiation and proliferation factor OS=Bos taurus GN=PPDPF PE=3 SV=1	#N/A	PPDPF	BOVIN Pancreatic progenitor cell differentiation and proliferation factor OS=Bos taurus GN=PPDPF PE=3 SV=1
MDA_GLEAN_10013408	438	1.92281	1.17008	1.97716	1.31623	-0.14615	#N/A	#N/A	#N/A
MDA_GLEAN_10019859	645	1.66105	1.0093	1.77492	1.15543	-0.14613	#N/A	#N/A	#N/A
MDA_GLEAN_10007552	246	1.85946	1.09239	1.94438	1.23846	-0.14607	#N/A	#N/A	#N/A
MDA_GLEAN_10023643	366	1.85344	1.13907	1.96171	1.2851	-0.14603	CB088_BOVIN UPF0733 protein C2orf88 homolog OS=Bos taurus PE=3 SV=1	#N/A	CB088	BOVIN UPF0733 protein C2orf88 homolog OS=Bos taurus PE=3 SV=1
MDA_GLEAN_10008545	276	1.91123	1.09109	1.95636	1.23673	-0.14564	DPCA2_HUMAN Dresden prostate carcinoma protein 2 OS=Homo sapiens GN=HMGN2P46 PE=2 SV=1	hypothetical protein LOC100157353; K11302 high-mobility group nucleosome-binding domain-containing protein 4	DPCA2	HUMAN Dresden prostate carcinoma protein 2 OS=Homo sapiens GN=HMGN2P46 PE=2 SV=1
MDA_GLEAN_10009238	468	1.91063	1.14751	1.94667	1.2928	-0.14529	PP6R2_HUMAN Serine/threonine-protein phosphatase 6 regulatory subunit 2 OS=Homo sapiens GN=PPP6R2 PE=1 SV=2	#N/A	PP6R2	HUMAN Serine/threonine-protein phosphatase 6 regulatory subunit 2 OS=Homo sapiens GN=PPP6R2 PE=1 SV=2
MDA_GLEAN_10013282	471	1.95464	1.15677	1.98858	1.30196	-0.14519	#N/A	#N/A	#N/A
MDA_GLEAN_10002578	624	1.82438	1.07269	1.92497	1.21738	-0.14469	H14_HUMAN Histone H1.4 OS=Homo sapiens GN=HIST1H1E PE=1 SV=2	similar to Histone H1.5 (Histone H1a); K11275 histone H1/5	H14	HUMAN Histone H1.4 OS=Homo sapiens GN=HIST1H1E PE=1 SV=2
MDA_GLEAN_10009798	585	1.87564	1.08791	1.91613	1.23243	-0.14452	H10_MOUSE Histone H1.0 OS=Mus musculus GN=H1f0 PE=2 SV=4	H1f0, D130017D06Rik, H1(0), H1fv, MGC117919, MGC19309, MGC98218; H1 histone family, member 0; K11275 histone H1/5	H10	MOUSE Histone H1.0 OS=Mus musculus GN=H1f0 PE=2 SV=4
MDA_GLEAN_10010107	1422	1.88119	1.09779	1.92562	1.24214	-0.14435	DYHC_ONCMY Dynein heavy chain (Fragment) OS=Oncorhynchus mykiss PE=2 SV=1	hypothetical protein; K03006 DNA-directed RNA polymerase II subunit RPB1 [EC:2.7.7.6]	DYHC	ONCMY Dynein heavy chain (Fragment) OS=Oncorhynchus mykiss PE=2 SV=1
MDA_GLEAN_10004849	243	1.86465	1.08177	1.92811	1.22544	-0.14367	CA192_BOVIN UPF0740 protein C1orf192 homolog OS=Bos taurus PE=2 SV=1	#N/A	CA192	BOVIN UPF0740 protein C1orf192 homolog OS=Bos taurus PE=2 SV=1
MDA_GLEAN_10009533	342	1.95801	1.16323	1.99205	1.30667	-0.14344	STMN3_MOUSE Stathmin-3 OS=Mus musculus GN=Stmn3 PE=1 SV=1	STMN1, C1orf215, FLJ32206, LAP18, Lag, MGC138869, MGC138870, OP18, PP17, PP19, PR22, SMN; stathmin 1; K04381 stathmin	STMN3	MOUSE Stathmin-3 OS=Mus musculus GN=Stmn3 PE=1 SV=1
MDA_GLEAN_10000642	474	1.89058	1.16615	1.97623	1.30942	-0.14327	1A03_PANTR Patr class I histocompatibility antigen, A-108 alpha chain OS=Pan troglodytes GN=Patr-A PE=2 SV=2	HLA-A, CHLA-A126, PATR-A; major histocompatibility complex, class I, A; K06751 major histocompatibility complex, class I	1A03	PANTR Patr class I histocompatibility antigen, A-108 alpha chain OS=Pan troglodytes GN=Patr-A PE=2 SV=2
MDA_GLEAN_10007623	735	1.86855	1.18395	1.96474	1.3269	-0.14295	F173A_MOUSE Protein FAM173A OS=Mus musculus GN=Fam173a PE=2 SV=1	methyltransferase (EC:2.1.1.-); K00599 [EC:2.1.1.-]	F173A	MOUSE Protein FAM173A OS=Mus musculus GN=Fam173a PE=2 SV=1
MDA_GLEAN_10019814	504	1.90848	1.1781	1.98664	1.32091	-0.14281	TELT_MOUSE Telethonin OS=Mus musculus GN=Tcap PE=2 SV=1	#N/A	TELT	MOUSE Telethonin OS=Mus musculus GN=Tcap PE=2 SV=1
MDA_GLEAN_10002259	411	1.86976	1.17397	1.9818	1.31673	-0.14276	H31_RAT Histone H3.1 OS=Rattus norvegicus PE=1 SV=3	HIST3H3; histone cluster 3, H3; K11253 histone H3	H31	RAT Histone H3.1 OS=Rattus norvegicus PE=1 SV=3
MDA_GLEAN_10010719	306	1.89642	1.16742	1.98275	1.31005	-0.14263	NINJ1_HUMAN Ninjurin-1 OS=Homo sapiens GN=NINJ1 PE=1 SV=2	#N/A	NINJ1	HUMAN Ninjurin-1 OS=Homo sapiens GN=NINJ1 PE=1 SV=2
MDA_GLEAN_10010379	1416	1.89749	1.21629	1.99468	1.35887	-0.14258	IGHA_MOUSE Ig alpha chain C region OS=Mus musculus PE=1 SV=1	IgG heavy chain; K06856 immunoglobulin heavy chain	IGHA	MOUSE Ig alpha chain C region OS=Mus musculus PE=1 SV=1
MDA_GLEAN_10025862	162	1.54523	0.70966	1.67824	0.85212	-0.14246	#N/A	#N/A	#N/A
MDA_GLEAN_10000218	564	1.96251	1.18456	1.98656	1.32698	-0.14242	LIRA6_PANTR Leukocyte immunoglobulin-like receptor subfamily A member 6 OS=Pan troglodytes GN=LILRA6 PE=2 SV=1	LILRA6, LIRe; leukocyte immunoglobulin-like receptor, subfamily A (with TM domain), member 6; K06512 leukocyte immunoglobulin-like receptor	LIRA6	PANTR Leukocyte immunoglobulin-like receptor subfamily A member 6 OS=Pan troglodytes GN=LILRA6 PE=2 SV=1
MDA_GLEAN_10006471	3186	1.87885	1.18736	1.95654	1.32969	-0.14233	NACAD_HUMAN NAC-alpha domain-containing protein 1 OS=Homo sapiens GN=NACAD PE=2 SV=3	transcription factor containing NAC and TS-N domains, putative (EC:3.6.3.8); K03626 nascent polypeptide-associated complex subunit alpha	NACAD	HUMAN NAC-alpha domain-containing protein 1 OS=Homo sapiens GN=NACAD PE=2 SV=3
MDA_GLEAN_10021611	255	1.94581	1.11108	1.96933	1.25321	-0.14213	TESK1_HUMAN Dual specificity testis-specific protein kinase 1 OS=Homo sapiens GN=TESK1 PE=1 SV=2	TESK1; testis-specific kinase 1; K08841 testis-specific kinase 1 [EC:2.7.12.1]	TESK1	HUMAN Dual specificity testis-specific protein kinase 1 OS=Homo sapiens GN=TESK1 PE=1 SV=2
MDA_GLEAN_10018097	321	1.909	1.14257	1.96245	1.28438	-0.14181	#N/A	#N/A	#N/A
MDA_GLEAN_10005179	195	1.93202	1.10521	1.99179	1.24672	-0.14151	#N/A	#N/A	#N/A
MDA_GLEAN_10003857	1053	1.9009	1.21912	1.99319	1.36034	-0.14122	GPR4_HUMAN G-protein coupled receptor 4 OS=Homo sapiens GN=GPR4 PE=2 SV=2	G-protein coupled receptor 4-like; K04312 G protein-coupled receptor 4	GPR4	HUMAN G-protein coupled receptor 4 OS=Homo sapiens GN=GPR4 PE=2 SV=2
MDA_GLEAN_10001167	426	1.95299	1.17156	1.98291	1.31262	-0.14106	FNBP1_XENLA Formin-binding protein 1 homolog OS=Xenopus laevis GN=fnbp1 PE=2 SV=1	TRIP10; thyroid hormone receptor interactor 10; K07196 thyroid hormone receptor interactor 10	FNBP1	XENLA Formin-binding protein 1 homolog OS=Xenopus laevis GN=fnbp1 PE=2 SV=1
MDA_GLEAN_10018536	450	1.8705	1.16829	1.97054	1.30926	-0.14097	S35E4_HUMAN Solute carrier family 35 member E4 OS=Homo sapiens GN=SLC35E4 PE=2 SV=1	#N/A	S35E4	HUMAN Solute carrier family 35 member E4 OS=Homo sapiens GN=SLC35E4 PE=2 SV=1
MDA_GLEAN_10018319	291	1.87189	1.11484	1.94931	1.25566	-0.14082	#N/A	#N/A	#N/A
MDA_GLEAN_10004782	1371	1.81225	1.18634	1.94857	1.32711	-0.14077	CK089_HUMAN Uncharacterized protein C11orf89 OS=Homo sapiens GN=C11orf89 PE=4 SV=2	#N/A	CK089	HUMAN Uncharacterized protein C11orf89 OS=Homo sapiens GN=C11orf89 PE=4 SV=2
MDA_GLEAN_10000145	273	1.93463	1.12362	1.97505	1.26438	-0.14076	HV103_HUMAN Ig heavy chain V-I region V35 OS=Homo sapiens PE=1 SV=1	IgG heavy chain; K06856 immunoglobulin heavy chain	HV103	HUMAN Ig heavy chain V-I region V35 OS=Homo sapiens PE=1 SV=1
MDA_GLEAN_10008203	237	1.91672	1.06736	1.93157	1.20802	-0.14066	RL4_BOVIN 60S ribosomal protein L4 OS=Bos taurus GN=RPL4 PE=2 SV=3	RPL4; ribosomal protein L4; K02930 large subunit ribosomal protein L4e	RL4	BOVIN 60S ribosomal protein L4 OS=Bos taurus GN=RPL4 PE=2 SV=3
MDA_GLEAN_10003957	270	1.96653	1.13358	1.98201	1.27419	-0.14061	#N/A	#N/A	#N/A
MDA_GLEAN_10005142	225	1.92706	1.09339	1.97618	1.23373	-0.14034	#N/A	#N/A	#N/A
MDA_GLEAN_10009636	312	1.87386	1.16783	1.9941	1.30767	-0.13984	H3_URECA Histone H3 OS=Urechis caupo PE=1 SV=2	hypothetical protein ; K11253 histone H3	H3	URECA Histone H3 OS=Urechis caupo PE=1 SV=2
MDA_GLEAN_10002879	759	1.9098	1.17196	1.96699	1.31179	-0.13983	#N/A	#N/A	#N/A
MDA_GLEAN_10021291	2199	1.92878	1.20115	1.97185	1.34097	-0.13982	KI67_HUMAN Antigen KI-67 OS=Homo sapiens GN=MKI67 PE=1 SV=2	zinc finger protein 674-like; K09228 KRAB domain-containing zinc finger protein	KI67	HUMAN Antigen KI-67 OS=Homo sapiens GN=MKI67 PE=1 SV=2
MDA_GLEAN_10007560	471	1.86299	1.14527	1.94478	1.28458	-0.13931	#N/A	#N/A	#N/A
MDA_GLEAN_10006746	300	1.93721	1.15192	1.97937	1.29117	-0.13925	#N/A	#N/A	#N/A
MDA_GLEAN_10001017	336	1.92312	1.13197	1.97056	1.27106	-0.13909	#N/A	#N/A	#N/A
MDA_GLEAN_10000098	1050	1.96919	1.21949	1.99497	1.3584	-0.13891	LIRA6_PANTR Leukocyte immunoglobulin-like receptor subfamily A member 6 OS=Pan troglodytes GN=LILRA6 PE=2 SV=1	similar to immunoglobulin-like transcript 5; K06512 leukocyte immunoglobulin-like receptor	LIRA6	PANTR Leukocyte immunoglobulin-like receptor subfamily A member 6 OS=Pan troglodytes GN=LILRA6 PE=2 SV=1
MDA_GLEAN_10011097	6960	1.96696	1.19521	1.97426	1.33408	-0.13887	PLIN4_HUMAN Perilipin-4 OS=Homo sapiens GN=PLIN4 PE=2 SV=2	similar to ankyrin 2,3/unc44; K10380 ankyrin	PLIN4	HUMAN Perilipin-4 OS=Homo sapiens GN=PLIN4 PE=2 SV=2
MDA_GLEAN_10001046	636	1.90694	1.18151	1.97394	1.32034	-0.13883	#N/A	#N/A	#N/A
MDA_GLEAN_10019237	219	1.87267	1.0836	1.95747	1.22213	-0.13853	TBX18_HUMAN T-box transcription factor TBX18 OS=Homo sapiens GN=TBX18 PE=2 SV=3	t-box transcription factor TBX18-like; K10183 T-box protein 18	TBX18	HUMAN T-box transcription factor TBX18 OS=Homo sapiens GN=TBX18 PE=2 SV=3
MDA_GLEAN_10007065	345	1.86983	1.14668	1.96359	1.28509	-0.13841	#N/A	#N/A	#N/A
MDA_GLEAN_10005468	1539	1.89838	1.21104	1.98214	1.34943	-0.13839	LRC56_HUMAN Leucine-rich repeat-containing protein 56 OS=Homo sapiens GN=LRRC56 PE=2 SV=1	hypothetical protein; K10411 dynein light chain 1, axonemal	LRC56	HUMAN Leucine-rich repeat-containing protein 56 OS=Homo sapiens GN=LRRC56 PE=2 SV=1
MDA_GLEAN_10014428	543	1.93611	1.18766	1.98541	1.32602	-0.13836	NOS2_BOVIN Nitric oxide synthase, inducible OS=Bos taurus GN=NOS2 PE=2 SV=3	INOS; inducible nitric oxide synthase (EC:1.14.13.39); K13241 nitric-oxide synthase, inducible [EC:1.14.13.39]	NOS2	BOVIN Nitric oxide synthase, inducible OS=Bos taurus GN=NOS2 PE=2 SV=3
MDA_GLEAN_10006050	180	1.99106	1.12403	1.99122	1.26236	-0.13833	EIF2D_PONAB Eukaryotic translation initiation factor 2D OS=Pongo abelii GN=EIF2D PE=2 SV=1	EIF2D, LGTN; eukaryotic translation initiation factor 2D; K15027 translation initiation factor 2D	EIF2D	PONAB Eukaryotic translation initiation factor 2D OS=Pongo abelii GN=EIF2D PE=2 SV=1
MDA_GLEAN_10017844	405	1.87818	1.15854	1.96696	1.2966	-0.13806	LRFN4_HUMAN Leucine-rich repeat and fibronectin type-III domain-containing protein 4 OS=Homo sapiens GN=LRFN4 PE=1 SV=1	#N/A	LRFN4	HUMAN Leucine-rich repeat and fibronectin type-III domain-containing protein 4 OS=Homo sapiens GN=LRFN4 PE=1 SV=1
MDA_GLEAN_10008265	1047	1.91715	1.17776	1.96123	1.31562	-0.13786	#N/A	#N/A	#N/A
MDA_GLEAN_10020872	396	1.90666	1.15155	1.95924	1.2893	-0.13775	#N/A	#N/A	#N/A
MDA_GLEAN_10004495	567	1.94375	1.18682	1.98662	1.32451	-0.13769	GPIX_HUMAN Platelet glycoprotein IX OS=Homo sapiens GN=GP9 PE=1 SV=3	GP9; glycoprotein IX (platelet); K06263 platelet glycoprotein IX	GPIX	HUMAN Platelet glycoprotein IX OS=Homo sapiens GN=GP9 PE=1 SV=3
MDA_GLEAN_10021488	648	1.86808	1.1813	1.97638	1.31894	-0.13764	BRAT1_AILME BRCA1-associated ATM activator 1 OS=Ailuropoda melanoleuca GN=BRAT1 PE=3 SV=1	#N/A	BRAT1	AILME BRCA1-associated ATM activator 1 OS=Ailuropoda melanoleuca GN=BRAT1 PE=3 SV=1
MDA_GLEAN_10024043	297	1.65565	0.87684	1.72391	1.01437	-0.13753	#N/A	#N/A	#N/A
MDA_GLEAN_10019884	315	1.92074	1.12985	1.97984	1.26732	-0.13747	GAST_CANFA Gastrin OS=Canis familiaris GN=GAST PE=1 SV=3	GAST; gastrin; K13768 gastrin	GAST	CANFA Gastrin OS=Canis familiaris GN=GAST PE=1 SV=3
MDA_GLEAN_10017585	198	1.94259	1.11435	1.97499	1.25177	-0.13742	#N/A	#N/A	#N/A
MDA_GLEAN_10009603	216	1.9397	1.08687	1.96595	1.22426	-0.13739	#N/A	#N/A	#N/A
MDA_GLEAN_10007060	1584	1.88636	1.21715	1.989	1.3545	-0.13735	GSDMD_HUMAN Gasdermin-D OS=Homo sapiens GN=GSDMD PE=1 SV=1	#N/A	GSDMD	HUMAN Gasdermin-D OS=Homo sapiens GN=GSDMD PE=1 SV=1
MDA_GLEAN_10007012	870	1.92046	1.17863	1.97642	1.31592	-0.13729	MFSD3_RAT Major facilitator superfamily domain-containing protein 3 OS=Rattus norvegicus GN=Mfsd3 PE=2 SV=1	major facilitator superfamily domain-containing protein 3-like; K08218 MFS transporter, PAT family, beta-lactamase induction signal transducer AmpG	MFSD3	RAT Major facilitator superfamily domain-containing protein 3 OS=Rattus norvegicus GN=Mfsd3 PE=2 SV=1
MDA_GLEAN_10000141	570	1.94186	1.20054	1.9927	1.33782	-0.13728	LIRA6_PANTR Leukocyte immunoglobulin-like receptor subfamily A member 6 OS=Pan troglodytes GN=LILRA6 PE=2 SV=1	similar to immunoglobulin-like transcript 5; K06512 leukocyte immunoglobulin-like receptor	LIRA6	PANTR Leukocyte immunoglobulin-like receptor subfamily A member 6 OS=Pan troglodytes GN=LILRA6 PE=2 SV=1
MDA_GLEAN_10001053	420	1.88052	1.11106	1.95139	1.24824	-0.13718	#N/A	#N/A	#N/A
MDA_GLEAN_10000383	447	1.96088	1.18175	1.97558	1.31893	-0.13718	OR1J2_HUMAN Olfactory receptor 1J2 OS=Homo sapiens GN=OR1J2 PE=2 SV=1	olfactory receptor 1J2-like; K04257 olfactory receptor	OR1J2	HUMAN Olfactory receptor 1J2 OS=Homo sapiens GN=OR1J2 PE=2 SV=1
MDA_GLEAN_10017790	954	1.88206	1.21254	1.98647	1.3495	-0.13696	MRGRD_MACFA Mas-related G-protein coupled receptor member D OS=Macaca fascicularis GN=MRGPRD PE=2 SV=1	MRGPRD; MAS-related GPR, member D; K08392 Mas-related G protein-coupled receptor member D	MRGRD	MACFA Mas-related G-protein coupled receptor member D OS=Macaca fascicularis GN=MRGPRD PE=2 SV=1
MDA_GLEAN_10017020	243	1.82453	1.09749	1.95441	1.23429	-0.1368	NEUG_SERCA Neurogranin OS=Serinus canaria GN=NRGN PE=3 SV=1	#N/A	NEUG	SERCA Neurogranin OS=Serinus canaria GN=NRGN PE=3 SV=1
MDA_GLEAN_10000205	195	1.90301	1.08551	1.98484	1.2222	-0.13669	IL4RA_PIG Interleukin-4 receptor subunit alpha OS=Sus scrofa GN=IL4R PE=2 SV=1	IL4R; interleukin 4 receptor; K05071 interleukin 4 receptor	IL4RA	PIG Interleukin-4 receptor subunit alpha OS=Sus scrofa GN=IL4R PE=2 SV=1
MDA_GLEAN_10013553	285	1.93283	1.13599	1.95637	1.27261	-0.13662	#N/A	#N/A	#N/A
MDA_GLEAN_10019965	237	1.91309	1.08862	1.9689	1.22515	-0.13653	#N/A	#N/A	#N/A
MDA_GLEAN_10000118	240	1.97806	1.12713	1.98317	1.26353	-0.1364	#N/A	#N/A	#N/A
MDA_GLEAN_10013132	192	1.95859	1.106	1.98321	1.24231	-0.13631	F170B_HUMAN Putative protein FAM170B OS=Homo sapiens GN=FAM170B PE=2 SV=1	#N/A	F170B	HUMAN Putative protein FAM170B OS=Homo sapiens GN=FAM170B PE=2 SV=1
MDA_GLEAN_10010602	711	1.884	1.20945	1.9919	1.34571	-0.13626	CLD14_HUMAN Claudin-14 OS=Homo sapiens GN=CLDN14 PE=1 SV=1	similar to claudin-14; K06087 claudin	CLD14	HUMAN Claudin-14 OS=Homo sapiens GN=CLDN14 PE=1 SV=1
MDA_GLEAN_10010200	1446	1.88984	1.20201	1.98627	1.33826	-0.13625	LRC45_HUMAN Leucine-rich repeat-containing protein 45 OS=Homo sapiens GN=LRRC45 PE=2 SV=1	NOD2; nucleotide-binding oligomerization domain containing 2; K10165 nucleotide-binding oligomerization domain-containing protein 2	LRC45	HUMAN Leucine-rich repeat-containing protein 45 OS=Homo sapiens GN=LRRC45 PE=2 SV=1
MDA_GLEAN_10021468	2094	1.89594	1.23265	1.99798	1.36886	-0.13621	FXL18_HUMAN F-box/LRR-repeat protein 18 OS=Homo sapiens GN=FBXL18 PE=2 SV=2	similar to F-box and leucine-rich repeat protein 18; K10284 F-box and leucine-rich repeat protein 18	FXL18	HUMAN F-box/LRR-repeat protein 18 OS=Homo sapiens GN=FBXL18 PE=2 SV=2
MDA_GLEAN_10004982	633	1.8828	1.12638	1.95197	1.26249	-0.13611	KR10C_HUMAN Keratin-associated protein 10-12 OS=Homo sapiens GN=KRTAP10-12 PE=1 SV=1	#N/A	KR10C	HUMAN Keratin-associated protein 10-12 OS=Homo sapiens GN=KRTAP10-12 PE=1 SV=1
MDA_GLEAN_10001813	525	1.94357	1.18819	1.9868	1.32429	-0.1361	ADRM1_RAT Proteasomal ubiquitin receptor ADRM1 OS=Rattus norvegicus GN=Adrm1 PE=2 SV=2	#N/A	ADRM1	RAT Proteasomal ubiquitin receptor ADRM1 OS=Rattus norvegicus GN=Adrm1 PE=2 SV=2
MDA_GLEAN_10021477	1080	1.8739	1.21291	1.98682	1.34899	-0.13608	K0415_HUMAN Protein KIAA0415 OS=Homo sapiens GN=KIAA0415 PE=1 SV=2	hypothetical protein LOC100513142; K09404 forkhead box protein K	K0415	HUMAN Protein KIAA0415 OS=Homo sapiens GN=KIAA0415 PE=1 SV=2
MDA_GLEAN_10007315	411	1.88013	1.12946	1.93859	1.26539	-0.13593	#N/A	#N/A	#N/A
MDA_GLEAN_10010349	552	1.92097	1.1943	1.98204	1.33004	-0.13574	ADA2C_HUMAN Alpha-2C adrenergic receptor OS=Homo sapiens GN=ADRA2C PE=2 SV=2	alpha-2C adrenergic receptor-like; K04140 adrenergic receptor alpha-2C	ADA2C	HUMAN Alpha-2C adrenergic receptor OS=Homo sapiens GN=ADRA2C PE=2 SV=2
MDA_GLEAN_10000167	618	1.93592	1.19307	1.98171	1.3288	-0.13573	1A01_PANTR Patr class I histocompatibility antigen, A-2 alpha chain OS=Pan troglodytes PE=2 SV=1	MAMU-A, MAMU-A1, MAMU-A2; major histocompatibility complex, class I, A; K06751 major histocompatibility complex, class I	1A01	PANTR Patr class I histocompatibility antigen, A-2 alpha chain OS=Pan troglodytes PE=2 SV=1
MDA_GLEAN_10009900	378	1.85019	1.1505	1.94963	1.28611	-0.13561	#N/A	#N/A	#N/A
MDA_GLEAN_10002241	411	1.86615	1.169	1.97923	1.30461	-0.13561	H31_RAT Histone H3.1 OS=Rattus norvegicus PE=1 SV=3	HIST3H3; histone cluster 3, H3; K11253 histone H3	H31	RAT Histone H3.1 OS=Rattus norvegicus PE=1 SV=3
MDA_GLEAN_10004813	303	1.8728	0.95393	1.88584	1.08952	-0.13559	#N/A	#N/A	#N/A
MDA_GLEAN_10003447	273	1.94163	1.11765	1.973	1.25313	-0.13548	#N/A	#N/A	#N/A
MDA_GLEAN_10021469	816	1.88606	1.1989	1.98495	1.33432	-0.13542	TNC18_HUMAN Trinucleotide repeat-containing gene 18 protein OS=Homo sapiens GN=TNRC18 PE=1 SV=3	#N/A	TNC18	HUMAN Trinucleotide repeat-containing gene 18 protein OS=Homo sapiens GN=TNRC18 PE=1 SV=3
MDA_GLEAN_10014926	891	1.91596	1.21072	1.99138	1.34614	-0.13542	DEGS2_HUMAN Sphingolipid delta(4)-desaturase/C4-hydroxylase DES2 OS=Homo sapiens GN=DEGS2 PE=2 SV=2	DEGS2, C14orf66, DES2, FADS8; degenerative spermatocyte homolog 2, lipid desaturase (Drosophila); K04712 sphingolipid delta-4 desaturase [EC:1.14.-.-]	DEGS2	HUMAN Sphingolipid delta(4)-desaturase/C4-hydroxylase DES2 OS=Homo sapiens GN=DEGS2 PE=2 SV=2
MDA_GLEAN_10017449	204	1.91207	1.09729	1.99267	1.2327	-0.13541	BATF3_MOUSE Basic leucine zipper transcriptional factor ATF-like 3 OS=Mus musculus GN=Batf3 PE=2 SV=1	similar to Jun dimerization protein p21SNFT; K09034 ATF-like basic leucine zipper transcriptional factor	BATF3	MOUSE Basic leucine zipper transcriptional factor ATF-like 3 OS=Mus musculus GN=Batf3 PE=2 SV=1
MDA_GLEAN_10004780	540	1.87837	1.19723	1.98555	1.33263	-0.1354	SYT8_RAT Synaptotagmin-8 OS=Rattus norvegicus GN=Syt8 PE=2 SV=1	receptor-type tyrosine-protein phosphatase H-like; K01104 protein-tyrosine phosphatase [EC:3.1.3.48]	SYT8	RAT Synaptotagmin-8 OS=Rattus norvegicus GN=Syt8 PE=2 SV=1
MDA_GLEAN_10000212	420	1.92629	1.16595	1.97229	1.3012	-0.13525	#N/A	#N/A	#N/A
MDA_GLEAN_10018301	420	1.939	1.18723	1.98319	1.32242	-0.13519	AMAC1_HUMAN Protein AMAC1 OS=Homo sapiens GN=AMAC1 PE=2 SV=1	#N/A	AMAC1	HUMAN Protein AMAC1 OS=Homo sapiens GN=AMAC1 PE=2 SV=1
MDA_GLEAN_10021229	1011	1.88669	1.21733	1.98356	1.35251	-0.13518	PRLHR_BOVIN Prolactin-releasing peptide receptor OS=Bos taurus GN=PRLHR PE=3 SV=1	PRLHR, GPR10, PrRPR; prolactin releasing hormone receptor; K04314 prolactin releasing hormone receptor	PRLHR	BOVIN Prolactin-releasing peptide receptor OS=Bos taurus GN=PRLHR PE=3 SV=1
MDA_GLEAN_10004787	306	1.8898	1.15491	1.99164	1.29006	-0.13515	INS_CRILO Insulin OS=Cricetulus longicaudatus GN=INS PE=1 SV=2	similar to Insulin precursor; K04526 insulin	INS	CRILO Insulin OS=Cricetulus longicaudatus GN=INS PE=1 SV=2
MDA_GLEAN_10000917	1686	1.96365	1.22792	1.99361	1.36276	-0.13484	LIRA6_PANTR Leukocyte immunoglobulin-like receptor subfamily A member 6 OS=Pan troglodytes GN=LILRA6 PE=2 SV=1	leukocyte immunoglobulin-like receptor subfamily B member 5-like; K06512 leukocyte immunoglobulin-like receptor	LIRA6	PANTR Leukocyte immunoglobulin-like receptor subfamily A member 6 OS=Pan troglodytes GN=LILRA6 PE=2 SV=1
MDA_GLEAN_10016046	645	1.87924	1.21213	1.98876	1.34696	-0.13483	LPAR5_HUMAN Lysophosphatidic acid receptor 5 OS=Homo sapiens GN=LPAR5 PE=2 SV=1	similar to putative G protein-coupled receptor 92; K08390 lysophosphatidic acid receptor 5	LPAR5	HUMAN Lysophosphatidic acid receptor 5 OS=Homo sapiens GN=LPAR5 PE=2 SV=1
MDA_GLEAN_10017946	405	1.86497	1.18233	1.98571	1.31715	-0.13482	S22AC_HUMAN Solute carrier family 22 member 12 OS=Homo sapiens GN=SLC22A12 PE=1 SV=1	SLC22A12; solute carrier family 22 (organic anion/urate transporter), member 12; K08208 MFS transporter, OCT family, solute carrier family 22 (organic anion/cation transporter), member 12	S22AC	HUMAN Solute carrier family 22 member 12 OS=Homo sapiens GN=SLC22A12 PE=1 SV=1
MDA_GLEAN_10003353	306	1.92684	1.11572	1.96895	1.25043	-0.13471	CS069_RAT Uncharacterized protein C19orf69 homolog OS=Rattus norvegicus PE=4 SV=1	#N/A	CS069	RAT Uncharacterized protein C19orf69 homolog OS=Rattus norvegicus PE=4 SV=1
MDA_GLEAN_10000285	1758	1.97043	1.20838	1.98743	1.34297	-0.13459	ZN781_HUMAN Zinc finger protein 781 OS=Homo sapiens GN=ZNF781 PE=2 SV=1	Zfp59; zinc finger protein 59; K09228 KRAB domain-containing zinc finger protein	ZN781	HUMAN Zinc finger protein 781 OS=Homo sapiens GN=ZNF781 PE=2 SV=1
MDA_GLEAN_10020604	318	1.959	1.17118	1.99288	1.30573	-0.13455	SMBP2_RAT DNA-binding protein SMUBP-2 OS=Rattus norvegicus GN=Ighmbp2 PE=1 SV=1	#N/A	SMBP2	RAT DNA-binding protein SMUBP-2 OS=Rattus norvegicus GN=Ighmbp2 PE=1 SV=1
MDA_GLEAN_10013203	828	1.91522	1.20655	1.98264	1.34101	-0.13446	WBS27_HUMAN Williams-Beuren syndrome chromosomal region 27 protein OS=Homo sapiens GN=WBSCR27 PE=2 SV=2	phosphatidylethanolamine N-methyltransferase (EC:2.1.1.17); K00551 phosphatidylethanolamine N-methyltransferase [EC:2.1.1.17]	WBS27	HUMAN Williams-Beuren syndrome chromosomal region 27 protein OS=Homo sapiens GN=WBSCR27 PE=2 SV=2
MDA_GLEAN_10023024	717	1.93616	1.20785	1.99572	1.34208	-0.13423	TM90A_BOVIN Capucin OS=Bos taurus GN=TMEM90A PE=2 SV=1	#N/A	TM90A	BOVIN Capucin OS=Bos taurus GN=TMEM90A PE=2 SV=1
MDA_GLEAN_10000622	429	1.85683	1.17723	1.97259	1.3114	-0.13417	BINCA_BOVIN Bcl10-interacting CARD protein OS=Bos taurus PE=2 SV=1	#N/A	BINCA	BOVIN Bcl10-interacting CARD protein OS=Bos taurus PE=2 SV=1
MDA_GLEAN_10009420	354	1.91094	1.15712	1.97355	1.29118	-0.13406	CK087_RAT Uncharacterized protein C11orf87 homolog OS=Rattus norvegicus PE=2 SV=1	#N/A	CK087	RAT Uncharacterized protein C11orf87 homolog OS=Rattus norvegicus PE=2 SV=1
MDA_GLEAN_10000014	333	1.92826	1.17965	1.99202	1.31371	-0.13406	HBA_ANTPA Hemoglobin subunit alpha OS=Antrozous pallidus GN=HBA PE=1 SV=2	Hba-a2; hemoglobin alpha, adult chain 2; K13822 hemoglobin subunit alpha	HBA	ANTPA Hemoglobin subunit alpha OS=Antrozous pallidus GN=HBA PE=1 SV=2
MDA_GLEAN_10007541	258	1.89529	1.16355	1.98992	1.2976	-0.13405	B3GT6_HUMAN Beta-1,3-galactosyltransferase 6 OS=Homo sapiens GN=B3GALT6 PE=2 SV=2	beta-1,3-galactosyltransferase 6-like; K00734 galactosylxylosylprotein 3-beta-galactosyltransferase [EC:2.4.1.134]	B3GT6	HUMAN Beta-1,3-galactosyltransferase 6 OS=Homo sapiens GN=B3GALT6 PE=2 SV=2
MDA_GLEAN_10009559	426	1.93792	1.16808	1.96717	1.3019	-0.13382	#N/A	#N/A	#N/A
MDA_GLEAN_10005932	1080	1.86882	1.20858	1.97946	1.34231	-0.13373	FA83E_MOUSE Protein FAM83E OS=Mus musculus GN=Fam83e PE=2 SV=2	#N/A	FA83E	MOUSE Protein FAM83E OS=Mus musculus GN=Fam83e PE=2 SV=2
MDA_GLEAN_10002245	273	1.85961	1.11631	1.97001	1.24985	-0.13354	H48_CHICK Histone H4 type VIII OS=Gallus gallus GN=H4-VIII PE=3 SV=3	histone H2B type 1-N-like; K11254 histone H4	H48	CHICK Histone H4 type VIII OS=Gallus gallus GN=H4-VIII PE=3 SV=3
MDA_GLEAN_10002112	348	1.94309	1.04755	1.932	1.18107	-0.13352	#N/A	#N/A	#N/A
MDA_GLEAN_10004327	438	1.85614	1.17479	1.95842	1.30827	-0.13348	PROM2_HUMAN Prominin-2 OS=Homo sapiens GN=PROM2 PE=1 SV=1	PROM2, MGC138714, PROML2; prominin 2; K06532 prominin	PROM2	HUMAN Prominin-2 OS=Homo sapiens GN=PROM2 PE=1 SV=1
MDA_GLEAN_10024733	384	1.86419	1.14314	1.93436	1.27662	-0.13348	#N/A	#N/A	#N/A
MDA_GLEAN_10000651	171	1.97344	1.07378	1.98494	1.2072	-0.13342	HV103_HUMAN Ig heavy chain V-I region V35 OS=Homo sapiens PE=1 SV=1	#N/A	HV103	HUMAN Ig heavy chain V-I region V35 OS=Homo sapiens PE=1 SV=1
MDA_GLEAN_10016058	177	1.86156	1.0628	1.95745	1.1962	-0.1334	#N/A	#N/A	#N/A
MDA_GLEAN_10014325	1167	1.90417	1.22251	1.99301	1.35587	-0.13336	SLNL1_MACFA Schlafen-like protein 1 OS=Macaca fascicularis GN=SLFNL1 PE=2 SV=1	#N/A	SLNL1	MACFA Schlafen-like protein 1 OS=Macaca fascicularis GN=SLFNL1 PE=2 SV=1
MDA_GLEAN_10007636	1095	1.91478	1.22366	1.99009	1.35701	-0.13335	SSR5_HUMAN Somatostatin receptor type 5 OS=Homo sapiens GN=SSTR5 PE=1 SV=3	somatostatin receptor type 5-like; K04221 somatostatin receptor 5	SSR5	HUMAN Somatostatin receptor type 5 OS=Homo sapiens GN=SSTR5 PE=1 SV=3
MDA_GLEAN_10022071	198	1.93809	1.10462	1.98911	1.23795	-0.13333	RS27_HOMAM 40S ribosomal protein S27 OS=Homarus americanus GN=RPS27 PE=3 SV=2	MGC73262; zgc:73262; K02978 small subunit ribosomal protein S27e	RS27	HOMAM 40S ribosomal protein S27 OS=Homarus americanus GN=RPS27 PE=3 SV=2
MDA_GLEAN_10001577	1068	1.81587	1.18741	1.95001	1.3207	-0.13329	MOT11_MOUSE Monocarboxylate transporter 11 OS=Mus musculus GN=Slc16a11 PE=2 SV=1	monocarboxylate transporter 11-like; K08188 MFS transporter, MCP family, solute carrier family 16 (monocarboxylic acid transporters), member 11	MOT11	MOUSE Monocarboxylate transporter 11 OS=Mus musculus GN=Slc16a11 PE=2 SV=1
MDA_GLEAN_10018843	204	1.94847	1.08922	1.95964	1.2225	-0.13328	#N/A	#N/A	#N/A
MDA_GLEAN_10008845	201	1.92732	1.10024	1.95989	1.23323	-0.13299	#N/A	#N/A	#N/A
MDA_GLEAN_10000920	279	1.95088	1.12817	1.9622	1.26114	-0.13297	#N/A	#N/A	#N/A
MDA_GLEAN_10013328	225	1.91414	1.11706	1.98154	1.25002	-0.13296	#N/A	#N/A	#N/A
MDA_GLEAN_10000106	180	1.93197	1.05634	1.95871	1.18916	-0.13282	#N/A	#N/A	#N/A
MDA_GLEAN_10000366	1131	1.96615	1.22565	1.99301	1.35842	-0.13277	LIRA6_HUMAN Leukocyte immunoglobulin-like receptor subfamily A member 6 OS=Homo sapiens GN=LILRA6 PE=2 SV=2	LILRA6, CD85b, ILT5, ILT8, LILRB3, LILRB6; leukocyte immunoglobulin-like receptor, subfamily A (with TM domain), member 6; K06512 leukocyte immunoglobulin-like receptor	LIRA6	HUMAN Leukocyte immunoglobulin-like receptor subfamily A member 6 OS=Homo sapiens GN=LILRA6 PE=2 SV=2
MDA_GLEAN_10020058	495	1.86957	1.17361	1.98309	1.30626	-0.13265	#N/A	#N/A	#N/A
MDA_GLEAN_10021507	333	1.8861	1.15102	1.97663	1.28347	-0.13245	T184A_MOUSE Transmembrane protein 184A OS=Mus musculus GN=Tmem184a PE=2 SV=1	#N/A	T184A	MOUSE Transmembrane protein 184A OS=Mus musculus GN=Tmem184a PE=2 SV=1
MDA_GLEAN_10014330	282	1.93393	1.15354	1.98976	1.28578	-0.13224	GUC2B_HUMAN Guanylate cyclase activator 2B OS=Homo sapiens GN=GUCA2B PE=1 SV=1	#N/A	GUC2B	HUMAN Guanylate cyclase activator 2B OS=Homo sapiens GN=GUCA2B PE=1 SV=1
MDA_GLEAN_10005919	903	1.89294	1.22231	1.99455	1.35452	-0.13221	CS068_HUMAN Uncharacterized protein C19orf68 OS=Homo sapiens GN=C19orf68 PE=1 SV=2	#N/A	CS068	HUMAN Uncharacterized protein C19orf68 OS=Homo sapiens GN=C19orf68 PE=1 SV=2
MDA_GLEAN_10013244	765	1.93695	1.22546	1.99763	1.35767	-0.13221	ORAI2_HUMAN Protein orai-2 OS=Homo sapiens GN=ORAI2 PE=1 SV=1	#N/A	ORAI2	HUMAN Protein orai-2 OS=Homo sapiens GN=ORAI2 PE=1 SV=1
MDA_GLEAN_10000495	342	1.95479	1.16146	1.9731	1.29358	-0.13212	#N/A	#N/A	#N/A
MDA_GLEAN_10007069	726	1.88326	1.19851	1.98133	1.3305	-0.13199	LYPD2_HUMAN Ly6/PLAUR domain-containing protein 2 OS=Homo sapiens GN=LYPD2 PE=2 SV=1	LY6D; lymphocyte antigen 6 complex, locus D; K06846 lymphocyte antigen 6 complex	LYPD2	HUMAN Ly6/PLAUR domain-containing protein 2 OS=Homo sapiens GN=LYPD2 PE=2 SV=1
MDA_GLEAN_10024326	1035	1.8865	1.21188	1.98616	1.34379	-0.13191	TMM82_HUMAN Transmembrane protein 82 OS=Homo sapiens GN=TMEM82 PE=2 SV=2	#N/A	TMM82	HUMAN Transmembrane protein 82 OS=Homo sapiens GN=TMEM82 PE=2 SV=2
MDA_GLEAN_10004949	453	1.95782	1.2077	1.99707	1.33955	-0.13185	GSTP1_PIG Glutathione S-transferase P OS=Sus scrofa GN=GSTP1 PE=1 SV=2	glutathione S-transferase P-like; K00799 glutathione S-transferase [EC:2.5.1.18]	GSTP1	PIG Glutathione S-transferase P OS=Sus scrofa GN=GSTP1 PE=1 SV=2
MDA_GLEAN_10001114	768	1.85805	1.19023	1.95896	1.32207	-0.13184	CA110_HUMAN Coiled-coil domain-containing protein C1orf110 OS=Homo sapiens GN=C1orf110 PE=2 SV=2	#N/A	CA110	HUMAN Coiled-coil domain-containing protein C1orf110 OS=Homo sapiens GN=C1orf110 PE=2 SV=2
MDA_GLEAN_10023981	447	1.88342	1.15967	1.96549	1.29149	-0.13182	B2L12_HUMAN Bcl-2-like protein 12 OS=Homo sapiens GN=BCL2L12 PE=1 SV=1	#N/A	B2L12	HUMAN Bcl-2-like protein 12 OS=Homo sapiens GN=BCL2L12 PE=1 SV=1
MDA_GLEAN_10000149	531	1.89038	1.18026	1.9808	1.31193	-0.13167	TNR14_HUMAN Tumor necrosis factor receptor superfamily member 14 OS=Homo sapiens GN=TNFRSF14 PE=1 SV=3	ELR1; K05152 tumor necrosis factor receptor superfamily member 14	TNR14	HUMAN Tumor necrosis factor receptor superfamily member 14 OS=Homo sapiens GN=TNFRSF14 PE=1 SV=3
MDA_GLEAN_10024371	660	1.91838	1.19272	1.98092	1.3242	-0.13148	DRAXI_HUMAN Draxin OS=Homo sapiens GN=C1orf187 PE=1 SV=2	#N/A	DRAXI	HUMAN Draxin OS=Homo sapiens GN=C1orf187 PE=1 SV=2
MDA_GLEAN_10018956	327	1.92349	1.15396	1.97074	1.28543	-0.13147	#N/A	#N/A	#N/A
MDA_GLEAN_10024272	756	1.89025	1.20835	1.98274	1.33968	-0.13133	RN186_HUMAN RING finger protein 186 OS=Homo sapiens GN=RNF186 PE=2 SV=1	zgc:165481; K11983 RING finger protein 182	RN186	HUMAN RING finger protein 186 OS=Homo sapiens GN=RNF186 PE=2 SV=1
MDA_GLEAN_10002149	930	1.97066	1.21893	1.99677	1.35015	-0.13122	LIRA6_PANTR Leukocyte immunoglobulin-like receptor subfamily A member 6 OS=Pan troglodytes GN=LILRA6 PE=2 SV=1	paired-Ig-like receptor A4-like; K06512 leukocyte immunoglobulin-like receptor	LIRA6	PANTR Leukocyte immunoglobulin-like receptor subfamily A member 6 OS=Pan troglodytes GN=LILRA6 PE=2 SV=1
MDA_GLEAN_10004863	735	1.88428	1.21368	1.9907	1.34484	-0.13116	CA111_BOVIN Uncharacterized protein C1orf111 homolog OS=Bos taurus PE=2 SV=1	#N/A	CA111	BOVIN Uncharacterized protein C1orf111 homolog OS=Bos taurus PE=2 SV=1
MDA_GLEAN_10002926	351	1.95201	1.17252	1.99433	1.30366	-0.13114	HSF1_BOVIN Heat shock factor protein 1 OS=Bos taurus GN=HSF1 PE=2 SV=1	heat shock factor protein 1-like; K09414 heat shock transcription factor 1	HSF1	BOVIN Heat shock factor protein 1 OS=Bos taurus GN=HSF1 PE=2 SV=1
MDA_GLEAN_10000251	195	1.89867	1.08241	1.96963	1.21351	-0.1311	#N/A	#N/A	#N/A
MDA_GLEAN_10006741	282	1.93219	1.16007	1.98678	1.29109	-0.13102	SYAM_HUMAN Alanyl-tRNA synthetase, mitochondrial OS=Homo sapiens GN=AARS2 PE=1 SV=1	AARS2; alanyl-tRNA synthetase 2, mitochondrial (putative); K01872 alanyl-tRNA synthetase [EC:6.1.1.7]	SYAM	HUMAN Alanyl-tRNA synthetase, mitochondrial OS=Homo sapiens GN=AARS2 PE=1 SV=1
MDA_GLEAN_10002350	636	1.95814	1.1959	1.98573	1.32692	-0.13102	#N/A	#N/A	#N/A
MDA_GLEAN_10011210	816	1.88791	1.22844	1.99656	1.35937	-0.13093	PPAC3_MOUSE Probable lipid phosphate phosphatase PPAPDC3 OS=Mus musculus GN=Ppapdc3 PE=1 SV=1	ppapdc3, MGC77336, im:7142624, zgc:77336; phosphatidic acid phosphatase type 2 domain containing 3 (EC:3.1.3.-); K01112 [EC:3.1.3.-]	PPAC3	MOUSE Probable lipid phosphate phosphatase PPAPDC3 OS=Mus musculus GN=Ppapdc3 PE=1 SV=1
MDA_GLEAN_10000412	1599	1.96143	1.23274	1.99398	1.36363	-0.13089	LIRB3_HUMAN Leukocyte immunoglobulin-like receptor subfamily B member 3 OS=Homo sapiens GN=LILRB3 PE=1 SV=3	similar to immunoglobulin-like transcript 5; K06512 leukocyte immunoglobulin-like receptor	LIRB3	HUMAN Leukocyte immunoglobulin-like receptor subfamily B member 3 OS=Homo sapiens GN=LILRB3 PE=1 SV=3
MDA_GLEAN_10012563	1500	1.92	1.23674	1.99706	1.36756	-0.13082	KCNF1_HUMAN Potassium voltage-gated channel subfamily F member 1 OS=Homo sapiens GN=KCNF1 PE=1 SV=1	KCNF1; potassium voltage-gated channel, subfamily F, member 1; K04899 potassium voltage-gated channel subfamily F member 1	KCNF1	HUMAN Potassium voltage-gated channel subfamily F member 1 OS=Homo sapiens GN=KCNF1 PE=1 SV=1
MDA_GLEAN_10001241	585	1.9519	1.1398	1.97168	1.27042	-0.13062	#N/A	#N/A	#N/A
MDA_GLEAN_10023136	843	1.86933	1.20716	1.97946	1.33778	-0.13062	TREX1_HUMAN Three prime repair exonuclease 1 OS=Homo sapiens GN=TREX1 PE=1 SV=1	three prime repair exonuclease 1-like; K10790 three prime repair exonuclease 1 [EC:3.1.11.2]	TREX1	HUMAN Three prime repair exonuclease 1 OS=Homo sapiens GN=TREX1 PE=1 SV=1
MDA_GLEAN_10010377	396	1.87893	1.17196	1.97477	1.30256	-0.1306	MAD4_HUMAN Max dimerization protein 4 OS=Homo sapiens GN=MXD4 PE=2 SV=2	max dimerization protein 4-like; K09114 MAX dimerization protein	MAD4	HUMAN Max dimerization protein 4 OS=Homo sapiens GN=MXD4 PE=2 SV=2
MDA_GLEAN_10015658	1089	1.91192	1.22792	1.99265	1.35837	-0.13045	OGR1_HUMAN Ovarian cancer G-protein coupled receptor 1 OS=Homo sapiens GN=GPR68 PE=1 SV=1	GPR68; G protein-coupled receptor 68; K08408 G protein-coupled receptor 68	OGR1	HUMAN Ovarian cancer G-protein coupled receptor 1 OS=Homo sapiens GN=GPR68 PE=1 SV=1
MDA_GLEAN_10000999	1086	1.95812	1.18793	1.98159	1.31835	-0.13042	ZN726_HUMAN Zinc finger protein 726 OS=Homo sapiens GN=ZNF726 PE=2 SV=3	similar to zinc finger protein 91; K09228 KRAB domain-containing zinc finger protein	ZN726	HUMAN Zinc finger protein 726 OS=Homo sapiens GN=ZNF726 PE=2 SV=3
MDA_GLEAN_10013886	240	1.92496	1.15108	1.98757	1.28148	-0.1304	PLAC9_BOVIN Placenta-specific protein 9 OS=Bos taurus GN=PLAC9 PE=3 SV=1	#N/A	PLAC9	BOVIN Placenta-specific protein 9 OS=Bos taurus GN=PLAC9 PE=3 SV=1
MDA_GLEAN_10016156	207	1.91835	1.13542	1.9784	1.2658	-0.13038	#N/A	#N/A	#N/A
MDA_GLEAN_10014027	231	1.96097	1.14674	1.99208	1.27711	-0.13037	RL36_CHICK 60S ribosomal protein L36 OS=Gallus gallus GN=RPL36 PE=3 SV=1	RPL36; ribosomal protein L36; K02920 large subunit ribosomal protein L36e	RL36	CHICK 60S ribosomal protein L36 OS=Gallus gallus GN=RPL36 PE=3 SV=1
MDA_GLEAN_10014651	1263	1.87444	1.20291	1.97026	1.33325	-0.13034	NOXA1_HUMAN NADPH oxidase activator 1 OS=Homo sapiens GN=NOXA1 PE=1 SV=1	NCF2; neutrophil cytosolic factor 2 (65kDa, chronic granulomatous disease, autosomal 2); K08010 neutrophil cytosolic factor 2	NOXA1	HUMAN NADPH oxidase activator 1 OS=Homo sapiens GN=NOXA1 PE=1 SV=1
MDA_GLEAN_10020834	348	1.85913	1.17621	1.98776	1.30653	-0.13032	NGN3_HUMAN Neurogenin-3 OS=Homo sapiens GN=NEUROG3 PE=1 SV=2	NEUROG3; neurogenin 3; K08028 neurogenin 3	NGN3	HUMAN Neurogenin-3 OS=Homo sapiens GN=NEUROG3 PE=1 SV=2
MDA_GLEAN_10007549	624	1.893	1.20936	1.98919	1.33968	-0.13032	TS1R3_CANFA Taste receptor type 1 member 3 OS=Canis familiaris GN=TAS1R3 PE=2 SV=1	taste receptor type 1 member 3-like; K04626 taste receptor type 1 member 3	TS1R3	CANFA Taste receptor type 1 member 3 OS=Canis familiaris GN=TAS1R3 PE=2 SV=1
MDA_GLEAN_10012608	1368	1.91635	1.20872	1.96975	1.3389	-0.13018	GRIN2_HUMAN G protein-regulated inducer of neurite outgrowth 2 OS=Homo sapiens GN=GPRIN2 PE=1 SV=2	#N/A	GRIN2	HUMAN G protein-regulated inducer of neurite outgrowth 2 OS=Homo sapiens GN=GPRIN2 PE=1 SV=2
MDA_GLEAN_10005599	765	1.90336	1.20952	1.99341	1.33966	-0.13014	TMM72_HUMAN Transmembrane protein 72 OS=Homo sapiens GN=TMEM72 PE=2 SV=1	#N/A	TMM72	HUMAN Transmembrane protein 72 OS=Homo sapiens GN=TMEM72 PE=2 SV=1
MDA_GLEAN_10022965	441	1.91556	1.18019	1.99441	1.31026	-0.13007	CHSS2_MOUSE Chondroitin sulfate synthase 2 OS=Mus musculus GN=Chpf PE=2 SV=1	similar to Chondroitin polymerizing factor; K00747 chondroitin polymerizing factor [EC:2.4.1.175 2.4.1.226]	CHSS2	MOUSE Chondroitin sulfate synthase 2 OS=Mus musculus GN=Chpf PE=2 SV=1
MDA_GLEAN_10000252	636	1.92958	1.20403	1.98598	1.33404	-0.13001	1A01_PANTR Patr class I histocompatibility antigen, A-2 alpha chain OS=Pan troglodytes PE=2 SV=1	EQMHCB2; MHC class I heavy chain; K06751 major histocompatibility complex, class I	1A01	PANTR Patr class I histocompatibility antigen, A-2 alpha chain OS=Pan troglodytes PE=2 SV=1
MDA_GLEAN_10021591	420	1.92557	1.15961	1.94916	1.28955	-0.12994	#N/A	#N/A	#N/A
MDA_GLEAN_10014221	483	1.85948	1.16826	1.95307	1.29814	-0.12988	#N/A	#N/A	#N/A
MDA_GLEAN_10013237	834	1.91333	1.22229	1.99032	1.35213	-0.12984	UPK3B_BOVIN Uroplakin-3b OS=Bos taurus GN=UPK3B PE=1 SV=1	#N/A	UPK3B	BOVIN Uroplakin-3b OS=Bos taurus GN=UPK3B PE=1 SV=1
MDA_GLEAN_10021344	234	1.92146	1.14079	1.99361	1.27061	-0.12982	CJ088_HUMAN Uncharacterized protein C10orf88 OS=Homo sapiens GN=C10orf88 PE=2 SV=2	#N/A	CJ088	HUMAN Uncharacterized protein C10orf88 OS=Homo sapiens GN=C10orf88 PE=2 SV=2
MDA_GLEAN_10021874	294	1.92886	1.15741	1.97253	1.28722	-0.12981	#N/A	#N/A	#N/A
MDA_GLEAN_10000739	309	1.91714	1.14188	1.97163	1.27167	-0.12979	#N/A	#N/A	#N/A
MDA_GLEAN_10013589	312	1.92424	1.14848	1.95342	1.2782	-0.12972	#N/A	#N/A	#N/A
MDA_GLEAN_10007307	1083	1.86773	1.22803	1.99311	1.35756	-0.12953	ZNRF4_HUMAN Zinc/RING finger protein 4 OS=Homo sapiens GN=ZNRF4 PE=2 SV=3	rnf128a, rnf128, wu:fb57h05, zgc:77843; ring finger protein 128a (EC:6.3.2.-); K10629 E3 ubiquitin-protein ligase RNF128 [EC:6.3.2.19]	ZNRF4	HUMAN Zinc/RING finger protein 4 OS=Homo sapiens GN=ZNRF4 PE=2 SV=3
MDA_GLEAN_10013082	2268	1.9083	1.21383	1.98371	1.34328	-0.12945	KCP_HUMAN Kielin/chordin-like protein OS=Homo sapiens GN=KCP PE=2 SV=2	chd, chordino; chordin; K04657 chordin	KCP	HUMAN Kielin/chordin-like protein OS=Homo sapiens GN=KCP PE=2 SV=2
MDA_GLEAN_10005466	1287	1.90385	1.2265	1.99578	1.3559	-0.1294	RINI_PIG Ribonuclease inhibitor OS=Sus scrofa GN=RNH1 PE=1 SV=1	Nlrp3, Cias1; NLR family, pyrin domain containing 3; K12800 NACHT, LRR and PYD domains-containing protein 3	RINI	PIG Ribonuclease inhibitor OS=Sus scrofa GN=RNH1 PE=1 SV=1
MDA_GLEAN_10007643	189	1.95301	1.1128	1.9883	1.24219	-0.12939	#N/A	#N/A	#N/A
MDA_GLEAN_10009538	981	1.92435	1.22922	1.99827	1.35855	-0.12933	CT195_BOVIN Uncharacterized protein C20orf195 homolog OS=Bos taurus PE=2 SV=1	#N/A	CT195	BOVIN Uncharacterized protein C20orf195 homolog OS=Bos taurus PE=2 SV=1
MDA_GLEAN_10006472	1746	1.90828	1.22879	1.99626	1.35812	-0.12933	TBRG4_PIG Protein TBRG4 OS=Sus scrofa GN=TBRG4 PE=2 SV=2	MYO1G; myosin IG; K10356 myosin I	TBRG4	PIG Protein TBRG4 OS=Sus scrofa GN=TBRG4 PE=2 SV=2
MDA_GLEAN_10018528	612	1.92585	1.21288	1.99205	1.34219	-0.12931	MTFP1_HUMAN Mitochondrial fission process protein 1 OS=Homo sapiens GN=MTFP1 PE=1 SV=1	#N/A	MTFP1	HUMAN Mitochondrial fission process protein 1 OS=Homo sapiens GN=MTFP1 PE=1 SV=1
MDA_GLEAN_10009814	849	1.90995	1.2187	1.99499	1.34776	-0.12906	SSR3_HUMAN Somatostatin receptor type 3 OS=Homo sapiens GN=SSTR3 PE=1 SV=1	SSTR3; somatostatin receptor 3; K04219 somatostatin receptor 3	SSR3	HUMAN Somatostatin receptor type 3 OS=Homo sapiens GN=SSTR3 PE=1 SV=1
MDA_GLEAN_10020835	363	1.91535	1.19193	1.99316	1.32096	-0.12903	CJ035_HUMAN Uncharacterized protein C10orf35 OS=Homo sapiens GN=C10orf35 PE=1 SV=1	#N/A	CJ035	HUMAN Uncharacterized protein C10orf35 OS=Homo sapiens GN=C10orf35 PE=1 SV=1
MDA_GLEAN_10003999	459	1.9782	1.1946	1.99278	1.32357	-0.12897	FHL1_HUMAN Four and a half LIM domains protein 1 OS=Homo sapiens GN=FHL1 PE=1 SV=4	DKFZP468L0125 protein; K14365 four and a half LIM domains protein 1	FHL1	HUMAN Four and a half LIM domains protein 1 OS=Homo sapiens GN=FHL1 PE=1 SV=4
MDA_GLEAN_10003939	1437	1.94326	1.21942	1.99232	1.34833	-0.12891	KI26B_MOUSE Kinesin-like protein KIF26B OS=Mus musculus GN=Kif26b PE=2 SV=3	hypothetical LOC100059372; K10404 kinesin family member 26	KI26B	MOUSE Kinesin-like protein KIF26B OS=Mus musculus GN=Kif26b PE=2 SV=3
MDA_GLEAN_10020433	408	1.98236	1.19531	1.99157	1.32419	-0.12888	MPND_MOUSE MPN domain-containing protein OS=Mus musculus GN=Mpnd PE=2 SV=2	#N/A	MPND	MOUSE MPN domain-containing protein OS=Mus musculus GN=Mpnd PE=2 SV=2
MDA_GLEAN_10002403	882	1.95717	1.1763	1.98337	1.30511	-0.12881	DEF7_PANTR Defensin-7 OS=Pan troglodytes GN=DEFA7 PE=3 SV=1	defensin-5-like; K05230 defensin, alpha	DEF7	PANTR Defensin-7 OS=Pan troglodytes GN=DEFA7 PE=3 SV=1
MDA_GLEAN_10023242	306	1.86858	1.15447	1.96885	1.28325	-0.12878	TWF2_MOUSE Twinfilin-2 OS=Mus musculus GN=Twf2 PE=1 SV=1	WDR82P1, WDR82; WD repeat domain 82 pseudogene 1; K08870 PTK9 protein tyrosine kinase 9	TWF2	MOUSE Twinfilin-2 OS=Mus musculus GN=Twf2 PE=1 SV=1
MDA_GLEAN_10009225	366	1.85486	1.16134	1.96964	1.29011	-0.12877	PANX2_HUMAN Pannexin-2 OS=Homo sapiens GN=PANX2 PE=1 SV=2	similar to pannexin 2; K03443 pannexin	PANX2	HUMAN Pannexin-2 OS=Homo sapiens GN=PANX2 PE=1 SV=2
MDA_GLEAN_10007056	198	1.85293	1.09916	1.9667	1.22786	-0.1287	TIGD5_HUMAN Tigger transposable element-derived protein 5 OS=Homo sapiens GN=TIGD5 PE=2 SV=2	#N/A	TIGD5	HUMAN Tigger transposable element-derived protein 5 OS=Homo sapiens GN=TIGD5 PE=2 SV=2
MDA_GLEAN_10011181	906	1.90197	1.21654	1.99375	1.34522	-0.12868	GFI1B_HUMAN Zinc finger protein Gfi-1b OS=Homo sapiens GN=GFI1B PE=1 SV=1	similar to Growth factor independent 1B (potential regulator of CDKN1A, translocated in CML); K09223 growth factor independent 1	GFI1B	HUMAN Zinc finger protein Gfi-1b OS=Homo sapiens GN=GFI1B PE=1 SV=1
MDA_GLEAN_10023199	1200	1.90402	1.22777	1.98758	1.35627	-0.1285	HYAL1_HUMAN Hyaluronidase-1 OS=Homo sapiens GN=HYAL1 PE=1 SV=2	HYAL1; hyaluronoglucosaminidase 1; K01197 hyaluronoglucosaminidase [EC:3.2.1.35]	HYAL1	HUMAN Hyaluronidase-1 OS=Homo sapiens GN=HYAL1 PE=1 SV=2
MDA_GLEAN_10007025	1344	1.88443	1.20626	1.97005	1.33471	-0.12845	RFT_PIG Riboflavin transporter 1 OS=Sus scrofa GN=GPR172B PE=1 SV=1	MGC136909; zgc:136909; K14620 riboflavin transporter 2	RFT	PIG Riboflavin transporter 1 OS=Sus scrofa GN=GPR172B PE=1 SV=1
MDA_GLEAN_10010092	276	1.94371	1.15677	1.97679	1.28519	-0.12842	EDN3_CANFA Endothelin-3 OS=Canis familiaris GN=EDN3 PE=2 SV=1	endothelin-3-like; K05227 endothelin	EDN3	CANFA Endothelin-3 OS=Canis familiaris GN=EDN3 PE=2 SV=1
MDA_GLEAN_10005794	486	1.93183	1.19606	1.99273	1.32446	-0.1284	TPC6A_BOVIN Trafficking protein particle complex subunit 6A OS=Bos taurus GN=TRAPPC6A PE=2 SV=1	#N/A	TPC6A	BOVIN Trafficking protein particle complex subunit 6A OS=Bos taurus GN=TRAPPC6A PE=2 SV=1
MDA_GLEAN_10006102	186	1.84086	1.08681	1.96656	1.21521	-0.1284	#N/A	#N/A	#N/A
MDA_GLEAN_10000119	303	1.95604	1.15139	1.9874	1.27974	-0.12835	TRYM_CANFA Mastin OS=Canis familiaris PE=1 SV=2	TPSD1, MCP7-LIKE, MCP7L1, MGC95428, MMCP-7L; tryptase delta 1 (EC:3.4.21.59); K01340 tryptase [EC:3.4.21.59]	TRYM	CANFA Mastin OS=Canis familiaris PE=1 SV=2
MDA_GLEAN_10000364	507	1.97145	1.20827	1.99259	1.3366	-0.12833	LIRA5_HUMAN Leukocyte immunoglobulin-like receptor subfamily A member 5 OS=Homo sapiens GN=LILRA5 PE=1 SV=1	leukocyte immunoglobulin-like receptor subfamily B member 3-like; K06512 leukocyte immunoglobulin-like receptor	LIRA5	HUMAN Leukocyte immunoglobulin-like receptor subfamily A member 5 OS=Homo sapiens GN=LILRA5 PE=1 SV=1
MDA_GLEAN_10010950	303	1.95764	1.14504	1.97854	1.27314	-0.1281	#N/A	#N/A	#N/A
MDA_GLEAN_10023111	696	1.90051	1.19542	1.97257	1.32351	-0.12809	TNR16_CHICK Tumor necrosis factor receptor superfamily member 16 OS=Gallus gallus GN=NGFR PE=3 SV=1	p75-like transmembrane protein fullback; K02583 nerve growth factor receptor (TNFR superfamily member 16)	TNR16	CHICK Tumor necrosis factor receptor superfamily member 16 OS=Gallus gallus GN=NGFR PE=3 SV=1
MDA_GLEAN_10008949	552	1.84559	1.18102	1.96297	1.30906	-0.12804	NHRF4_HUMAN Na(+)/H(+) exchange regulatory cofactor NHE-RF4 OS=Homo sapiens GN=PDZD3 PE=1 SV=2	SLC9A3R2, MGC133988; solute carrier family 9 (sodium/hydrogen exchanger), member 3 regulator 2; K13358 Na(+)/H(+) exchange regulatory cofactor NHE-RF2	NHRF4	HUMAN Na(+)/H(+) exchange regulatory cofactor NHE-RF4 OS=Homo sapiens GN=PDZD3 PE=1 SV=2
MDA_GLEAN_10016892	1209	1.88841	1.23511	1.99851	1.3631	-0.12799	R4RL1_MOUSE Reticulon-4 receptor-like 1 OS=Mus musculus GN=Rtn4rl1 PE=2 SV=1	nyx; nyctalopin; K08129 nyctalopin	R4RL1	MOUSE Reticulon-4 receptor-like 1 OS=Mus musculus GN=Rtn4rl1 PE=2 SV=1
MDA_GLEAN_10001897	612	1.85462	1.1741	1.95323	1.30207	-0.12797	CP054_HUMAN Transmembrane protein C16orf54 OS=Homo sapiens GN=C16orf54 PE=1 SV=1	#N/A	CP054	HUMAN Transmembrane protein C16orf54 OS=Homo sapiens GN=C16orf54 PE=1 SV=1
MDA_GLEAN_10007585	960	1.89492	1.22319	1.98977	1.3511	-0.12791	RHDF1_RAT Inactive rhomboid protein 1 OS=Rattus norvegicus GN=Rhbdf1 PE=2 SV=1	#N/A	RHDF1	RAT Inactive rhomboid protein 1 OS=Rattus norvegicus GN=Rhbdf1 PE=2 SV=1
MDA_GLEAN_10008567	552	1.91186	1.19265	1.97689	1.32054	-0.12789	#N/A	#N/A	#N/A
MDA_GLEAN_10019179	900	1.87479	1.22349	1.99238	1.35134	-0.12785	SPY4_BOVIN Protein sprouty homolog 4 OS=Bos taurus GN=SPRY4 PE=2 SV=1	similar to sprouty-4A; K04704 sprouty	SPY4	BOVIN Protein sprouty homolog 4 OS=Bos taurus GN=SPRY4 PE=2 SV=1
MDA_GLEAN_10024391	318	1.91457	1.14917	1.98904	1.27686	-0.12769	CORT_HUMAN Cortistatin OS=Homo sapiens GN=CORT PE=2 SV=1	CORT; cortistatin; K05238 cortistatin	CORT	HUMAN Cortistatin OS=Homo sapiens GN=CORT PE=2 SV=1
MDA_GLEAN_10021504	546	1.87662	1.18231	1.97446	1.30993	-0.12762	MD1L1_HUMAN Mitotic spindle assembly checkpoint protein MAD1 OS=Homo sapiens GN=MAD1L1 PE=1 SV=2	MAD1L1; MAD1 mitotic arrest deficient-like 1 (yeast); K06638 mitotic spindle assembly checkpoint protein MAD1	MD1L1	HUMAN Mitotic spindle assembly checkpoint protein MAD1 OS=Homo sapiens GN=MAD1L1 PE=1 SV=2
MDA_GLEAN_10017856	855	1.8707	1.19634	1.97042	1.3239	-0.12756	ZDH24_HUMAN Probable palmitoyltransferase ZDHHC24 OS=Homo sapiens GN=ZDHHC24 PE=2 SV=1	similar to slingshot-2L; K05766 slingshot	ZDH24	HUMAN Probable palmitoyltransferase ZDHHC24 OS=Homo sapiens GN=ZDHHC24 PE=2 SV=1
MDA_GLEAN_10003069	225	1.93131	1.1098	1.98272	1.23734	-0.12754	#N/A	#N/A	#N/A
MDA_GLEAN_10022914	993	1.90231	1.20546	1.97137	1.33298	-0.12752	GPBAR_BOVIN G-protein coupled bile acid receptor 1 OS=Bos taurus GN=GPBAR1 PE=2 SV=1	GPBAR1; G protein-coupled bile acid receptor 1; K08400 G protein-coupled bile acid receptor 1	GPBAR	BOVIN G-protein coupled bile acid receptor 1 OS=Bos taurus GN=GPBAR1 PE=2 SV=1
MDA_GLEAN_10000479	381	1.9458	1.18074	1.98371	1.30826	-0.12752	1B01_PANTR Patr class I histocompatibility antigen, B-1 alpha chain (Fragment) OS=Pan troglodytes PE=2 SV=1	EQMHCB2; MHC class I heavy chain; K06751 major histocompatibility complex, class I	1B01	PANTR Patr class I histocompatibility antigen, B-1 alpha chain (Fragment) OS=Pan troglodytes PE=2 SV=1
MDA_GLEAN_10023183	519	1.9367	1.19004	1.9854	1.31756	-0.12752	CDHR4_HUMAN Cadherin-related family member 4 OS=Homo sapiens GN=CDHR4 PE=2 SV=1	#N/A	CDHR4	HUMAN Cadherin-related family member 4 OS=Homo sapiens GN=CDHR4 PE=2 SV=1
MDA_GLEAN_10016456	411	1.84129	1.16609	1.96858	1.29354	-0.12745	#N/A	CACNA1E; calcium channel, voltage-dependent, R type, alpha 1E subunit; K04852 voltage-dependent calcium channel R type alpha-1E	#N/A
MDA_GLEAN_10021306	303	1.89255	1.1402	1.96968	1.26764	-0.12744	#N/A	#N/A	#N/A
MDA_GLEAN_10007021	690	1.86519	1.18671	1.96302	1.31415	-0.12744	S39A4_BOVIN Zinc transporter ZIP4 OS=Bos taurus GN=SLC39A4 PE=1 SV=1	zinc transporter ZIP4-like; K14710 solute carrier family 39 (zinc transporter), member 4	S39A4	BOVIN Zinc transporter ZIP4 OS=Bos taurus GN=SLC39A4 PE=1 SV=1
MDA_GLEAN_10005795	348	1.95373	1.19102	1.99595	1.31844	-0.12742	#N/A	#N/A	#N/A
MDA_GLEAN_10008944	1476	1.89656	1.22584	1.98159	1.35326	-0.12742	MFRP_HUMAN Membrane frizzled-related protein OS=Homo sapiens GN=MFRP PE=1 SV=1	cubn; cubilin (intrinsic factor-cobalamin receptor); K14616 cubilin	MFRP	HUMAN Membrane frizzled-related protein OS=Homo sapiens GN=MFRP PE=1 SV=1
MDA_GLEAN_10004855	210	1.90962	1.12252	1.96768	1.24989	-0.12737	#N/A	#N/A	#N/A
MDA_GLEAN_10004127	192	1.95698	1.09487	1.94507	1.22221	-0.12734	#N/A	#N/A	#N/A
MDA_GLEAN_10019828	597	1.91668	1.20536	1.99491	1.33263	-0.12727	CSF3_FELCA Granulocyte colony-stimulating factor (Fragment) OS=Felis catus GN=CSF3 PE=2 SV=1	granulocyte colony-stimulating factor-like; K05423 granulocyte colony-stimulating factor	CSF3	FELCA Granulocyte colony-stimulating factor (Fragment) OS=Felis catus GN=CSF3 PE=2 SV=1
MDA_GLEAN_10007017	549	1.91676	1.18897	1.973	1.31623	-0.12726	CYHR1_HUMAN Cysteine and histidine-rich protein 1 OS=Homo sapiens GN=CYHR1 PE=2 SV=2	#N/A	CYHR1	HUMAN Cysteine and histidine-rich protein 1 OS=Homo sapiens GN=CYHR1 PE=2 SV=2
MDA_GLEAN_10018208	408	1.94804	1.17944	1.97431	1.30667	-0.12723	ARF1_LOCMI ADP-ribosylation factor 1 OS=Locusta migratoria GN=ARF1 PE=2 SV=2	similar to ADP-ribosylation factor 1; K07937 ADP-ribosylation factor 1	ARF1	LOCMI ADP-ribosylation factor 1 OS=Locusta migratoria GN=ARF1 PE=2 SV=2
MDA_GLEAN_10017596	225	1.97173	1.13906	1.98536	1.26619	-0.12713	SDCG3_BOVIN Serologically defined colon cancer antigen 3 homolog OS=Bos taurus GN=SDCCAG3 PE=2 SV=1	#N/A	SDCG3	BOVIN Serologically defined colon cancer antigen 3 homolog OS=Bos taurus GN=SDCCAG3 PE=2 SV=1
MDA_GLEAN_10005058	267	1.8988	1.11729	1.97394	1.2444	-0.12711	#N/A	#N/A	#N/A
MDA_GLEAN_10017933	531	1.90283	1.18711	1.98593	1.31422	-0.12711	BATF2_HUMAN Basic leucine zipper transcriptional factor ATF-like 2 OS=Homo sapiens GN=BATF2 PE=1 SV=1	hypothetical protein LOC100056246; K09034 ATF-like basic leucine zipper transcriptional factor	BATF2	HUMAN Basic leucine zipper transcriptional factor ATF-like 2 OS=Homo sapiens GN=BATF2 PE=1 SV=1
MDA_GLEAN_10000904	153	1.96459	1.06659	1.96547	1.19366	-0.12707	#N/A	#N/A	#N/A
MDA_GLEAN_10011759	234	1.96242	1.10377	1.96779	1.23074	-0.12697	PP12C_MOUSE Protein phosphatase 1 regulatory subunit 12C OS=Mus musculus GN=Ppp1r12c PE=1 SV=1	protein phosphatase 1, regulatory (inhibitor) subunit 12A; K06270 protein phosphatase 1 regulatory subunit 12A	PP12C	MOUSE Protein phosphatase 1 regulatory subunit 12C OS=Mus musculus GN=Ppp1r12c PE=1 SV=1
MDA_GLEAN_10003677	189	1.95756	1.10628	1.98341	1.23325	-0.12697	#N/A	#N/A	#N/A
MDA_GLEAN_10012870	180	1.78466	1.00013	1.8621	1.12704	-0.12691	#N/A	#N/A	#N/A
MDA_GLEAN_10003487	483	1.90302	1.19786	1.98569	1.32466	-0.1268	SG1C1_HUMAN Secretoglobin family 1C member 1 OS=Homo sapiens GN=SCGB1C1 PE=2 SV=2	#N/A	SG1C1	HUMAN Secretoglobin family 1C member 1 OS=Homo sapiens GN=SCGB1C1 PE=2 SV=2
MDA_GLEAN_10005108	243	1.92542	1.13976	1.9811	1.26647	-0.12671	ACON_BOVIN Aconitate hydratase, mitochondrial OS=Bos taurus GN=ACO2 PE=1 SV=4	ACO2; aconitase 2, mitochondrial (EC:4.2.1.3); K01681 aconitate hydratase 1 [EC:4.2.1.3]	ACON	BOVIN Aconitate hydratase, mitochondrial OS=Bos taurus GN=ACO2 PE=1 SV=4
MDA_GLEAN_10020025	447	1.88798	1.18722	1.97996	1.31375	-0.12653	PGBM_HUMAN Basement membrane-specific heparan sulfate proteoglycan core protein OS=Homo sapiens GN=HSPG2 PE=1 SV=4	HSPG2; heparan sulfate proteoglycan 2; K06255 heparan sulfate proteoglycan 2 (perlecan)	PGBM	HUMAN Basement membrane-specific heparan sulfate proteoglycan core protein OS=Homo sapiens GN=HSPG2 PE=1 SV=4
MDA_GLEAN_10010824	516	1.89616	1.20242	1.98722	1.32891	-0.12649	PX11C_HUMAN Peroxisomal membrane protein 11C OS=Homo sapiens GN=PEX11G PE=1 SV=1	similar to Peroxisomal biogenesis factor 11 gamma; K13353 peroxin-11C	PX11C	HUMAN Peroxisomal membrane protein 11C OS=Homo sapiens GN=PEX11G PE=1 SV=1
MDA_GLEAN_10004553	1779	1.90383	1.23023	1.99021	1.35666	-0.12643	PONL1_MOUSE Podocan-like protein 1 OS=Mus musculus GN=Podnl1 PE=2 SV=2	hypothetical protein LOC100469567; K08764 sterol carrier protein 2 [EC:2.3.1.176]	PONL1	MOUSE Podocan-like protein 1 OS=Mus musculus GN=Podnl1 PE=2 SV=2
MDA_GLEAN_10024274	1452	1.88082	1.22887	1.98293	1.35521	-0.12634	5HT6R_PANTR 5-hydroxytryptamine receptor 6 OS=Pan troglodytes GN=HTR6 PE=2 SV=1	similar to 5-alpha-hydroxytryptamine receptor 6; K04162 5-hydroxytryptamine receptor 6	5HT6R	PANTR 5-hydroxytryptamine receptor 6 OS=Pan troglodytes GN=HTR6 PE=2 SV=1
MDA_GLEAN_10008323	861	1.8974	1.15334	1.93017	1.27961	-0.12627	CCDC8_HUMAN Coiled-coil domain-containing protein 8 OS=Homo sapiens GN=CCDC8 PE=1 SV=2	#N/A	CCDC8	HUMAN Coiled-coil domain-containing protein 8 OS=Homo sapiens GN=CCDC8 PE=1 SV=2
MDA_GLEAN_10014357	219	1.93202	1.14835	1.98484	1.27457	-0.12622	TM125_BOVIN Transmembrane protein 125 OS=Bos taurus GN=TMEM125 PE=2 SV=1	#N/A	TM125	BOVIN Transmembrane protein 125 OS=Bos taurus GN=TMEM125 PE=2 SV=1
MDA_GLEAN_10007770	654	1.93936	1.2076	1.99305	1.33379	-0.12619	EME2_MOUSE Probable crossover junction endonuclease EME2 OS=Mus musculus GN=Eme2 PE=2 SV=2	EME2; essential meiotic endonuclease 1 homolog 2 (S. pombe); K10883 crossover junction endonuclease EME2	EME2	MOUSE Probable crossover junction endonuclease EME2 OS=Mus musculus GN=Eme2 PE=2 SV=2
MDA_GLEAN_10008950	228	1.80212	1.07276	1.91314	1.19874	-0.12598	#N/A	#N/A	#N/A
MDA_GLEAN_10007047	1800	1.89622	1.23327	1.99123	1.35922	-0.12595	EPIPL_MOUSE Epiplakin OS=Mus musculus GN=Eppk1 PE=1 SV=2	similar to rCG59523; K10388 plectin	EPIPL	MOUSE Epiplakin OS=Mus musculus GN=Eppk1 PE=1 SV=2
MDA_GLEAN_10012152	216	1.96892	1.13442	1.98268	1.26034	-0.12592	#N/A	#N/A	#N/A
MDA_GLEAN_10004609	708	1.93191	1.22298	1.99486	1.34866	-0.12568	KCNK1_BOVIN Potassium channel subfamily K member 1 OS=Bos taurus GN=KCNK1 PE=2 SV=1	KCNK1; potassium channel, subfamily K, member 1; K04912 potassium channel subfamily K member 1	KCNK1	BOVIN Potassium channel subfamily K member 1 OS=Bos taurus GN=KCNK1 PE=2 SV=1
MDA_GLEAN_10017827	2262	1.90762	1.2316	1.98721	1.35727	-0.12567	CRNS1_HUMAN Carnosine synthase 1 OS=Homo sapiens GN=CARNS1 PE=1 SV=3	hypothetical LOC100059309; K14755 carnosine synthase [EC:6.3.2.11]	CRNS1	HUMAN Carnosine synthase 1 OS=Homo sapiens GN=CARNS1 PE=1 SV=3
MDA_GLEAN_10001372	1701	1.96306	1.23851	1.99486	1.36416	-0.12565	LIRA6_PANTR Leukocyte immunoglobulin-like receptor subfamily A member 6 OS=Pan troglodytes GN=LILRA6 PE=2 SV=1	leukocyte immunoglobulin-like receptor, subfamily B, member 5-like; K06512 leukocyte immunoglobulin-like receptor	LIRA6	PANTR Leukocyte immunoglobulin-like receptor subfamily A member 6 OS=Pan troglodytes GN=LILRA6 PE=2 SV=1
MDA_GLEAN_10014686	438	1.86611	1.17597	1.96358	1.30162	-0.12565	#N/A	#N/A	#N/A
MDA_GLEAN_10005062	1050	1.84403	1.18318	1.93229	1.3087	-0.12552	SRCRL_HUMAN Soluble scavenger receptor cysteine-rich domain-containing protein SSC5D OS=Homo sapiens GN=SSC5D PE=2 SV=3	#N/A	SRCRL	HUMAN Soluble scavenger receptor cysteine-rich domain-containing protein SSC5D OS=Homo sapiens GN=SSC5D PE=2 SV=3
MDA_GLEAN_10001084	1575	1.95815	1.23419	1.99511	1.35966	-0.12547	LIRA6_PANTR Leukocyte immunoglobulin-like receptor subfamily A member 6 OS=Pan troglodytes GN=LILRA6 PE=2 SV=1	leukocyte immunoglobulin-like receptor, subfamily B, member 5-like; K06512 leukocyte immunoglobulin-like receptor	LIRA6	PANTR Leukocyte immunoglobulin-like receptor subfamily A member 6 OS=Pan troglodytes GN=LILRA6 PE=2 SV=1
MDA_GLEAN_10001080	1239	1.96304	1.23319	1.99613	1.35866	-0.12547	LIRA6_PANTR Leukocyte immunoglobulin-like receptor subfamily A member 6 OS=Pan troglodytes GN=LILRA6 PE=2 SV=1	similar to immunoglobulin-like transcript 5; K06512 leukocyte immunoglobulin-like receptor	LIRA6	PANTR Leukocyte immunoglobulin-like receptor subfamily A member 6 OS=Pan troglodytes GN=LILRA6 PE=2 SV=1
MDA_GLEAN_10007150	1488	1.88658	1.23466	1.99069	1.36006	-0.1254	SNPH_HUMAN Syntaphilin OS=Homo sapiens GN=SNPH PE=1 SV=2	#N/A	SNPH	HUMAN Syntaphilin OS=Homo sapiens GN=SNPH PE=1 SV=2
MDA_GLEAN_10010215	363	1.93045	1.20435	1.99705	1.32967	-0.12532	CD7_HUMAN T-cell antigen CD7 OS=Homo sapiens GN=CD7 PE=1 SV=1	similar to feline CD7; K06457 CD7 antigen	CD7	HUMAN T-cell antigen CD7 OS=Homo sapiens GN=CD7 PE=1 SV=1
MDA_GLEAN_10017416	423	1.94544	1.18791	1.98545	1.31319	-0.12528	IFNA3_HORSE Interferon alpha-3 OS=Equus caballus PE=3 SV=1	interferon alpha-14-like; K05414 interferon alpha	IFNA3	HORSE Interferon alpha-3 OS=Equus caballus PE=3 SV=1
MDA_GLEAN_10009403	330	1.95067	1.18194	1.99167	1.3072	-0.12526	AACS_MOUSE Acetoacetyl-CoA synthetase OS=Mus musculus GN=Aacs PE=1 SV=1	AACS; acetoacetyl-CoA synthetase (EC:6.2.1.16); K01907 acetoacetyl-CoA synthetase [EC:6.2.1.16]	AACS	MOUSE Acetoacetyl-CoA synthetase OS=Mus musculus GN=Aacs PE=1 SV=1
MDA_GLEAN_10010834	366	1.90067	1.18128	1.98869	1.30642	-0.12514	TPPC5_MOUSE Trafficking protein particle complex subunit 5 OS=Mus musculus GN=Trappc5 PE=1 SV=1	hypothetical protein; K10631 E3 ubiquitin-protein ligase Topors [EC:6.3.2.19]	TPPC5	MOUSE Trafficking protein particle complex subunit 5 OS=Mus musculus GN=Trappc5 PE=1 SV=1
MDA_GLEAN_10003717	279	1.92012	1.13642	1.94943	1.26148	-0.12506	#N/A	#N/A	#N/A
MDA_GLEAN_10019309	603	1.91285	1.20424	1.97966	1.32923	-0.12499	NAIF1_MOUSE Nuclear apoptosis-inducing factor 1 OS=Mus musculus GN=Naif1 PE=2 SV=1	#N/A	NAIF1	MOUSE Nuclear apoptosis-inducing factor 1 OS=Mus musculus GN=Naif1 PE=2 SV=1
MDA_GLEAN_10007415	489	1.81471	1.17926	1.96455	1.30422	-0.12496	PPR3E_MOUSE Protein phosphatase 1 regulatory subunit 3E OS=Mus musculus GN=Ppp1r3e PE=2 SV=2	PPP1R3D; protein phosphatase 1, regulatory (inhibitor) subunit 3D; K07189 protein phosphatase 1, regulatory (inhibitor) subunit 3	PPR3E	MOUSE Protein phosphatase 1 regulatory subunit 3E OS=Mus musculus GN=Ppp1r3e PE=2 SV=2
MDA_GLEAN_10006969	834	1.91062	1.19437	1.95581	1.3193	-0.12493	#N/A	#N/A	#N/A
MDA_GLEAN_10009957	222	1.90751	1.09648	1.94859	1.22131	-0.12483	#N/A	#N/A	#N/A
MDA_GLEAN_10003634	375	1.94052	1.17664	1.9858	1.30145	-0.12481	#N/A	#N/A	#N/A
MDA_GLEAN_10001685	1263	1.95704	1.21356	1.97231	1.33837	-0.12481	DPCR1_HUMAN Diffuse panbronchiolitis critical region protein 1 OS=Homo sapiens GN=DPCR1 PE=2 SV=2	#N/A	DPCR1	HUMAN Diffuse panbronchiolitis critical region protein 1 OS=Homo sapiens GN=DPCR1 PE=2 SV=2
MDA_GLEAN_10006008	402	1.96513	1.18514	1.97949	1.30987	-0.12473	#N/A	#N/A	#N/A
MDA_GLEAN_10009795	576	1.93151	1.21029	1.99226	1.33498	-0.12469	ANR54_MOUSE Ankyrin repeat domain-containing protein 54 OS=Mus musculus GN=Ankrd54 PE=2 SV=1	similar to Ankyrin repeat domain 54; K12271 signal recognition particle 43 kDa protein	ANR54	MOUSE Ankyrin repeat domain-containing protein 54 OS=Mus musculus GN=Ankrd54 PE=2 SV=1
MDA_GLEAN_10016844	1158	1.88831	1.20827	1.96627	1.33294	-0.12467	P5I13_HUMAN Tumor protein p53-inducible protein 13 OS=Homo sapiens GN=TP53I13 PE=2 SV=1	#N/A	P5I13	HUMAN Tumor protein p53-inducible protein 13 OS=Homo sapiens GN=TP53I13 PE=2 SV=1
MDA_GLEAN_10023245	507	1.9147	1.17995	1.95632	1.30461	-0.12466	#N/A	#N/A	#N/A
MDA_GLEAN_10005054	753	1.89726	1.20337	1.96839	1.32801	-0.12464	SV422_MOUSE Histone-lysine N-methyltransferase SUV420H2 OS=Mus musculus GN=Suv420h2 PE=1 SV=1	SUV420H2; suppressor of variegation 4-20 homolog 2 (Drosophila); K11429 histone-lysine N-methyltransferase SUV420H [EC:2.1.1.43]	SV422	MOUSE Histone-lysine N-methyltransferase SUV420H2 OS=Mus musculus GN=Suv420h2 PE=1 SV=1
MDA_GLEAN_10013640	4770	1.87751	1.22409	1.97576	1.34867	-0.12458	EVPL_HUMAN Envoplakin OS=Homo sapiens GN=EVPL PE=1 SV=3	EVPL; envoplakin; K10383 envoplakin	EVPL	HUMAN Envoplakin OS=Homo sapiens GN=EVPL PE=1 SV=3
MDA_GLEAN_10017341	609	1.89268	1.21266	1.99351	1.33719	-0.12453	CRGF_BOVIN Gamma-crystallin F OS=Bos taurus GN=CRYGF PE=1 SV=3	glutamine-rich 1; K01886 glutaminyl-tRNA synthetase [EC:6.1.1.18]	CRGF	BOVIN Gamma-crystallin F OS=Bos taurus GN=CRYGF PE=1 SV=3
MDA_GLEAN_10002695	456	1.92321	1.17994	1.9799	1.30445	-0.12451	ZN496_HUMAN Zinc finger protein 496 OS=Homo sapiens GN=ZNF496 PE=1 SV=1	ZNF496; zinc finger protein 496; K09229 KRAB and SCAN domains-containing zinc finger protein	ZN496	HUMAN Zinc finger protein 496 OS=Homo sapiens GN=ZNF496 PE=1 SV=1
MDA_GLEAN_10013948	234	1.91045	1.15258	1.98539	1.27706	-0.12448	C1QL2_MOUSE Complement C1q-like protein 2 OS=Mus musculus GN=C1ql2 PE=2 SV=1	adipoql, MGC153584, acrpl, adipo-b, zgc:153584; adiponectin, C1Q and collagen domain containing, like; K07296 adiponectin	C1QL2	MOUSE Complement C1q-like protein 2 OS=Mus musculus GN=C1ql2 PE=2 SV=1
MDA_GLEAN_10020714	312	1.9429	1.10587	1.95676	1.23033	-0.12446	RL29_MACFA 60S ribosomal protein L29 OS=Macaca fascicularis GN=RPL29 PE=2 SV=3	similar to 60S ribosomal protein L29 (Cell surface heparin binding protein HIP); K02905 large subunit ribosomal protein L29e	RL29	MACFA 60S ribosomal protein L29 OS=Macaca fascicularis GN=RPL29 PE=2 SV=3
MDA_GLEAN_10015329	339	1.93673	1.18065	1.98722	1.3051	-0.12445	FXL22_BOVIN F-box/LRR-repeat protein 22 OS=Bos taurus GN=FBXL22 PE=2 SV=1	FBXL22, MGC128609; F-box and leucine-rich repeat protein 22; K10288 F-box and leucine-rich repeat protein 22	FXL22	BOVIN F-box/LRR-repeat protein 22 OS=Bos taurus GN=FBXL22 PE=2 SV=1
MDA_GLEAN_10025563	207	1.95242	1.1151	1.97907	1.23954	-0.12444	OTOF_RAT Otoferlin OS=Rattus norvegicus GN=Otof PE=1 SV=2	#N/A	OTOF	RAT Otoferlin OS=Rattus norvegicus GN=Otof PE=1 SV=2
MDA_GLEAN_10015088	228	1.882	1.10525	1.94471	1.22969	-0.12444	#N/A	#N/A	#N/A
MDA_GLEAN_10007608	1731	1.88883	1.21799	1.97339	1.34241	-0.12442	CP011_HUMAN Uncharacterized protein C16orf11 OS=Homo sapiens GN=C16orf11 PE=2 SV=1	#N/A	CP011	HUMAN Uncharacterized protein C16orf11 OS=Homo sapiens GN=C16orf11 PE=2 SV=1
MDA_GLEAN_10010991	372	1.92254	1.17995	1.97581	1.30435	-0.1244	#N/A	#N/A	#N/A
MDA_GLEAN_10005396	783	1.93704	1.22817	1.99307	1.35235	-0.12418	BKRB2_MOUSE B2 bradykinin receptor OS=Mus musculus GN=Bdkrb2 PE=2 SV=4	Bdkrb2, B2BKR, B2BRA; bradykinin receptor B2; K03916 bradykinin receptor B2	BKRB2	MOUSE B2 bradykinin receptor OS=Mus musculus GN=Bdkrb2 PE=2 SV=4
MDA_GLEAN_10010425	1476	1.86648	1.22175	1.9723	1.34592	-0.12417	COBL_HUMAN Protein cordon-bleu OS=Homo sapiens GN=COBL PE=1 SV=2	#N/A	COBL	HUMAN Protein cordon-bleu OS=Homo sapiens GN=COBL PE=1 SV=2
MDA_GLEAN_10019339	312	1.97481	1.14786	1.98655	1.272	-0.12414	#N/A	#N/A	#N/A
MDA_GLEAN_10017824	1536	1.9128	1.221	1.98695	1.34509	-0.12409	GP152_HUMAN Probable G-protein coupled receptor 152 OS=Homo sapiens GN=GPR152 PE=2 SV=1	similar to putative G-protein coupled receptor; K08436 G protein-coupled receptor 152	GP152	HUMAN Probable G-protein coupled receptor 152 OS=Homo sapiens GN=GPR152 PE=2 SV=1
MDA_GLEAN_10022679	297	1.94515	1.15443	1.97422	1.27851	-0.12408	BRMS1_BOVIN Breast cancer metastasis-suppressor 1 homolog OS=Bos taurus GN=BRMS1 PE=2 SV=1	#N/A	BRMS1	BOVIN Breast cancer metastasis-suppressor 1 homolog OS=Bos taurus GN=BRMS1 PE=2 SV=1
MDA_GLEAN_10007195	297	1.88976	1.13872	1.95212	1.26271	-0.12399	#N/A	#N/A	#N/A
MDA_GLEAN_10009996	597	1.83305	1.19094	1.9742	1.31493	-0.12399	CA198_BOVIN Uncharacterized protein C1orf198 homolog OS=Bos taurus PE=2 SV=1	#N/A	CA198	BOVIN Uncharacterized protein C1orf198 homolog OS=Bos taurus PE=2 SV=1
MDA_GLEAN_10010040	180	1.79027	1.07631	1.92503	1.20029	-0.12398	#N/A	#N/A	#N/A
MDA_GLEAN_10002894	267	1.89521	1.12801	1.95493	1.25187	-0.12386	#N/A	#N/A	#N/A
MDA_GLEAN_10011283	219	1.8883	1.1126	1.95471	1.23642	-0.12382	#N/A	#N/A	#N/A
MDA_GLEAN_10008340	606	1.84374	1.18008	1.94527	1.30389	-0.12381	BBC3_RAT Bcl-2-binding component 3 OS=Rattus norvegicus GN=Bbc3 PE=2 SV=1	Bbc3, Puma; Bcl-2 binding component 3; K10132 BCL2-binding component 3	BBC3	RAT Bcl-2-binding component 3 OS=Rattus norvegicus GN=Bbc3 PE=2 SV=1
MDA_GLEAN_10021472	645	1.88972	1.21847	1.97802	1.34213	-0.12366	S29A4_HUMAN Equilibrative nucleoside transporter 4 OS=Homo sapiens GN=SLC29A4 PE=1 SV=1	SLC29A4; solute carrier family 29 (nucleoside transporters), member 4; K03323 solute carrier family 29 (equilibrative nucleoside transporter), member 4	S29A4	HUMAN Equilibrative nucleoside transporter 4 OS=Homo sapiens GN=SLC29A4 PE=1 SV=1
MDA_GLEAN_10009481	213	1.93926	1.14078	1.97606	1.26443	-0.12365	#N/A	#N/A	#N/A
MDA_GLEAN_10007010	1482	1.91132	1.23329	1.99378	1.35685	-0.12356	LRC14_HUMAN Leucine-rich repeat-containing protein 14 OS=Homo sapiens GN=LRRC14 PE=2 SV=1	#N/A	LRC14	HUMAN Leucine-rich repeat-containing protein 14 OS=Homo sapiens GN=LRRC14 PE=2 SV=1
MDA_GLEAN_10001074	321	1.89913	1.12512	1.95103	1.24865	-0.12353	CBP_HUMAN CREB-binding protein OS=Homo sapiens GN=CREBBP PE=1 SV=3	#N/A	CBP	HUMAN CREB-binding protein OS=Homo sapiens GN=CREBBP PE=1 SV=3
MDA_GLEAN_10003409	546	1.93987	1.20576	1.97955	1.32924	-0.12348	#N/A	#N/A	#N/A
MDA_GLEAN_10007066	501	1.89685	1.18501	1.98112	1.30848	-0.12347	HDBP1_HUMAN Glycosylphosphatidylinositol-anchored high density lipoprotein-binding protein 1 OS=Homo sapiens GN=GPIHBP1 PE=1 SV=2	#N/A	HDBP1	HUMAN Glycosylphosphatidylinositol-anchored high density lipoprotein-binding protein 1 OS=Homo sapiens GN=GPIHBP1 PE=1 SV=2
MDA_GLEAN_10009370	915	1.91981	1.22209	1.97917	1.34555	-0.12346	MC3R_HUMAN Melanocortin receptor 3 OS=Homo sapiens GN=MC3R PE=1 SV=2	similar to melanocortin 3 receptor; K04201 melanocortin 3 receptor	MC3R	HUMAN Melanocortin receptor 3 OS=Homo sapiens GN=MC3R PE=1 SV=2
MDA_GLEAN_10007038	1506	1.91667	1.22767	1.99095	1.35113	-0.12346	GPAA1_HUMAN Glycosylphosphatidylinositol anchor attachment 1 protein OS=Homo sapiens GN=GPAA1 PE=1 SV=3	GPAA1; glycosylphosphatidylinositol anchor attachment protein 1 homolog (yeast); K05289 glycosylphosphatidylinositol transamidase	GPAA1	HUMAN Glycosylphosphatidylinositol anchor attachment 1 protein OS=Homo sapiens GN=GPAA1 PE=1 SV=3
MDA_GLEAN_10003486	732	1.90147	1.20917	1.98068	1.33261	-0.12344	ODF3A_BOVIN Outer dense fiber protein 3 OS=Bos taurus GN=ODF3 PE=2 SV=1	#N/A	ODF3A	BOVIN Outer dense fiber protein 3 OS=Bos taurus GN=ODF3 PE=2 SV=1
MDA_GLEAN_10016295	849	1.83741	1.21582	1.97184	1.33926	-0.12344	GDF1_HUMAN Embryonic growth/differentiation factor 1 OS=Homo sapiens GN=GDF1 PE=1 SV=2	embryonic growth/differentiation factor 1-like; K05495 growth differentiation factor 1/3	GDF1	HUMAN Embryonic growth/differentiation factor 1 OS=Homo sapiens GN=GDF1 PE=1 SV=2
MDA_GLEAN_10022781	837	1.9215	1.21872	1.98513	1.34207	-0.12335	CT134_MOUSE Putative uncharacterized actin family protein C20orf134 homolog OS=Mus musculus PE=3 SV=1	Os10g0510000; K10355 actin, other eukaryote	CT134	MOUSE Putative uncharacterized actin family protein C20orf134 homolog OS=Mus musculus PE=3 SV=1
MDA_GLEAN_10010909	150	1.96868	1.09031	1.98531	1.21362	-0.12331	DNJC5_HUMAN DnaJ homolog subfamily C member 5 OS=Homo sapiens GN=DNAJC5 PE=1 SV=1	DNAJC5; DnaJ (Hsp40) homolog, subfamily C, member 5; K09525 DnaJ homolog subfamily C member 5	DNJC5	HUMAN DnaJ homolog subfamily C member 5 OS=Homo sapiens GN=DNAJC5 PE=1 SV=1
MDA_GLEAN_10005119	330	1.89212	1.14123	1.95045	1.26445	-0.12322	#N/A	#N/A	#N/A
MDA_GLEAN_10009699	1785	1.92055	1.24006	1.99021	1.36325	-0.12319	LIGO4_HUMAN Leucine-rich repeat and immunoglobulin-like domain-containing nogo receptor-interacting protein 4 OS=Homo sapiens GN=LINGO4 PE=2 SV=1	LRRC4C; leucine rich repeat containing 4C; K07523 netrin-G1 ligand	LIGO4	HUMAN Leucine-rich repeat and immunoglobulin-like domain-containing nogo receptor-interacting protein 4 OS=Homo sapiens GN=LINGO4 PE=2 SV=1
MDA_GLEAN_10008088	462	1.96763	1.19912	1.99332	1.32231	-0.12319	RS2_ICTPU 40S ribosomal protein S2 OS=Ictalurus punctatus GN=rps2 PE=2 SV=1	similar to ribosomal protein S2; K02981 small subunit ribosomal protein S2e	RS2	ICTPU 40S ribosomal protein S2 OS=Ictalurus punctatus GN=rps2 PE=2 SV=1
MDA_GLEAN_10009786	465	1.90017	1.16537	1.98151	1.2885	-0.12313	BI2L2_MOUSE Brain-specific angiogenesis inhibitor 1-associated protein 2-like protein 2 OS=Mus musculus GN=Baiap2l2 PE=2 SV=1	similar to monocarboxylate transporter 3; K08185 MFS transporter, MCP family, solute carrier family 16 (monocarboxylic acid transporters), member 8	BI2L2	MOUSE Brain-specific angiogenesis inhibitor 1-associated protein 2-like protein 2 OS=Mus musculus GN=Baiap2l2 PE=2 SV=1
MDA_GLEAN_10002499	951	1.8968	1.21737	1.97948	1.34047	-0.1231	MYADM_HUMAN Myeloid-associated differentiation marker OS=Homo sapiens GN=MYADM PE=1 SV=2	#N/A	MYADM	HUMAN Myeloid-associated differentiation marker OS=Homo sapiens GN=MYADM PE=1 SV=2
MDA_GLEAN_10019922	684	1.94989	1.2139	1.99025	1.33695	-0.12305	NR0B2_HUMAN Nuclear receptor subfamily 0 group B member 2 OS=Homo sapiens GN=NR0B2 PE=1 SV=2	nuclear receptor subfamily 0 group B member 2-like; K08563 nuclear receptor subfamily 0 group B member 2	NR0B2	HUMAN Nuclear receptor subfamily 0 group B member 2 OS=Homo sapiens GN=NR0B2 PE=1 SV=2
MDA_GLEAN_10001749	1332	1.97916	1.2087	1.98808	1.33172	-0.12302	ZN347_HUMAN Zinc finger protein 347 OS=Homo sapiens GN=ZNF347 PE=1 SV=2	ZNF30; zinc finger protein 30; K09228 KRAB domain-containing zinc finger protein	ZN347	HUMAN Zinc finger protein 347 OS=Homo sapiens GN=ZNF347 PE=1 SV=2
MDA_GLEAN_10014624	246	1.90647	1.15399	1.98525	1.27695	-0.12296	TRAF2_HUMAN TNF receptor-associated factor 2 OS=Homo sapiens GN=TRAF2 PE=1 SV=2	TANK, TRAF2; TRAF family member-associated NFKB activator; K03173 TNF receptor-associated factor 2	TRAF2	HUMAN TNF receptor-associated factor 2 OS=Homo sapiens GN=TRAF2 PE=1 SV=2
MDA_GLEAN_10003484	585	1.91818	1.21287	1.99331	1.33582	-0.12295	RIC8A_BOVIN Synembryn-A OS=Bos taurus GN=RIC8A PE=2 SV=1	#N/A	RIC8A	BOVIN Synembryn-A OS=Bos taurus GN=RIC8A PE=2 SV=1
MDA_GLEAN_10007535	567	1.88681	1.21257	1.98988	1.3355	-0.12293	AGRIN_HUMAN Agrin OS=Homo sapiens GN=AGRN PE=1 SV=4	agrin-like; K06254 agrin	AGRIN	HUMAN Agrin OS=Homo sapiens GN=AGRN PE=1 SV=4
MDA_GLEAN_10003438	1146	1.88879	1.1884	1.97311	1.31131	-0.12291	BICR2_HUMAN Bicaudal D-related protein 2 OS=Homo sapiens GN=CCDC64B PE=2 SV=2	#N/A	BICR2	HUMAN Bicaudal D-related protein 2 OS=Homo sapiens GN=CCDC64B PE=2 SV=2
MDA_GLEAN_10000584	204	1.94909	1.1484	1.99484	1.27126	-0.12286	HVM44_MOUSE Ig heavy chain V region PJ14 OS=Mus musculus PE=1 SV=1	IGH@; immunloglobulin heavy chain; K06856 immunoglobulin heavy chain	HVM44	MOUSE Ig heavy chain V region PJ14 OS=Mus musculus PE=1 SV=1
MDA_GLEAN_10002334	507	1.95537	1.20718	1.99079	1.33002	-0.12284	TIF1B_HUMAN Transcription intermediary factor 1-beta OS=Homo sapiens GN=TRIM28 PE=1 SV=5	TRIM28; tripartite motif containing 28; K08882 tripartite motif-containing protein 28	TIF1B	HUMAN Transcription intermediary factor 1-beta OS=Homo sapiens GN=TRIM28 PE=1 SV=5
MDA_GLEAN_10001587	588	1.8882	1.19871	1.97415	1.32149	-0.12278	T132A_HUMAN Transmembrane protein 132A OS=Homo sapiens GN=TMEM132A PE=2 SV=1	#N/A	T132A	HUMAN Transmembrane protein 132A OS=Homo sapiens GN=TMEM132A PE=2 SV=1
MDA_GLEAN_10002248	327	1.90006	1.1771	1.98171	1.29974	-0.12264	H2A2A_RAT Histone H2A type 2-A OS=Rattus norvegicus GN=Hist2h2aa3 PE=1 SV=1	hypothetical protein LOC100054058; K11251 histone H2A	H2A2A	RAT Histone H2A type 2-A OS=Rattus norvegicus GN=Hist2h2aa3 PE=1 SV=1
MDA_GLEAN_10021893	492	1.83078	1.19081	1.97964	1.31342	-0.12261	ASCL4_HUMAN Achaete-scute homolog 4 OS=Homo sapiens GN=ASCL4 PE=2 SV=1	achaete-scute homolog 4-like; K09067 achaete-scute complex protein	ASCL4	HUMAN Achaete-scute homolog 4 OS=Homo sapiens GN=ASCL4 PE=2 SV=1
MDA_GLEAN_10001064	1281	1.97466	1.23765	1.99727	1.36024	-0.12259	LIRA6_PANTR Leukocyte immunoglobulin-like receptor subfamily A member 6 OS=Pan troglodytes GN=LILRA6 PE=2 SV=1	similar to immunoglobulin-like transcript 5; K06512 leukocyte immunoglobulin-like receptor	LIRA6	PANTR Leukocyte immunoglobulin-like receptor subfamily A member 6 OS=Pan troglodytes GN=LILRA6 PE=2 SV=1
MDA_GLEAN_10015250	378	1.98307	1.19977	1.99065	1.32234	-0.12257	#N/A	#N/A	#N/A
MDA_GLEAN_10017312	387	1.88953	1.15947	1.95469	1.282	-0.12253	PAR3L_HUMAN Partitioning defective 3 homolog B OS=Homo sapiens GN=PARD3B PE=1 SV=2	#N/A	PAR3L	HUMAN Partitioning defective 3 homolog B OS=Homo sapiens GN=PARD3B PE=1 SV=2
MDA_GLEAN_10007295	309	1.88416	1.15746	1.96566	1.27995	-0.12249	NRTN_HUMAN Neurturin OS=Homo sapiens GN=NRTN PE=1 SV=1	#N/A	NRTN	HUMAN Neurturin OS=Homo sapiens GN=NRTN PE=1 SV=1
MDA_GLEAN_10009528	852	1.94013	1.21951	1.98598	1.34195	-0.12244	LIME1_MOUSE Lck-interacting transmembrane adapter 1 OS=Mus musculus GN=Lime1 PE=1 SV=1	#N/A	LIME1	MOUSE Lck-interacting transmembrane adapter 1 OS=Mus musculus GN=Lime1 PE=1 SV=1
MDA_GLEAN_10004978	774	1.91598	1.2307	1.99864	1.35309	-0.12239	LRRC3_BOVIN Leucine-rich repeat-containing protein 3 OS=Bos taurus GN=LRRC3 PE=2 SV=1	lgr5, lgr5a; leucine-rich repeat containing G protein-coupled receptor 5; K04308 leucine-rich repeat-containing G protein-coupled receptor 5	LRRC3	BOVIN Leucine-rich repeat-containing protein 3 OS=Bos taurus GN=LRRC3 PE=2 SV=1
MDA_GLEAN_10019730	1209	1.90495	1.2372	1.9906	1.35948	-0.12228	TNR16_HUMAN Tumor necrosis factor receptor superfamily member 16 OS=Homo sapiens GN=NGFR PE=1 SV=1	NGFR, MGC148470; nerve growth factor receptor; K02583 nerve growth factor receptor (TNFR superfamily member 16)	TNR16	HUMAN Tumor necrosis factor receptor superfamily member 16 OS=Homo sapiens GN=NGFR PE=1 SV=1
MDA_GLEAN_10000089	324	1.92798	1.18126	1.9803	1.3035	-0.12224	PLXD1_HUMAN Plexin-D1 OS=Homo sapiens GN=PLXND1 PE=1 SV=3	PLXND1; plexin D1; K06822 plexin D	PLXD1	HUMAN Plexin-D1 OS=Homo sapiens GN=PLXND1 PE=1 SV=3
MDA_GLEAN_10013921	213	1.89739	1.10881	1.96226	1.23103	-0.12222	MAN1_HUMAN Inner nuclear membrane protein Man1 OS=Homo sapiens GN=LEMD3 PE=1 SV=2	#N/A	MAN1	HUMAN Inner nuclear membrane protein Man1 OS=Homo sapiens GN=LEMD3 PE=1 SV=2
MDA_GLEAN_10023492	267	1.91803	1.13578	1.95203	1.25799	-0.12221	#N/A	#N/A	#N/A
MDA_GLEAN_10002148	2388	1.96978	1.24284	1.99526	1.36497	-0.12213	LIRA6_HUMAN Leukocyte immunoglobulin-like receptor subfamily A member 6 OS=Homo sapiens GN=LILRA6 PE=2 SV=2	paired-Ig-like receptor A4-like; K06512 leukocyte immunoglobulin-like receptor	LIRA6	HUMAN Leukocyte immunoglobulin-like receptor subfamily A member 6 OS=Homo sapiens GN=LILRA6 PE=2 SV=2
MDA_GLEAN_10014611	261	1.95026	1.17314	1.99472	1.29522	-0.12208	LHX3_HUMAN LIM/homeobox protein Lhx3 OS=Homo sapiens GN=LHX3 PE=1 SV=2	LHX3; LIM homeobox 3; K09374 LIM homeobox protein 3/4	LHX3	HUMAN LIM/homeobox protein Lhx3 OS=Homo sapiens GN=LHX3 PE=1 SV=2
MDA_GLEAN_10018927	420	1.93062	1.16387	1.96392	1.28593	-0.12206	#N/A	#N/A	#N/A
MDA_GLEAN_10003051	537	1.97373	1.19808	1.99382	1.3201	-0.12202	CUL9_HUMAN Cullin-9 OS=Homo sapiens GN=CUL9 PE=1 SV=2	cullin-9-like; K11970 p53-associated parkin-like cytoplasmic protein	CUL9	HUMAN Cullin-9 OS=Homo sapiens GN=CUL9 PE=1 SV=2
MDA_GLEAN_10022637	192	1.94278	1.1401	1.994	1.26211	-0.12201	CP074_HUMAN Uncharacterized protein C16orf74 OS=Homo sapiens GN=C16orf74 PE=1 SV=2	#N/A	CP074	HUMAN Uncharacterized protein C16orf74 OS=Homo sapiens GN=C16orf74 PE=1 SV=2
MDA_GLEAN_10000122	624	1.97938	1.22154	1.9964	1.34355	-0.12201	LIRA6_PANTR Leukocyte immunoglobulin-like receptor subfamily A member 6 OS=Pan troglodytes GN=LILRA6 PE=2 SV=1	leukocyte immunoglobulin-like receptor subfamily B member 3-like; K06512 leukocyte immunoglobulin-like receptor	LIRA6	PANTR Leukocyte immunoglobulin-like receptor subfamily A member 6 OS=Pan troglodytes GN=LILRA6 PE=2 SV=1
MDA_GLEAN_10005470	1056	1.89152	1.20689	1.97511	1.32887	-0.12198	RASF7_MOUSE Ras association domain-containing protein 7 OS=Mus musculus GN=Rassf7 PE=2 SV=2	ras association domain-containing protein 7-like; K09855 Ras association domain-containing protein 7	RASF7	MOUSE Ras association domain-containing protein 7 OS=Mus musculus GN=Rassf7 PE=2 SV=2
MDA_GLEAN_10002834	279	1.93936	1.13811	1.96905	1.26009	-0.12198	PLOD2_HUMAN Procollagen-lysine,2-oxoglutarate 5-dioxygenase 2 OS=Homo sapiens GN=PLOD2 PE=1 SV=2	PLOD2, LH2, TLH; procollagen-lysine, 2-oxoglutarate 5-dioxygenase 2 (EC:1.14.11.4); K13645 procollagen-lysine,2-oxoglutarate 5-dioxygenase 2 [EC:1.14.11.4]	PLOD2	HUMAN Procollagen-lysine,2-oxoglutarate 5-dioxygenase 2 OS=Homo sapiens GN=PLOD2 PE=1 SV=2
MDA_GLEAN_10017192	252	1.9103	1.12651	1.95967	1.24847	-0.12196	#N/A	#N/A	#N/A
MDA_GLEAN_10011827	303	1.9037	1.14984	1.97027	1.27171	-0.12187	#N/A	#N/A	#N/A
MDA_GLEAN_10000706	201	1.95572	1.12607	1.99214	1.2478	-0.12173	HVM60_MOUSE Ig heavy chain V region M315 OS=Mus musculus PE=1 SV=1	IGH@; immunloglobulin heavy chain; K06856 immunoglobulin heavy chain	HVM60	MOUSE Ig heavy chain V region M315 OS=Mus musculus PE=1 SV=1
MDA_GLEAN_10010202	531	1.92115	1.21479	1.98867	1.33651	-0.12172	DCXR_MESAU L-xylulose reductase OS=Mesocricetus auratus GN=DCXR PE=1 SV=1	similar to diacetyl/L-xylulose reductase; K03331 L-xylulose reductase [EC:1.1.1.10]	DCXR	MESAU L-xylulose reductase OS=Mesocricetus auratus GN=DCXR PE=1 SV=1
MDA_GLEAN_10022608	315	1.86759	1.10261	1.93874	1.22433	-0.12172	#N/A	#N/A	#N/A
MDA_GLEAN_10019788	333	1.96113	1.17881	1.99293	1.30049	-0.12168	CISD3_HUMAN CDGSH iron-sulfur domain-containing protein 3, mitochondrial OS=Homo sapiens GN=CISD3 PE=1 SV=1	#N/A	CISD3	HUMAN CDGSH iron-sulfur domain-containing protein 3, mitochondrial OS=Homo sapiens GN=CISD3 PE=1 SV=1
MDA_GLEAN_10012638	441	1.92904	1.18776	1.99516	1.30942	-0.12166	GNDS_RAT Ral guanine nucleotide dissociation stimulator OS=Rattus norvegicus GN=Ralgds PE=1 SV=1	Ralgds, Gnds, Rgds, mKIAA1308; ral guanine nucleotide dissociation stimulator; K08732 ral guanine nucleotide dissociation stimulator	GNDS	RAT Ral guanine nucleotide dissociation stimulator OS=Rattus norvegicus GN=Ralgds PE=1 SV=1
MDA_GLEAN_10001678	735	1.92665	1.20827	1.97739	1.32987	-0.1216	#N/A	#N/A	#N/A
MDA_GLEAN_10013873	1800	1.8764	1.22158	1.98055	1.34318	-0.1216	EVC_HUMAN Ellis-van Creveld syndrome protein OS=Homo sapiens GN=EVC PE=1 SV=1	#N/A	EVC	HUMAN Ellis-van Creveld syndrome protein OS=Homo sapiens GN=EVC PE=1 SV=1
MDA_GLEAN_10004940	1371	1.91814	1.24367	1.999	1.36526	-0.12159	ENPP7_HUMAN Ectonucleotide pyrophosphatase/phosphodiesterase family member 7 OS=Homo sapiens GN=ENPP7 PE=1 SV=3	ENPP7; ectonucleotide pyrophosphatase/phosphodiesterase 7; K12354 ectonucleotide pyrophosphatase/phosphodiesterase family member 7 [EC:3.1.4.12]	ENPP7	HUMAN Ectonucleotide pyrophosphatase/phosphodiesterase family member 7 OS=Homo sapiens GN=ENPP7 PE=1 SV=3
MDA_GLEAN_10005225	417	1.80082	1.17126	1.96314	1.2928	-0.12154	EOMES_HUMAN Eomesodermin homolog OS=Homo sapiens GN=EOMES PE=1 SV=3	EOMES; eomesodermin; K10173 eomesodermin protein	EOMES	HUMAN Eomesodermin homolog OS=Homo sapiens GN=EOMES PE=1 SV=3
MDA_GLEAN_10003558	768	1.97215	1.22203	1.99054	1.34357	-0.12154	O51T1_HUMAN Olfactory receptor 51T1 OS=Homo sapiens GN=OR51T1 PE=2 SV=1	olfactory receptor 51I2-like; K04257 olfactory receptor	O51T1	HUMAN Olfactory receptor 51T1 OS=Homo sapiens GN=OR51T1 PE=2 SV=1
MDA_GLEAN_10025560	582	1.94547	1.21482	1.99222	1.33631	-0.12149	KCNK3_HUMAN Potassium channel subfamily K member 3 OS=Homo sapiens GN=KCNK3 PE=1 SV=1	KCNK3; potassium channel, subfamily K, member 3; K04914 potassium channel subfamily K member 3	KCNK3	HUMAN Potassium channel subfamily K member 3 OS=Homo sapiens GN=KCNK3 PE=1 SV=1
MDA_GLEAN_10020151	645	1.93509	1.20298	1.9926	1.32442	-0.12144	PPM1F_MOUSE Protein phosphatase 1F OS=Mus musculus GN=Ppm1f PE=2 SV=1	PPM1F; protein phosphatase, Mg2+/Mn2+ dependent, 1F; K01090 protein phosphatase [EC:3.1.3.16]	PPM1F	MOUSE Protein phosphatase 1F OS=Mus musculus GN=Ppm1f PE=2 SV=1
MDA_GLEAN_10005633	684	1.89552	1.21759	1.98363	1.33902	-0.12143	DDAH2_HUMAN N(G),N(G)-dimethylarginine dimethylaminohydrolase 2 OS=Homo sapiens GN=DDAH2 PE=1 SV=1	similar to DDAH; K01482 dimethylargininase [EC:3.5.3.18]	DDAH2	HUMAN N(G),N(G)-dimethylarginine dimethylaminohydrolase 2 OS=Homo sapiens GN=DDAH2 PE=1 SV=1
MDA_GLEAN_10014499	219	1.92256	1.10585	1.97281	1.22727	-0.12142	MBNL2_PONAB Muscleblind-like protein 2 OS=Pongo abelii GN=MBNL2 PE=2 SV=2	similar to muscleblind-like protein MLP1; K14943 muscleblind	MBNL2	PONAB Muscleblind-like protein 2 OS=Pongo abelii GN=MBNL2 PE=2 SV=2
MDA_GLEAN_10005061	1581	1.86299	1.21696	1.96214	1.33826	-0.1213	SRCRL_HUMAN Soluble scavenger receptor cysteine-rich domain-containing protein SSC5D OS=Homo sapiens GN=SSC5D PE=2 SV=3	scavenger receptor cysteine-rich type 1 protein M130-like; K06545 CD163 antigen	SRCRL	HUMAN Soluble scavenger receptor cysteine-rich domain-containing protein SSC5D OS=Homo sapiens GN=SSC5D PE=2 SV=3
MDA_GLEAN_10007591	429	1.91209	1.20725	1.99501	1.32852	-0.12127	HBAT_PONPY Hemoglobin subunit theta-1 OS=Pongo pygmaeus GN=HBQ1 PE=3 SV=2	HBQ1; hemoglobin subunit theta-1; K13827 hemoglobin subunit theta	HBAT	PONPY Hemoglobin subunit theta-1 OS=Pongo pygmaeus GN=HBQ1 PE=3 SV=2
MDA_GLEAN_10009161	192	1.9567	1.11562	1.98263	1.23685	-0.12123	#N/A	#N/A	#N/A
MDA_GLEAN_10018117	210	1.9072	1.10673	1.95404	1.22795	-0.12122	DNJC2_MACFA DnaJ homolog subfamily C member 2 OS=Macaca fascicularis GN=DNAJC2 PE=2 SV=1	dnaJ homolog subfamily C member 2-like; K09522 DnaJ homolog subfamily C member 2	DNJC2	MACFA DnaJ homolog subfamily C member 2 OS=Macaca fascicularis GN=DNAJC2 PE=2 SV=1
MDA_GLEAN_10011124	555	1.8949	1.18973	1.97578	1.31091	-0.12118	RAX2_HUMAN Retina and anterior neural fold homeobox protein 2 OS=Homo sapiens GN=RAX2 PE=1 SV=1	RAX2, RAXL1; retina and anterior neural fold homeobox 2; K09333 retina and anterior neural fold homeobox-like protein	RAX2	HUMAN Retina and anterior neural fold homeobox protein 2 OS=Homo sapiens GN=RAX2 PE=1 SV=1
MDA_GLEAN_10007413	264	1.87931	1.11126	1.92827	1.23235	-0.12109	CN164_HUMAN RING finger protein C14orf164 OS=Homo sapiens GN=C14orf164 PE=2 SV=1	#N/A	CN164	HUMAN RING finger protein C14orf164 OS=Homo sapiens GN=C14orf164 PE=2 SV=1
MDA_GLEAN_10016253	954	1.928	1.22346	1.99893	1.34448	-0.12102	GFRA2_PONAB GDNF family receptor alpha-2 OS=Pongo abelii GN=GFRA2 PE=2 SV=2	#N/A	GFRA2	PONAB GDNF family receptor alpha-2 OS=Pongo abelii GN=GFRA2 PE=2 SV=2
MDA_GLEAN_10005476	249	1.90426	1.15029	1.97393	1.27127	-0.12098	TMM80_BOVIN Transmembrane protein 80 OS=Bos taurus GN=TMEM80 PE=2 SV=1	#N/A	TMM80	BOVIN Transmembrane protein 80 OS=Bos taurus GN=TMEM80 PE=2 SV=1
MDA_GLEAN_10006256	441	1.8655	1.16195	1.93663	1.28292	-0.12097	#N/A	#N/A	#N/A
MDA_GLEAN_10006098	510	1.98338	1.21158	1.99456	1.33255	-0.12097	PRG3_HUMAN Proteoglycan 3 OS=Homo sapiens GN=PRG3 PE=1 SV=2	SLC43A3; solute carrier family 43, member 3; K08230 MFS transporter, LAT3 family, solute carrier family 43, member 3	PRG3	HUMAN Proteoglycan 3 OS=Homo sapiens GN=PRG3 PE=1 SV=2
MDA_GLEAN_10026124	2046	1.88564	1.23809	1.98743	1.35904	-0.12095	ESPNL_HUMAN Espin-like protein OS=Homo sapiens GN=ESPNL PE=1 SV=3	KLHL30; kelch-like 30 (Drosophila); K10466 kelch-like protein 30	ESPNL	HUMAN Espin-like protein OS=Homo sapiens GN=ESPNL PE=1 SV=3
MDA_GLEAN_10009086	240	1.85473	1.12049	1.94341	1.24144	-0.12095	#N/A	#N/A	#N/A
MDA_GLEAN_10009343	591	1.8737	1.18167	1.97918	1.30258	-0.12091	TD26_HUMAN Hepatocellular carcinoma-associated protein TD26 OS=Homo sapiens GN=UNQ599/PRO1185 PE=2 SV=1	#N/A	TD26	HUMAN Hepatocellular carcinoma-associated protein TD26 OS=Homo sapiens GN=UNQ599/PRO1185 PE=2 SV=1
MDA_GLEAN_10017055	390	1.94322	1.18673	1.98516	1.30761	-0.12088	#N/A	#N/A	#N/A
MDA_GLEAN_10000732	717	1.96104	1.22789	1.99528	1.34868	-0.12079	PP6R1_HUMAN Serine/threonine-protein phosphatase 6 regulatory subunit 1 OS=Homo sapiens GN=PPP6R1 PE=1 SV=5	#N/A	PP6R1	HUMAN Serine/threonine-protein phosphatase 6 regulatory subunit 1 OS=Homo sapiens GN=PPP6R1 PE=1 SV=5
MDA_GLEAN_10011288	1734	1.86601	1.22248	1.96402	1.34327	-0.12079	DACT2_HUMAN Dapper homolog 2 OS=Homo sapiens GN=DACT2 PE=2 SV=1	#N/A	DACT2	HUMAN Dapper homolog 2 OS=Homo sapiens GN=DACT2 PE=2 SV=1
MDA_GLEAN_10010199	249	1.87279	1.14728	1.9774	1.26801	-0.12073	CENPX_BOVIN Centromere protein X OS=Bos taurus GN=STRA13 PE=3 SV=1	#N/A	CENPX	BOVIN Centromere protein X OS=Bos taurus GN=STRA13 PE=3 SV=1
MDA_GLEAN_10024327	876	1.89974	1.21275	1.97823	1.33345	-0.1207	S2534_HUMAN Solute carrier family 25 member 34 OS=Homo sapiens GN=SLC25A34 PE=2 SV=1	SLC25A34; solute carrier family 25, member 34; K03454 mitochondrial carrier protein, MC family	S2534	HUMAN Solute carrier family 25 member 34 OS=Homo sapiens GN=SLC25A34 PE=2 SV=1
MDA_GLEAN_10026149	930	1.91077	1.22346	1.99094	1.34407	-0.12061	AQ12B_HUMAN Aquaporin-12B OS=Homo sapiens GN=AQP12B PE=2 SV=1	similar to AQP12A protein; K09871 aquaporin-12	AQ12B	HUMAN Aquaporin-12B OS=Homo sapiens GN=AQP12B PE=2 SV=1
MDA_GLEAN_10021281	198	1.86835	1.12192	1.97026	1.24242	-0.1205	MGMT_HUMAN Methylated-DNA--protein-cysteine methyltransferase OS=Homo sapiens GN=MGMT PE=1 SV=1	MGMT; O-6-methylguanine-DNA methyltransferase; K00567 methylated-DNA-[protein]-cysteine S-methyltransferase [EC:2.1.1.63]	MGMT	HUMAN Methylated-DNA--protein-cysteine methyltransferase OS=Homo sapiens GN=MGMT PE=1 SV=1
MDA_GLEAN_10018918	291	1.85961	1.13415	1.94058	1.25457	-0.12042	S45A3_MOUSE Solute carrier family 45 member 3 OS=Mus musculus GN=Slc45a3 PE=2 SV=1	#N/A	S45A3	MOUSE Solute carrier family 45 member 3 OS=Mus musculus GN=Slc45a3 PE=2 SV=1
MDA_GLEAN_10007048	1215	1.89985	1.23514	1.9933	1.35554	-0.1204	EPIPL_HUMAN Epiplakin OS=Homo sapiens GN=EPPK1 PE=1 SV=2	PLEC; plectin; K10388 plectin	EPIPL	HUMAN Epiplakin OS=Homo sapiens GN=EPPK1 PE=1 SV=2
MDA_GLEAN_10008457	591	1.88532	1.20741	1.9902	1.32776	-0.12035	RD3_MOUSE Protein RD3 OS=Mus musculus GN=Rd3 PE=2 SV=1	#N/A	RD3	MOUSE Protein RD3 OS=Mus musculus GN=Rd3 PE=2 SV=1
MDA_GLEAN_10023999	1164	1.90887	1.2328	1.98758	1.35307	-0.12027	GLIS1_MOUSE Zinc finger protein GLIS1 OS=Mus musculus GN=Glis1 PE=2 SV=2	GLIS1; GLIS family zinc finger 1; K09232 zinc finger protein GLIS1/3	GLIS1	MOUSE Zinc finger protein GLIS1 OS=Mus musculus GN=Glis1 PE=2 SV=2
MDA_GLEAN_10017929	225	1.95584	1.15028	1.97699	1.27055	-0.12027	NALDL_HUMAN N-acetylated-alpha-linked acidic dipeptidase-like protein OS=Homo sapiens GN=NAALADL1 PE=2 SV=2	NAALADL1; N-acetylated alpha-linked acidic dipeptidase-like 1; K01301 glutamate carboxypeptidase II [EC:3.4.17.21]	NALDL	HUMAN N-acetylated-alpha-linked acidic dipeptidase-like protein OS=Homo sapiens GN=NAALADL1 PE=2 SV=2
MDA_GLEAN_10012681	1590	1.88861	1.21274	1.97138	1.33301	-0.12027	PBIP1_HUMAN Pre-B-cell leukemia transcription factor-interacting protein 1 OS=Homo sapiens GN=PBXIP1 PE=1 SV=1	hypothetical protein LOC100151902; K10494 zinc finger and BTB domain-containing protein 7	PBIP1	HUMAN Pre-B-cell leukemia transcription factor-interacting protein 1 OS=Homo sapiens GN=PBXIP1 PE=1 SV=1
MDA_GLEAN_10014131	315	1.9649	1.18261	1.9867	1.30288	-0.12027	#N/A	#N/A	#N/A
MDA_GLEAN_10005662	2505	1.9101	1.22901	1.97587	1.34921	-0.1202	NOTC4_HUMAN Neurogenic locus notch homolog protein 4 OS=Homo sapiens GN=NOTCH4 PE=1 SV=2	NOTCH4; notch 4; K02599 Notch	NOTC4	HUMAN Neurogenic locus notch homolog protein 4 OS=Homo sapiens GN=NOTCH4 PE=1 SV=2
MDA_GLEAN_10005623	888	1.92498	1.21286	1.97513	1.333	-0.12014	CF047_HUMAN Uncharacterized protein C6orf47 OS=Homo sapiens GN=C6orf47 PE=1 SV=2	#N/A	CF047	HUMAN Uncharacterized protein C6orf47 OS=Homo sapiens GN=C6orf47 PE=1 SV=2
MDA_GLEAN_10019335	318	1.95727	1.19207	1.98595	1.31218	-0.12011	#N/A	#N/A	#N/A
MDA_GLEAN_10020857	357	1.86108	1.19141	1.9782	1.31149	-0.12008	CJ105_HUMAN Uncharacterized protein C10orf105 OS=Homo sapiens GN=C10orf105 PE=2 SV=3	#N/A	CJ105	HUMAN Uncharacterized protein C10orf105 OS=Homo sapiens GN=C10orf105 PE=2 SV=3
MDA_GLEAN_10017840	279	1.903	1.16904	1.98902	1.28912	-0.12008	ACT2_LUMTE Actin-2 OS=Lumbricus terrestris GN=ACT2 PE=2 SV=1	hypothetical protein; K05692 actin beta/gamma 1	ACT2	LUMTE Actin-2 OS=Lumbricus terrestris GN=ACT2 PE=2 SV=1
MDA_GLEAN_10023990	240	1.9625	1.14454	1.9923	1.2646	-0.12006	FRIL_RABIT Ferritin light chain OS=Oryctolagus cuniculus GN=FTL PE=2 SV=2	FTL; ferritin, light polypeptide; K13625 ferritin light chain	FRIL	RABIT Ferritin light chain OS=Oryctolagus cuniculus GN=FTL PE=2 SV=2
MDA_GLEAN_10019858	297	1.87622	1.09287	1.97088	1.21287	-0.12	KRA32_SHEEP Keratin-associated protein 3-2 OS=Ovis aries GN=KAP3.2 PE=2 SV=1	#N/A	KRA32	SHEEP Keratin-associated protein 3-2 OS=Ovis aries GN=KAP3.2 PE=2 SV=1
MDA_GLEAN_10007116	1551	1.91026	1.24066	1.99609	1.36063	-0.11997	LRRN2_HUMAN Leucine-rich repeat neuronal protein 2 OS=Homo sapiens GN=LRRN2 PE=2 SV=2	similar to Leucine-rich repeat-containing G protein-coupled receptor 6; K08399 leucine-rich repeat-containing G protein-coupled receptor 6	LRRN2	HUMAN Leucine-rich repeat neuronal protein 2 OS=Homo sapiens GN=LRRN2 PE=2 SV=2
MDA_GLEAN_10026192	249	1.95226	1.14449	1.96604	1.26442	-0.11993	#N/A	#N/A	#N/A
MDA_GLEAN_10024996	288	1.9392	1.17626	1.98249	1.29606	-0.1198	COE4_HUMAN Transcription factor COE4 OS=Homo sapiens GN=EBF4 PE=2 SV=2	hypothetical LOC100067031; K09103 early B-cell factor	COE4	HUMAN Transcription factor COE4 OS=Homo sapiens GN=EBF4 PE=2 SV=2
MDA_GLEAN_10021470	1425	1.90154	1.21544	1.98132	1.33522	-0.11978	TNC18_HUMAN Trinucleotide repeat-containing gene 18 protein OS=Homo sapiens GN=TNRC18 PE=1 SV=3	#N/A	TNC18	HUMAN Trinucleotide repeat-containing gene 18 protein OS=Homo sapiens GN=TNRC18 PE=1 SV=3
MDA_GLEAN_10013200	576	1.92291	1.17224	1.988	1.2919	-0.11966	#N/A	#N/A	#N/A
MDA_GLEAN_10010332	912	1.89598	1.23046	1.99673	1.35008	-0.11962	SAPL1_HUMAN Proactivator polypeptide-like 1 OS=Homo sapiens GN=PSAPL1 PE=2 SV=2	PSAPL1, FLJ40379; prosaposin-like 1 (gene/pseudogene); K12382 saposin	SAPL1	HUMAN Proactivator polypeptide-like 1 OS=Homo sapiens GN=PSAPL1 PE=2 SV=2
MDA_GLEAN_10009005	387	1.92036	1.18564	1.98212	1.30524	-0.1196	#N/A	#N/A	#N/A
MDA_GLEAN_10010382	282	1.8795	1.15196	1.95754	1.27154	-0.11958	#N/A	#N/A	#N/A
MDA_GLEAN_10006461	234	1.97593	1.16732	1.98789	1.28688	-0.11956	#N/A	#N/A	#N/A
MDA_GLEAN_10017567	732	1.9351	1.21282	1.97976	1.33238	-0.11956	U2AF2_MOUSE Splicing factor U2AF 65 kDa subunit OS=Mus musculus GN=U2af2 PE=1 SV=3	splicing factor U2AF 65 kDa subunit-like; K12837 splicing factor U2AF 65 kDa subunit	U2AF2	MOUSE Splicing factor U2AF 65 kDa subunit OS=Mus musculus GN=U2af2 PE=1 SV=3
MDA_GLEAN_10007629	1884	1.91878	1.2472	1.99628	1.3667	-0.1195	MSLNL_HUMAN Mesothelin-like protein OS=Homo sapiens GN=MSLNL PE=2 SV=3	#N/A	MSLNL	HUMAN Mesothelin-like protein OS=Homo sapiens GN=MSLNL PE=2 SV=3
MDA_GLEAN_10002249	396	1.80604	1.00971	1.85797	1.12917	-0.11946	#N/A	#N/A	#N/A
MDA_GLEAN_10001402	327	1.88552	1.15649	1.96532	1.27594	-0.11945	IGHD_HUMAN Ig delta chain C region OS=Homo sapiens GN=IGHD PE=1 SV=2	IGH@; immunloglobulin heavy chain; K06856 immunoglobulin heavy chain	IGHD	HUMAN Ig delta chain C region OS=Homo sapiens GN=IGHD PE=1 SV=2
MDA_GLEAN_10001544	792	1.97702	1.20499	1.98142	1.32443	-0.11944	#N/A	ZNF606; zinc finger protein 606; K09228 KRAB domain-containing zinc finger protein	#N/A
MDA_GLEAN_10004455	618	1.89423	1.19102	1.96251	1.31037	-0.11935	LTOR1_MOUSE Ragulator complex protein LAMTOR1 OS=Mus musculus GN=Lamtor1 PE=1 SV=1	#N/A	LTOR1	MOUSE Ragulator complex protein LAMTOR1 OS=Mus musculus GN=Lamtor1 PE=1 SV=1
MDA_GLEAN_10001495	1128	1.88049	1.22832	1.99107	1.34763	-0.11931	USH1G_MOUSE Usher syndrome type-1G protein homolog OS=Mus musculus GN=Ush1g PE=1 SV=1	#N/A	USH1G	MOUSE Usher syndrome type-1G protein homolog OS=Mus musculus GN=Ush1g PE=1 SV=1
MDA_GLEAN_10003483	582	1.89436	1.21288	1.98755	1.33219	-0.11931	SIRT3_HUMAN NAD-dependent deacetylase sirtuin-3, mitochondrial OS=Homo sapiens GN=SIRT3 PE=1 SV=2	SIRT3, SIR2L3; sirtuin 3; K11413 NAD-dependent deacetylase sirtuin 3 [EC:3.5.1.-]	SIRT3	HUMAN NAD-dependent deacetylase sirtuin-3, mitochondrial OS=Homo sapiens GN=SIRT3 PE=1 SV=2
MDA_GLEAN_10007033	549	1.93673	1.20056	1.98176	1.31983	-0.11927	F203A_HUMAN Protein FAM203A OS=Homo sapiens GN=FAM203A PE=1 SV=1	#N/A	F203A	HUMAN Protein FAM203A OS=Homo sapiens GN=FAM203A PE=1 SV=1
MDA_GLEAN_10008216	261	1.96787	1.14164	1.99303	1.2609	-0.11926	HEPC_HUMAN Hepcidin OS=Homo sapiens GN=HAMP PE=1 SV=2	#N/A	HEPC	HUMAN Hepcidin OS=Homo sapiens GN=HAMP PE=1 SV=2
MDA_GLEAN_10004456	315	1.87644	1.11674	1.93702	1.23597	-0.11923	#N/A	#N/A	#N/A
MDA_GLEAN_10011093	561	1.91202	1.2206	1.99723	1.33982	-0.11922	TP8L1_BOVIN Tumor necrosis factor alpha-induced protein 8-like protein 1 OS=Bos taurus GN=TNFAIP8L1 PE=2 SV=1	#N/A	TP8L1	BOVIN Tumor necrosis factor alpha-induced protein 8-like protein 1 OS=Bos taurus GN=TNFAIP8L1 PE=2 SV=1
MDA_GLEAN_10019285	915	1.90588	1.21736	1.98731	1.33657	-0.11921	ZDH12_HUMAN Probable palmitoyltransferase ZDHHC12 OS=Homo sapiens GN=ZDHHC12 PE=2 SV=2	MG07382.4; hypothetical protein; K06867	ZDH12	HUMAN Probable palmitoyltransferase ZDHHC12 OS=Homo sapiens GN=ZDHHC12 PE=2 SV=2
MDA_GLEAN_10021436	168	1.85725	1.08503	1.98028	1.20415	-0.11912	BHA15_HUMAN Class A basic helix-loop-helix protein 15 OS=Homo sapiens GN=BHLHA15 PE=1 SV=1	serine/threonine-protein kinase LMTK2-like; K08898 lemur tyrosine kinase 2 [EC:2.7.10.1]	BHA15	HUMAN Class A basic helix-loop-helix protein 15 OS=Homo sapiens GN=BHLHA15 PE=1 SV=1
MDA_GLEAN_10017157	396	1.98328	1.1896	1.98809	1.30857	-0.11897	ELF2_HUMAN ETS-related transcription factor Elf-2 OS=Homo sapiens GN=ELF2 PE=1 SV=2	ELF2; E74-like factor 2 (ets domain transcription factor); K09428 E74-like factor 1/2/4	ELF2	HUMAN ETS-related transcription factor Elf-2 OS=Homo sapiens GN=ELF2 PE=1 SV=2
MDA_GLEAN_10000553	306	1.92912	1.16303	1.96734	1.28199	-0.11896	TRYM_CANFA Mastin OS=Canis familiaris PE=1 SV=2	similar to matriptase-3; K09638 transmembrane protease, serine 7 [EC:3.4.21.-]	TRYM	CANFA Mastin OS=Canis familiaris PE=1 SV=2
MDA_GLEAN_10006950	1107	1.90016	1.23719	1.99058	1.35611	-0.11892	GPR45_HUMAN Probable G-protein coupled receptor 45 OS=Homo sapiens GN=GPR45 PE=1 SV=2	similar to G protein-coupled receptor 45; K08409 G protein-coupled receptor 45	GPR45	HUMAN Probable G-protein coupled receptor 45 OS=Homo sapiens GN=GPR45 PE=1 SV=2
MDA_GLEAN_10000486	1206	1.94047	1.23045	1.98868	1.34932	-0.11887	1A01_PONPY Popy Class I histocompatibility antigen, A-1 alpha chain OS=Pongo pygmaeus PE=2 SV=1	EQMHCB2; MHC class I heavy chain; K06751 major histocompatibility complex, class I	1A01	PONPY Popy Class I histocompatibility antigen, A-1 alpha chain OS=Pongo pygmaeus PE=2 SV=1
MDA_GLEAN_10002126	273	1.93109	1.15953	1.97371	1.27836	-0.11883	#N/A	#N/A	#N/A
MDA_GLEAN_10017081	279	1.94658	1.18411	1.9874	1.30294	-0.11883	PSB10_HUMAN Proteasome subunit beta type-10 OS=Homo sapiens GN=PSMB10 PE=1 SV=1	proteasome subunit beta type-10-like; K02733 20S proteasome subunit beta 10 [EC:3.4.25.1]	PSB10	HUMAN Proteasome subunit beta type-10 OS=Homo sapiens GN=PSMB10 PE=1 SV=1
MDA_GLEAN_10005467	513	1.93924	1.22443	1.99669	1.34316	-0.11873	RASH_MSVMO GTPase HRas OS=Moloney murine sarcoma virus GN=H-RAS PE=3 SV=1	similar to Hras1 protein; K02833 GTPase HRas	RASH	MSVMO GTPase HRas OS=Moloney murine sarcoma virus GN=H-RAS PE=3 SV=1
MDA_GLEAN_10008156	153	1.8881	1.08645	1.96884	1.20515	-0.1187	I27L2_BOVIN Interferon alpha-inducible protein 27-like protein 2 OS=Bos taurus GN=IFI27L2 PE=2 SV=1	#N/A	I27L2	BOVIN Interferon alpha-inducible protein 27-like protein 2 OS=Bos taurus GN=IFI27L2 PE=2 SV=1
MDA_GLEAN_10002147	1359	1.96233	1.23674	1.99232	1.35525	-0.11851	LIRA6_PANTR Leukocyte immunoglobulin-like receptor subfamily A member 6 OS=Pan troglodytes GN=LILRA6 PE=2 SV=1	LILRB3; leukocyte immunoglobulin-like receptor, subfamily B (with TM and ITIM domains), member 3; K06512 leukocyte immunoglobulin-like receptor	LIRA6	PANTR Leukocyte immunoglobulin-like receptor subfamily A member 6 OS=Pan troglodytes GN=LILRA6 PE=2 SV=1
MDA_GLEAN_10012264	1011	1.91783	1.23582	1.99404	1.35433	-0.11851	WNT9B_HUMAN Protein Wnt-9b OS=Homo sapiens GN=WNT9B PE=1 SV=3	WNT9B; wingless-type MMTV integration site family, member 9B; K01064 wingless-type MMTV integration site family, member 9	WNT9B	HUMAN Protein Wnt-9b OS=Homo sapiens GN=WNT9B PE=1 SV=3
MDA_GLEAN_10023206	1053	1.9057	1.23298	1.99093	1.35149	-0.11851	TM115_BOVIN Transmembrane protein 115 OS=Bos taurus GN=TMEM115 PE=2 SV=1	#N/A	TM115	BOVIN Transmembrane protein 115 OS=Bos taurus GN=TMEM115 PE=2 SV=1
MDA_GLEAN_10022090	780	1.92709	1.2196	1.9932	1.33801	-0.11841	LRC61_MOUSE Leucine-rich repeat-containing protein 61 OS=Mus musculus GN=Lrrc61 PE=2 SV=1	DEHA2D03278p; K11092 U2 small nuclear ribonucleoprotein A'	LRC61	MOUSE Leucine-rich repeat-containing protein 61 OS=Mus musculus GN=Lrrc61 PE=2 SV=1
MDA_GLEAN_10011590	555	1.90718	1.20538	1.98024	1.32377	-0.11839	TM140_MOUSE Transmembrane protein 140 OS=Mus musculus GN=Tmem140 PE=2 SV=1	#N/A	TM140	MOUSE Transmembrane protein 140 OS=Mus musculus GN=Tmem140 PE=2 SV=1
MDA_GLEAN_10026307	291	1.94168	1.16741	1.97541	1.28578	-0.11837	#N/A	#N/A	#N/A
MDA_GLEAN_10014588	282	1.98104	1.16034	1.99025	1.27869	-0.11835	#N/A	#N/A	#N/A
MDA_GLEAN_10012823	807	1.89332	1.22857	1.98887	1.34691	-0.11834	T132D_RAT Transmembrane protein 132D OS=Rattus norvegicus GN=Tmem132d PE=2 SV=1	#N/A	T132D	RAT Transmembrane protein 132D OS=Rattus norvegicus GN=Tmem132d PE=2 SV=1
MDA_GLEAN_10006263	504	1.88466	1.20051	1.97574	1.31881	-0.1183	LMOD1_HUMAN Leiomodin-1 OS=Homo sapiens GN=LMOD1 PE=1 SV=3	tropomodulin 1; K10370 tropomodulin	LMOD1	HUMAN Leiomodin-1 OS=Homo sapiens GN=LMOD1 PE=1 SV=3
MDA_GLEAN_10012682	483	1.93333	1.18575	1.969	1.30397	-0.11822	PBIP1_HUMAN Pre-B-cell leukemia transcription factor-interacting protein 1 OS=Homo sapiens GN=PBXIP1 PE=1 SV=1	#N/A	PBIP1	HUMAN Pre-B-cell leukemia transcription factor-interacting protein 1 OS=Homo sapiens GN=PBXIP1 PE=1 SV=1
MDA_GLEAN_10013867	408	1.91913	1.19763	1.98912	1.31583	-0.1182	CYTL1_HUMAN Cytokine-like protein 1 OS=Homo sapiens GN=CYTL1 PE=1 SV=1	#N/A	CYTL1	HUMAN Cytokine-like protein 1 OS=Homo sapiens GN=CYTL1 PE=1 SV=1
MDA_GLEAN_10021636	231	1.91351	1.16501	1.99027	1.2832	-0.11819	ENHO_MOUSE Adropin OS=Mus musculus GN=Enho PE=2 SV=1	#N/A	ENHO	MOUSE Adropin OS=Mus musculus GN=Enho PE=2 SV=1
MDA_GLEAN_10016747	696	1.89448	1.22296	1.98603	1.34113	-0.11817	CHST6_HUMAN Carbohydrate sulfotransferase 6 OS=Homo sapiens GN=CHST6 PE=1 SV=1	CHST6; carbohydrate (N-acetylglucosamine 6-O) sulfotransferase 6; K09671 carbohydrate 6-sulfotransferase 6 [EC:2.8.2.-]	CHST6	HUMAN Carbohydrate sulfotransferase 6 OS=Homo sapiens GN=CHST6 PE=1 SV=1
MDA_GLEAN_10010440	216	1.95402	1.14811	1.99208	1.26622	-0.11811	#N/A	#N/A	#N/A
MDA_GLEAN_10025681	183	1.95811	1.13201	1.99165	1.25007	-0.11806	NID67_HUMAN Putative small membrane protein NID67 OS=Homo sapiens GN=NID67 PE=2 SV=1	#N/A	NID67	HUMAN Putative small membrane protein NID67 OS=Homo sapiens GN=NID67 PE=2 SV=1
MDA_GLEAN_10002976	645	1.92152	1.22419	1.99596	1.34224	-0.11805	B3GN3_HUMAN UDP-GlcNAc:betaGal beta-1,3-N-acetylglucosaminyltransferase 3 OS=Homo sapiens GN=B3GNT3 PE=1 SV=2	UDP-GlcNAc:betaGal beta-1,3-N-acetylglucosaminyltransferase 3-like; K07970 beta-1,3-N-acetylglucosaminyltransferase 3 [EC:2.4.1.-]	B3GN3	HUMAN UDP-GlcNAc:betaGal beta-1,3-N-acetylglucosaminyltransferase 3 OS=Homo sapiens GN=B3GNT3 PE=1 SV=2
MDA_GLEAN_10014680	606	1.90946	1.23053	1.99798	1.34858	-0.11805	RT02_HUMAN 28S ribosomal protein S2, mitochondrial OS=Homo sapiens GN=MRPS2 PE=1 SV=1	hypothetical protein ; K02967 small subunit ribosomal protein S2	RT02	HUMAN 28S ribosomal protein S2, mitochondrial OS=Homo sapiens GN=MRPS2 PE=1 SV=1
MDA_GLEAN_10003443	1473	1.93464	1.2359	1.99212	1.35391	-0.11801	PMYT1_MOUSE Membrane-associated tyrosine- and threonine-specific cdc2-inhibitory kinase OS=Mus musculus GN=Pkmyt1 PE=2 SV=3	PKMYT1; protein kinase, membrane associated tyrosine/threonine 1; K06633 membrane-associated tyrosine- and threonine-specific cdc2-inhibitory kinase [EC:2.7.11.1]	PMYT1	MOUSE Membrane-associated tyrosine- and threonine-specific cdc2-inhibitory kinase OS=Mus musculus GN=Pkmyt1 PE=2 SV=3
MDA_GLEAN_10026148	1125	1.91839	1.23207	1.98972	1.35006	-0.11799	GPR35_HUMAN G-protein coupled receptor 35 OS=Homo sapiens GN=GPR35 PE=2 SV=4	similar to G protein-coupled receptor; K04276 G protein-coupled receptor 35	GPR35	HUMAN G-protein coupled receptor 35 OS=Homo sapiens GN=GPR35 PE=2 SV=4
MDA_GLEAN_10014821	300	1.94651	1.15442	1.99458	1.27236	-0.11794	#N/A	#N/A	#N/A
MDA_GLEAN_10026000	291	1.94158	1.16934	1.97435	1.28727	-0.11793	#N/A	#N/A	#N/A
MDA_GLEAN_10012530	666	1.89901	1.22882	1.99114	1.34667	-0.11785	CMPK2_HUMAN UMP-CMP kinase 2, mitochondrial OS=Homo sapiens GN=CMPK2 PE=1 SV=3	UMP-CMP kinase 2, mitochondrial-like; K13809 UMP-CMP kinase 2, mitochondrial [EC:2.7.4.14]	CMPK2	HUMAN UMP-CMP kinase 2, mitochondrial OS=Homo sapiens GN=CMPK2 PE=1 SV=3
MDA_GLEAN_10003591	801	1.89547	1.21682	1.98272	1.33465	-0.11783	REXO1_HUMAN RNA exonuclease 1 homolog OS=Homo sapiens GN=REXO1 PE=1 SV=3	REXO1; REX1, RNA exonuclease 1 homolog (S. cerevisiae); K14570 RNA exonuclease 1 [EC:3.1.-.-]	REXO1	HUMAN RNA exonuclease 1 homolog OS=Homo sapiens GN=REXO1 PE=1 SV=3
MDA_GLEAN_10002152	6864	1.97593	1.25323	1.99752	1.37106	-0.11783	LIRA6_PANTR Leukocyte immunoglobulin-like receptor subfamily A member 6 OS=Pan troglodytes GN=LILRA6 PE=2 SV=1	leukocyte immunoglobulin-like receptor, subfamily B, member 5-like; K06512 leukocyte immunoglobulin-like receptor	LIRA6	PANTR Leukocyte immunoglobulin-like receptor subfamily A member 6 OS=Pan troglodytes GN=LILRA6 PE=2 SV=1
MDA_GLEAN_10025000	456	1.88947	1.18919	1.97915	1.30698	-0.11779	#N/A	#N/A	#N/A
MDA_GLEAN_10020276	990	1.87974	1.22717	1.9817	1.34486	-0.11769	SDSL_MOUSE Serine dehydratase-like OS=Mus musculus GN=Sdsl PE=2 SV=1	hypothetical protein LOC100036942; K01752 L-serine dehydratase [EC:4.3.1.17]	SDSL	MOUSE Serine dehydratase-like OS=Mus musculus GN=Sdsl PE=2 SV=1
MDA_GLEAN_10008933	363	1.88945	1.16933	1.95485	1.28701	-0.11768	#N/A	#N/A	#N/A
MDA_GLEAN_10000250	231	1.91648	1.13275	1.96798	1.25039	-0.11764	#N/A	#N/A	#N/A
MDA_GLEAN_10007548	645	1.91249	1.22937	1.99742	1.34699	-0.11762	GLTD1_BOVIN Glycolipid transfer protein domain-containing protein 1 OS=Bos taurus GN=GLTPD1 PE=2 SV=1	PLEKHA8; pleckstrin homology domain containing, family A (phosphoinositide binding specific) member 8; K08051 pleckstrin homology domain containing, family A (phosphoinositide binding specific) member 8	GLTD1	BOVIN Glycolipid transfer protein domain-containing protein 1 OS=Bos taurus GN=GLTPD1 PE=2 SV=1
MDA_GLEAN_10007817	249	1.90157	1.16477	1.98866	1.28235	-0.11758	ZC12D_HUMAN Probable ribonuclease ZC3H12D OS=Homo sapiens GN=ZC3H12D PE=2 SV=3	#N/A	ZC12D	HUMAN Probable ribonuclease ZC3H12D OS=Homo sapiens GN=ZC3H12D PE=2 SV=3
MDA_GLEAN_10001532	669	1.91196	1.2168	1.98509	1.33437	-0.11757	1A04_PANTR Patr class I histocompatibility antigen, A-126 alpha chain OS=Pan troglodytes GN=Patr-A PE=2 SV=1	MAMU-A; MHC class I antigen; K06751 major histocompatibility complex, class I	1A04	PANTR Patr class I histocompatibility antigen, A-126 alpha chain OS=Pan troglodytes GN=Patr-A PE=2 SV=1
MDA_GLEAN_10007090	1074	1.92395	1.2365	1.98974	1.35405	-0.11755	TSK_HUMAN Tsukushin OS=Homo sapiens GN=TSKU PE=2 SV=3	TSKU; tsukushi small leucine rich proteoglycan homolog (Xenopus laevis); K08130 tsukushi (leucine-rich repeat-containing protein 54)	TSK	HUMAN Tsukushin OS=Homo sapiens GN=TSKU PE=2 SV=3
MDA_GLEAN_10012531	705	1.93233	1.21308	1.97896	1.33061	-0.11753	RSAD2_BOVIN Radical S-adenosyl methionine domain-containing protein 2 OS=Bos taurus GN=RSAD2 PE=2 SV=1	RSAD2, MGC128573; radical S-adenosyl methionine domain containing 2; K15045 radical S-adenosyl methionine domain-containing protein 2	RSAD2	BOVIN Radical S-adenosyl methionine domain-containing protein 2 OS=Bos taurus GN=RSAD2 PE=2 SV=1
MDA_GLEAN_10008942	576	1.91375	1.22741	1.99616	1.34492	-0.11751	THY1_HUMAN Thy-1 membrane glycoprotein OS=Homo sapiens GN=THY1 PE=1 SV=2	THY1; Thy-1 cell surface antigen; K06514 Thy-1 cell surface antigen	THY1	HUMAN Thy-1 membrane glycoprotein OS=Homo sapiens GN=THY1 PE=1 SV=2
MDA_GLEAN_10024275	546	1.92541	1.21166	1.99126	1.32915	-0.11749	NBL1_HUMAN Neuroblastoma suppressor of tumorigenicity 1 OS=Homo sapiens GN=NBL1 PE=1 SV=1	#N/A	NBL1	HUMAN Neuroblastoma suppressor of tumorigenicity 1 OS=Homo sapiens GN=NBL1 PE=1 SV=1
MDA_GLEAN_10024443	204	1.90901	1.08556	1.94551	1.20302	-0.11746	#N/A	#N/A	#N/A
MDA_GLEAN_10024439	1053	1.90289	1.21929	1.97407	1.33662	-0.11733	TNR25_HUMAN Tumor necrosis factor receptor superfamily member 25 OS=Homo sapiens GN=TNFRSF25 PE=1 SV=2	TNFRSF25; tumor necrosis factor receptor superfamily, member 25; K05160 tumor necrosis factor receptor superfamily member 25	TNR25	HUMAN Tumor necrosis factor receptor superfamily member 25 OS=Homo sapiens GN=TNFRSF25 PE=1 SV=2
MDA_GLEAN_10013142	1461	1.87242	1.24115	1.98669	1.35845	-0.1173	VACHT_HUMAN Vesicular acetylcholine transporter OS=Homo sapiens GN=SLC18A3 PE=1 SV=2	SLC18A3, MGC12716, VACHT; solute carrier family 18 (vesicular acetylcholine), member 3; K14636 MFS transporter, DHA1 family, solute carrier family 18 (vesicular acetylcholine transporter), member 3	VACHT	HUMAN Vesicular acetylcholine transporter OS=Homo sapiens GN=SLC18A3 PE=1 SV=2
MDA_GLEAN_10000342	282	1.97332	1.1516	1.9883	1.2689	-0.1173	HV103_HUMAN Ig heavy chain V-I region V35 OS=Homo sapiens PE=1 SV=1	#N/A	HV103	HUMAN Ig heavy chain V-I region V35 OS=Homo sapiens PE=1 SV=1
MDA_GLEAN_10017969	1977	1.90458	1.25266	1.99837	1.36994	-0.11728	FLRT1_HUMAN Leucine-rich repeat transmembrane protein FLRT1 OS=Homo sapiens GN=FLRT1 PE=1 SV=3	Aspn; asporin; K08120 asporin	FLRT1	HUMAN Leucine-rich repeat transmembrane protein FLRT1 OS=Homo sapiens GN=FLRT1 PE=1 SV=3
MDA_GLEAN_10000152	567	1.92954	1.2228	1.98883	1.34004	-0.11724	DCOR_BOVIN Ornithine decarboxylase OS=Bos taurus GN=ODC1 PE=2 SV=1	ornithine decarboxylase 2-like; K01581 ornithine decarboxylase [EC:4.1.1.17]	DCOR	BOVIN Ornithine decarboxylase OS=Bos taurus GN=ODC1 PE=2 SV=1
MDA_GLEAN_10023194	279	1.89933	1.16475	1.98301	1.2819	-0.11715	S38A1_RAT Sodium-coupled neutral amino acid transporter 1 OS=Rattus norvegicus GN=Slc38a1 PE=1 SV=1	SLC38A1; solute carrier family 38, member 1; K14990 solute carrier family 38 (sodium-coupled neutral amino acid transporter), member 1	S38A1	RAT Sodium-coupled neutral amino acid transporter 1 OS=Rattus norvegicus GN=Slc38a1 PE=1 SV=1
MDA_GLEAN_10017912	642	1.89263	1.2115	1.99298	1.32864	-0.11714	BORG1_HUMAN Cdc42 effector protein 2 OS=Homo sapiens GN=CDC42EP2 PE=1 SV=1	#N/A	BORG1	HUMAN Cdc42 effector protein 2 OS=Homo sapiens GN=CDC42EP2 PE=1 SV=1
MDA_GLEAN_10000264	243	1.95955	1.16629	1.99246	1.28342	-0.11713	B4GT3_CRIGR Beta-1,4-galactosyltransferase 3 OS=Cricetulus griseus GN=B4GALT3 PE=2 SV=1	similar to OTTXETP00000002159; K07968 beta-1,4-galactosyltransferase 3 [EC:2.4.1.90 2.4.1.38 2.4.1.-]	B4GT3	CRIGR Beta-1,4-galactosyltransferase 3 OS=Cricetulus griseus GN=B4GALT3 PE=2 SV=1
MDA_GLEAN_10006080	738	1.87415	1.19764	1.96651	1.31477	-0.11713	MEGF6_HUMAN Multiple epidermal growth factor-like domains protein 6 OS=Homo sapiens GN=MEGF6 PE=2 SV=4	FBN1; fibrillin 1; K06825 fibrillin 1	MEGF6	HUMAN Multiple epidermal growth factor-like domains protein 6 OS=Homo sapiens GN=MEGF6 PE=2 SV=4
MDA_GLEAN_10021485	1812	1.9201	1.24568	1.99329	1.36277	-0.11709	CAR11_HUMAN Caspase recruitment domain-containing protein 11 OS=Homo sapiens GN=CARD11 PE=1 SV=3	caspase recruitment domain-containing protein 11-like; K07367 caspase recruitment domain-containing protein 11	CAR11	HUMAN Caspase recruitment domain-containing protein 11 OS=Homo sapiens GN=CARD11 PE=1 SV=3
MDA_GLEAN_10006150	720	1.91834	1.21289	1.97626	1.32984	-0.11695	FA64A_HUMAN Protein FAM64A OS=Homo sapiens GN=FAM64A PE=1 SV=1	#N/A	FA64A	HUMAN Protein FAM64A OS=Homo sapiens GN=FAM64A PE=1 SV=1
MDA_GLEAN_10026143	270	1.94021	1.15951	1.99071	1.27645	-0.11694	OTOSP_HUMAN Otospiralin OS=Homo sapiens GN=OTOS PE=2 SV=1	#N/A	OTOSP	HUMAN Otospiralin OS=Homo sapiens GN=OTOS PE=2 SV=1
MDA_GLEAN_10005608	561	1.95224	1.21992	1.9869	1.33677	-0.11685	1A01_PANTR Patr class I histocompatibility antigen, A-2 alpha chain OS=Pan troglodytes PE=2 SV=1	EQMHCB2; MHC class I heavy chain; K06751 major histocompatibility complex, class I	1A01	PANTR Patr class I histocompatibility antigen, A-2 alpha chain OS=Pan troglodytes PE=2 SV=1
MDA_GLEAN_10017867	2307	1.90282	1.23416	1.98553	1.35099	-0.11683	RIN1_HUMAN Ras and Rab interactor 1 OS=Homo sapiens GN=RIN1 PE=1 SV=4	#N/A	RIN1	HUMAN Ras and Rab interactor 1 OS=Homo sapiens GN=RIN1 PE=1 SV=4
MDA_GLEAN_10014055	525	1.95859	1.21174	1.99572	1.32848	-0.11674	PNOC_HUMAN Prepronociceptin OS=Homo sapiens GN=PNOC PE=1 SV=1	#N/A	PNOC	HUMAN Prepronociceptin OS=Homo sapiens GN=PNOC PE=1 SV=1
MDA_GLEAN_10019302	180	1.91305	1.06171	1.98259	1.17844	-0.11673	CI016_BOVIN UPF0184 protein C9orf16 homolog OS=Bos taurus PE=3 SV=1	#N/A	CI016	BOVIN UPF0184 protein C9orf16 homolog OS=Bos taurus PE=3 SV=1
MDA_GLEAN_10007767	1878	1.93236	1.24346	1.99834	1.36013	-0.11667	ALS_HUMAN Insulin-like growth factor-binding protein complex acid labile subunit OS=Homo sapiens GN=IGFALS PE=1 SV=1	LRRC15; leucine rich repeat containing 15; K13023 carboxypeptidase N regulatory subunit	ALS	HUMAN Insulin-like growth factor-binding protein complex acid labile subunit OS=Homo sapiens GN=IGFALS PE=1 SV=1
MDA_GLEAN_10005280	405	1.92303	1.20256	1.99422	1.3192	-0.11664	#N/A	#N/A	#N/A
MDA_GLEAN_10005473	1257	1.90406	1.23196	1.98719	1.34858	-0.11662	IRF7_MOUSE Interferon regulatory factor 7 OS=Mus musculus GN=Irf7 PE=1 SV=1	IRF7; interferon regulatory factor 7; K09447 interferon regulatory factor 7	IRF7	MOUSE Interferon regulatory factor 7 OS=Mus musculus GN=Irf7 PE=1 SV=1
MDA_GLEAN_10017901	924	1.91619	1.21381	1.98097	1.33041	-0.1166	KCNK7_HUMAN Potassium channel subfamily K member 7 OS=Homo sapiens GN=KCNK7 PE=2 SV=1	potassium channel subfamily K member 7-like; K04918 potassium channel subfamily K member 7	KCNK7	HUMAN Potassium channel subfamily K member 7 OS=Homo sapiens GN=KCNK7 PE=2 SV=1
MDA_GLEAN_10023387	2079	1.90621	1.2263	1.97841	1.34288	-0.11658	LZTS2_BOVIN Leucine zipper putative tumor suppressor 2 OS=Bos taurus GN=LZTS2 PE=2 SV=1	#N/A	LZTS2	BOVIN Leucine zipper putative tumor suppressor 2 OS=Bos taurus GN=LZTS2 PE=2 SV=1
MDA_GLEAN_10006287	978	1.92289	1.24214	1.99225	1.3587	-0.11656	AA1R_HUMAN Adenosine receptor A1 OS=Homo sapiens GN=ADORA1 PE=1 SV=1	ADORA1; adenosine A1 receptor; K04265 adenosine A1 receptor	AA1R	HUMAN Adenosine receptor A1 OS=Homo sapiens GN=ADORA1 PE=1 SV=1
MDA_GLEAN_10003184	447	1.98719	1.20379	1.98429	1.32034	-0.11655	#N/A	#N/A	#N/A
MDA_GLEAN_10000888	2445	1.95105	1.24853	1.99088	1.36507	-0.11654	LIRA6_PANTR Leukocyte immunoglobulin-like receptor subfamily A member 6 OS=Pan troglodytes GN=LILRA6 PE=2 SV=1	leukocyte immunoglobulin-like receptor, subfamily B, member 5-like; K06512 leukocyte immunoglobulin-like receptor	LIRA6	PANTR Leukocyte immunoglobulin-like receptor subfamily A member 6 OS=Pan troglodytes GN=LILRA6 PE=2 SV=1
MDA_GLEAN_10000278	501	1.94572	1.20206	1.98427	1.31857	-0.11651	LRC56_HUMAN Leucine-rich repeat-containing protein 56 OS=Homo sapiens GN=LRRC56 PE=2 SV=1	#N/A	LRC56	HUMAN Leucine-rich repeat-containing protein 56 OS=Homo sapiens GN=LRRC56 PE=2 SV=1
MDA_GLEAN_10000556	2841	1.96264	1.22232	1.98783	1.33873	-0.11641	ZNF91_HUMAN Zinc finger protein 91 OS=Homo sapiens GN=ZNF91 PE=2 SV=2	ZNF420; zinc finger protein 420; K09228 KRAB domain-containing zinc finger protein	ZNF91	HUMAN Zinc finger protein 91 OS=Homo sapiens GN=ZNF91 PE=2 SV=2
MDA_GLEAN_10011782	807	1.91258	1.23006	1.99482	1.34638	-0.11632	CLN8_HUMAN Protein CLN8 OS=Homo sapiens GN=CLN8 PE=1 SV=3	protein CLN8-like; K12360 ceroid-lipofuscinosis neuronal protein 8	CLN8	HUMAN Protein CLN8 OS=Homo sapiens GN=CLN8 PE=1 SV=3
MDA_GLEAN_10014626	267	1.95986	1.18211	1.99501	1.29842	-0.11631	TRAF2_HUMAN TNF receptor-associated factor 2 OS=Homo sapiens GN=TRAF2 PE=1 SV=2	TANK, TRAF2, TRAF5; TRAF family member-associated NFKB activator; K03173 TNF receptor-associated factor 2	TRAF2	HUMAN TNF receptor-associated factor 2 OS=Homo sapiens GN=TRAF2 PE=1 SV=2
MDA_GLEAN_10001182	531	1.97821	1.21687	1.99161	1.33308	-0.11621	#N/A	#N/A	#N/A
MDA_GLEAN_10011733	186	1.97269	1.13681	1.98863	1.25297	-0.11616	#N/A	#N/A	#N/A
MDA_GLEAN_10001142	432	1.96718	1.19447	1.98641	1.31058	-0.11611	#N/A	#N/A	#N/A
MDA_GLEAN_10013201	774	1.94387	1.21655	1.98945	1.33262	-0.11607	WBS28_BOVIN Williams-Beuren syndrome chromosomal region 28 protein homolog OS=Bos taurus GN=WBSCR28 PE=2 SV=1	#N/A	WBS28	BOVIN Williams-Beuren syndrome chromosomal region 28 protein homolog OS=Bos taurus GN=WBSCR28 PE=2 SV=1
MDA_GLEAN_10004618	474	1.88371	1.2073	1.99128	1.32336	-0.11606	SI1L2_HUMAN Signal-induced proliferation-associated 1-like protein 2 OS=Homo sapiens GN=SIPA1L2 PE=1 SV=2	SIPA1, MGC102688, MGC17037, SPA1; signal-induced proliferation-associated 1; K08013 signal-induced proliferation-associated gene 1	SI1L2	HUMAN Signal-induced proliferation-associated 1-like protein 2 OS=Homo sapiens GN=SIPA1L2 PE=1 SV=2
MDA_GLEAN_10002683	231	1.95848	1.14909	1.95975	1.26513	-0.11604	NONO_PONAB Non-POU domain-containing octamer-binding protein OS=Pongo abelii GN=NONO PE=2 SV=3	NONO; non-POU domain containing, octamer-binding; K13214 non-POU domain-containing octamer-binding protein	NONO	PONAB Non-POU domain-containing octamer-binding protein OS=Pongo abelii GN=NONO PE=2 SV=3
MDA_GLEAN_10005046	465	1.93886	1.21731	1.99534	1.33334	-0.11603	PP6R1_HUMAN Serine/threonine-protein phosphatase 6 regulatory subunit 1 OS=Homo sapiens GN=PPP6R1 PE=1 SV=5	#N/A	PP6R1	HUMAN Serine/threonine-protein phosphatase 6 regulatory subunit 1 OS=Homo sapiens GN=PPP6R1 PE=1 SV=5
MDA_GLEAN_10015829	939	1.91921	1.21878	1.96796	1.33477	-0.11599	#N/A	#N/A	#N/A
MDA_GLEAN_10005462	963	1.91516	1.24067	1.99407	1.35658	-0.11591	PKP3_MOUSE Plakophilin-3 OS=Mus musculus GN=Pkp3 PE=1 SV=2	Pkp1; plakophilin 1; K10387 plakophilin 1	PKP3	MOUSE Plakophilin-3 OS=Mus musculus GN=Pkp3 PE=1 SV=2
MDA_GLEAN_10009891	1590	1.89989	1.24143	1.98651	1.3573	-0.11587	APCDL_HUMAN Protein APCDD1-like OS=Homo sapiens GN=APCDD1L PE=2 SV=1	#N/A	APCDL	HUMAN Protein APCDD1-like OS=Homo sapiens GN=APCDD1L PE=2 SV=1
MDA_GLEAN_10006458	2580	1.92313	1.25311	1.99338	1.36897	-0.11586	NPCL1_HUMAN Niemann-Pick C1-like protein 1 OS=Homo sapiens GN=NPC1L1 PE=1 SV=1	NPC1L1; NPC1 (Niemann-Pick disease, type C1, gene)-like 1; K14461 Niemann-Pick C1-like protein 1	NPCL1	HUMAN Niemann-Pick C1-like protein 1 OS=Homo sapiens GN=NPC1L1 PE=1 SV=1
MDA_GLEAN_10012084	438	1.90331	1.16653	1.95831	1.28237	-0.11584	#N/A	#N/A	#N/A
MDA_GLEAN_10017832	324	1.96011	1.18621	1.99261	1.30202	-0.11581	DPOD4_BOVIN DNA polymerase delta subunit 4 OS=Bos taurus GN=POLD4 PE=1 SV=1	POLD4; polymerase (DNA-directed), delta 4; K03505 DNA polymerase delta subunit 4	DPOD4	BOVIN DNA polymerase delta subunit 4 OS=Bos taurus GN=POLD4 PE=1 SV=1
MDA_GLEAN_10026156	438	1.91447	1.18821	1.97217	1.30401	-0.1158	CROCC_MOUSE Rootletin OS=Mus musculus GN=Crocc PE=1 SV=2	PAS domain-containing serine/threonine-protein kinase-like; K08801 PAS domain containing serine/threonine kinase [EC:2.7.11.1]	CROCC	MOUSE Rootletin OS=Mus musculus GN=Crocc PE=1 SV=2
MDA_GLEAN_10014665	591	1.8676	1.20492	1.97689	1.3207	-0.11578	CHIT1_HUMAN Chitotriosidase-1 OS=Homo sapiens GN=CHIT1 PE=1 SV=1	CHIT1; chitinase 1 (chitotriosidase); K01183 chitinase [EC:3.2.1.14]	CHIT1	HUMAN Chitotriosidase-1 OS=Homo sapiens GN=CHIT1 PE=1 SV=1
MDA_GLEAN_10006277	1158	1.89842	1.24304	1.99426	1.35881	-0.11577	MGT4L_MOUSE Alpha-1,3-mannosyl-glycoprotein 4-beta-N-acetylglucosaminyltransferase-like protein LOC641515 homolog OS=Mus musculus PE=2 SV=2	alpha-1,3-mannosyl-glycoprotein 4-beta-N-acetylglucosaminyltransferase A-like; K13748 alpha-1,3-mannosylglycoprotein beta-1,4-N-acetylglucosaminyltransferase C [EC:2.4.1.201 2.4.1.145]	MGT4L	MOUSE Alpha-1,3-mannosyl-glycoprotein 4-beta-N-acetylglucosaminyltransferase-like protein LOC641515 homolog OS=Mus musculus PE=2 SV=2
MDA_GLEAN_10019040	1095	1.93749	1.24011	1.99152	1.35587	-0.11576	FUCT1_HUMAN GDP-fucose transporter 1 OS=Homo sapiens GN=SLC35C1 PE=1 SV=1	#N/A	FUCT1	HUMAN GDP-fucose transporter 1 OS=Homo sapiens GN=SLC35C1 PE=1 SV=1
MDA_GLEAN_10006086	657	1.88685	1.21602	1.97341	1.33176	-0.11574	MMEL1_MOUSE Membrane metallo-endopeptidase-like 1 OS=Mus musculus GN=Mmel1 PE=1 SV=1	membrane metallo-endopeptidase-like 1-like; K08635 membrane metallo-endopeptidase-like 1	MMEL1	MOUSE Membrane metallo-endopeptidase-like 1 OS=Mus musculus GN=Mmel1 PE=1 SV=1
MDA_GLEAN_10002967	462	1.93541	1.18806	1.96771	1.30375	-0.11569	#N/A	#N/A	#N/A
MDA_GLEAN_10024351	390	1.96479	1.18914	1.98876	1.30481	-0.11567	LRC38_MOUSE Leucine-rich repeat-containing protein 38 OS=Mus musculus GN=Lrrc38 PE=2 SV=2	#N/A	LRC38	MOUSE Leucine-rich repeat-containing protein 38 OS=Mus musculus GN=Lrrc38 PE=2 SV=2
MDA_GLEAN_10023933	240	1.94894	1.12216	1.96564	1.23782	-0.11566	KIF2C_CRIGR Kinesin-like protein KIF2C OS=Cricetulus griseus GN=KIF2C PE=1 SV=2	KIF2C; kinesin family member 2C; K10393 kinesin family member 2/24	KIF2C	CRIGR Kinesin-like protein KIF2C OS=Cricetulus griseus GN=KIF2C PE=1 SV=2
MDA_GLEAN_10010974	318	1.95505	1.18249	1.99426	1.29812	-0.11563	SMBP2_RAT DNA-binding protein SMUBP-2 OS=Rattus norvegicus GN=Ighmbp2 PE=1 SV=1	#N/A	SMBP2	RAT DNA-binding protein SMUBP-2 OS=Rattus norvegicus GN=Ighmbp2 PE=1 SV=1
MDA_GLEAN_10013644	627	1.90022	1.22287	1.99684	1.33847	-0.1156	FOXJ1_HUMAN Forkhead box protein J1 OS=Homo sapiens GN=FOXJ1 PE=1 SV=3	FOXJ1; forkhead box J1; K09402 forkhead box protein J1	FOXJ1	HUMAN Forkhead box protein J1 OS=Homo sapiens GN=FOXJ1 PE=1 SV=3
MDA_GLEAN_10007329	1602	1.90151	1.21703	1.97661	1.33253	-0.1155	RABE2_BOVIN Rab GTPase-binding effector protein 2 OS=Bos taurus GN=RABEP2 PE=2 SV=1	RABEP1; rabaptin, RAB GTPase binding effector protein 1; K12480 Rab GTPase-binding effector protein 1	RABE2	BOVIN Rab GTPase-binding effector protein 2 OS=Bos taurus GN=RABEP2 PE=2 SV=1
MDA_GLEAN_10006538	1134	1.93694	1.24397	1.99705	1.35935	-0.11538	ECM2_BOVIN Extracellular matrix protein 2 OS=Bos taurus GN=ECM2 PE=2 SV=1	ecm2, si:dkey-42i9.2; extracellular matrix protein 2, female organ and adipocyte specific; K08119 extracellular matrix protein 2	ECM2	BOVIN Extracellular matrix protein 2 OS=Bos taurus GN=ECM2 PE=2 SV=1
MDA_GLEAN_10013876	3105	1.93075	1.25633	1.9964	1.37168	-0.11535	WFS1_MOUSE Wolframin OS=Mus musculus GN=Wfs1 PE=1 SV=1	Wfs1, AI481085, wolframin; Wolfram syndrome 1 homolog (human); K14020 wolfamin	WFS1	MOUSE Wolframin OS=Mus musculus GN=Wfs1 PE=1 SV=1
MDA_GLEAN_10005829	426	1.89754	1.18762	1.97206	1.30295	-0.11533	ATF5_HUMAN Cyclic AMP-dependent transcription factor ATF-5 OS=Homo sapiens GN=ATF5 PE=1 SV=4	similar to transcription factor-like protein ODA-10; K09044 activating transcription factor 5	ATF5	HUMAN Cyclic AMP-dependent transcription factor ATF-5 OS=Homo sapiens GN=ATF5 PE=1 SV=4
MDA_GLEAN_10014695	903	1.89905	1.24041	1.99597	1.35574	-0.11533	RXRA_MOUSE Retinoic acid receptor RXR-alpha OS=Mus musculus GN=Rxra PE=1 SV=1	Rxra, 9530071D11Rik, Nr2b1, RXRalpha1; retinoid X receptor alpha; K08524 retinoid X receptor alpha	RXRA	MOUSE Retinoic acid receptor RXR-alpha OS=Mus musculus GN=Rxra PE=1 SV=1
MDA_GLEAN_10015222	243	1.91681	1.15039	1.95861	1.26571	-0.11532	#N/A	#N/A	#N/A
MDA_GLEAN_10009864	651	1.90604	1.22687	1.98947	1.34217	-0.1153	ANR23_MOUSE Ankyrin repeat domain-containing protein 23 OS=Mus musculus GN=Ankrd23 PE=2 SV=1	ankyrin repeat-containing protein, putative (EC:1.3.1.74); K12460 ankyrin repeat-rich membrane spanning protein	ANR23	MOUSE Ankyrin repeat domain-containing protein 23 OS=Mus musculus GN=Ankrd23 PE=2 SV=1
MDA_GLEAN_10009019	276	1.92111	1.16265	1.95908	1.27795	-0.1153	SHSA3_MOUSE Protein shisa-3 homolog OS=Mus musculus GN=Shisa3 PE=2 SV=1	#N/A	SHSA3	MOUSE Protein shisa-3 homolog OS=Mus musculus GN=Shisa3 PE=2 SV=1
MDA_GLEAN_10008945	1299	1.92254	1.23401	1.99073	1.34927	-0.11526	RNF26_HUMAN RING finger protein 26 OS=Homo sapiens GN=RNF26 PE=2 SV=1	ras family small GTPase; K07974 Ras family, other	RNF26	HUMAN RING finger protein 26 OS=Homo sapiens GN=RNF26 PE=2 SV=1
MDA_GLEAN_10017346	318	1.89628	1.15669	1.95934	1.27194	-0.11525	#N/A	#N/A	#N/A
MDA_GLEAN_10010208	2088	1.88742	1.22205	1.97684	1.33722	-0.11517	CCD57_HUMAN Coiled-coil domain-containing protein 57 OS=Homo sapiens GN=CCDC57 PE=2 SV=2	#N/A	CCD57	HUMAN Coiled-coil domain-containing protein 57 OS=Homo sapiens GN=CCDC57 PE=2 SV=2
MDA_GLEAN_10003434	1497	1.93209	1.23863	1.98542	1.35376	-0.11513	CS14L_HUMAN Putative caspase-14-like protein OS=Homo sapiens GN=CASP14L PE=5 SV=1	caspase-14-like; K04401 caspase 14 [EC:3.4.22.-]	CS14L	HUMAN Putative caspase-14-like protein OS=Homo sapiens GN=CASP14L PE=5 SV=1
MDA_GLEAN_10008174	342	1.91785	1.19361	1.98533	1.30872	-0.11511	A1AT_SHEEP Alpha-1-antiproteinase OS=Ovis aries PE=1 SV=1	SERPINA1, PI; serpin peptidase inhibitor, clade A (alpha-1 antiproteinase, antitrypsin), member 1; K03984 alpha-1-antitrypsin	A1AT	SHEEP Alpha-1-antiproteinase OS=Ovis aries PE=1 SV=1
MDA_GLEAN_10005149	609	1.92688	1.20078	1.97135	1.31588	-0.1151	#N/A	CREBBP, hmm291030; CREB binding protein (EC:2.3.1.48); K04498 E1A/CREB-binding protein [EC:2.3.1.48]	#N/A
MDA_GLEAN_10023881	885	1.91272	1.24054	1.9991	1.35551	-0.11497	CC50B_HUMAN Cell cycle control protein 50B OS=Homo sapiens GN=TMEM30B PE=2 SV=1	#N/A	CC50B	HUMAN Cell cycle control protein 50B OS=Homo sapiens GN=TMEM30B PE=2 SV=1
MDA_GLEAN_10004783	366	1.87342	1.15651	1.93954	1.27145	-0.11494	#N/A	#N/A	#N/A
MDA_GLEAN_10012829	570	1.89756	1.22807	1.99504	1.34301	-0.11494	GP133_BOVIN Probable G-protein coupled receptor 133 OS=Bos taurus GN=GPR133 PE=2 SV=1	probable G-protein coupled receptor 133-like; K08465 G protein-coupled receptor 133	GP133	BOVIN Probable G-protein coupled receptor 133 OS=Bos taurus GN=GPR133 PE=2 SV=1
MDA_GLEAN_10023213	519	1.88714	1.21676	1.99374	1.33169	-0.11493	CISH_HUMAN Cytokine-inducible SH2-containing protein OS=Homo sapiens GN=CISH PE=1 SV=1	cytokine-inducible SH2-containing protein-like; K04701 cytokine inducible SH2-containing protein	CISH	HUMAN Cytokine-inducible SH2-containing protein OS=Homo sapiens GN=CISH PE=1 SV=1
MDA_GLEAN_10016363	285	1.95363	1.12998	1.94529	1.2449	-0.11492	ILF2_XENTR Interleukin enhancer-binding factor 2 homolog OS=Xenopus tropicalis GN=ilf2 PE=2 SV=1	ilf2, MGC75701, nf45, pro3063; interleukin enhancer binding factor 2, 45kDa; K13089 interleukin enhancer-binding factor 2	ILF2	XENTR Interleukin enhancer-binding factor 2 homolog OS=Xenopus tropicalis GN=ilf2 PE=2 SV=1
MDA_GLEAN_10026347	1077	1.8755	1.22422	1.98187	1.33914	-0.11492	CC85A_HUMAN Coiled-coil domain-containing protein 85A OS=Homo sapiens GN=CCDC85A PE=2 SV=3	#N/A	CC85A	HUMAN Coiled-coil domain-containing protein 85A OS=Homo sapiens GN=CCDC85A PE=2 SV=3
MDA_GLEAN_10010154	390	1.90286	1.19664	1.98656	1.3115	-0.11486	CCD40_HUMAN Coiled-coil domain-containing protein 40 OS=Homo sapiens GN=CCDC40 PE=2 SV=2	#N/A	CCD40	HUMAN Coiled-coil domain-containing protein 40 OS=Homo sapiens GN=CCDC40 PE=2 SV=2
MDA_GLEAN_10011963	474	1.92909	1.21449	1.99784	1.32935	-0.11486	HS3SA_HUMAN Heparan sulfate glucosamine 3-O-sulfotransferase 3A1 OS=Homo sapiens GN=HS3ST3A1 PE=1 SV=1	hypothetical LOC100063069; K07809 [heparan sulfate]-glucosamine 3-sulfotransferase 3 [EC:2.8.2.30]	HS3SA	HUMAN Heparan sulfate glucosamine 3-O-sulfotransferase 3A1 OS=Homo sapiens GN=HS3ST3A1 PE=1 SV=1
MDA_GLEAN_10002554	381	1.96647	1.17491	1.99125	1.28975	-0.11484	MESP2_HUMAN Mesoderm posterior protein 2 OS=Homo sapiens GN=MESP2 PE=1 SV=2	mesoderm posterior protein 2-like; K09076 mesoderm posterior	MESP2	HUMAN Mesoderm posterior protein 2 OS=Homo sapiens GN=MESP2 PE=1 SV=2
MDA_GLEAN_10001735	180	1.97119	1.09845	1.97958	1.21329	-0.11484	K2C8_BOVIN Keratin, type II cytoskeletal 8 OS=Bos taurus GN=KRT8 PE=2 SV=3	KRT8; keratin 8; K07605 type II keratin, basic	K2C8	BOVIN Keratin, type II cytoskeletal 8 OS=Bos taurus GN=KRT8 PE=2 SV=3
MDA_GLEAN_10001020	342	1.9232	1.20197	1.98891	1.31678	-0.11481	STAR5_PONAB StAR-related lipid transfer protein 5 OS=Pongo abelii GN=STARD5 PE=2 SV=1	#N/A	STAR5	PONAB StAR-related lipid transfer protein 5 OS=Pongo abelii GN=STARD5 PE=2 SV=1
MDA_GLEAN_10003284	300	1.90068	1.20132	1.99109	1.31608	-0.11476	CPNE7_MOUSE Copine-7 OS=Mus musculus GN=Cpne7 PE=2 SV=1	#N/A	CPNE7	MOUSE Copine-7 OS=Mus musculus GN=Cpne7 PE=2 SV=1
MDA_GLEAN_10005011	1731	1.9204	1.23948	1.98249	1.35421	-0.11473	PRS53_HUMAN Serine protease 53 OS=Homo sapiens GN=PRSS53 PE=2 SV=1	PRSS36; protease, serine, 36; K09630 protease, serine, 36 [EC:3.4.21.-]	PRS53	HUMAN Serine protease 53 OS=Homo sapiens GN=PRSS53 PE=2 SV=1
MDA_GLEAN_10001746	1233	1.94652	1.2463	1.99611	1.361	-0.1147	DCOR2_XENLA Ornithine decarboxylase 2 OS=Xenopus laevis GN=odc1-b PE=2 SV=1	ornithine decarboxylase 2-like; K01581 ornithine decarboxylase [EC:4.1.1.17]	DCOR2	XENLA Ornithine decarboxylase 2 OS=Xenopus laevis GN=odc1-b PE=2 SV=1
MDA_GLEAN_10007798	687	1.96664	1.2291	1.99462	1.34379	-0.11469	BTBD6_MOUSE BTB/POZ domain-containing protein 6 OS=Mus musculus GN=Btbd6 PE=2 SV=2	BTBD6, MGC155278; BTB (POZ) domain containing 6; K10478 BTB/POZ domain-containing protein 3/6	BTBD6	MOUSE BTB/POZ domain-containing protein 6 OS=Mus musculus GN=Btbd6 PE=2 SV=2
MDA_GLEAN_10012489	258	1.97723	1.15398	1.9835	1.26864	-0.11466	NARF_HUMAN Nuclear prelamin A recognition factor OS=Homo sapiens GN=NARF PE=1 SV=1	#N/A	NARF	HUMAN Nuclear prelamin A recognition factor OS=Homo sapiens GN=NARF PE=1 SV=1
MDA_GLEAN_10024621	1200	1.89995	1.24472	1.98898	1.35936	-0.11464	NPT3_MOUSE Sodium-dependent phosphate transport protein 3 OS=Mus musculus GN=Slc17a2 PE=2 SV=1	SLC17A2, SLC34A1; solute carrier family 17 (sodium phosphate), member 2; K12300 MFS transporter, ACS family, solute carrier family 17 (sodium-dependent inorganic phosphate cotransporter), member 1/2/3/4	NPT3	MOUSE Sodium-dependent phosphate transport protein 3 OS=Mus musculus GN=Slc17a2 PE=2 SV=1
MDA_GLEAN_10023023	2190	1.9167	1.24337	1.99239	1.358	-0.11463	VRTN_PIG Vertnin OS=Sus scrofa GN=VRTN PE=2 SV=1	#N/A	VRTN	PIG Vertnin OS=Sus scrofa GN=VRTN PE=2 SV=1
MDA_GLEAN_10005002	1107	1.92031	1.23664	1.99471	1.35121	-0.11457	TRI72_MOUSE Tripartite motif-containing protein 72 OS=Mus musculus GN=Trim72 PE=1 SV=1	TRIM72; tripartite motif containing 72; K12036 tripartite motif-containing protein 72	TRI72	MOUSE Tripartite motif-containing protein 72 OS=Mus musculus GN=Trim72 PE=1 SV=1
MDA_GLEAN_10024017	1137	1.90846	1.23727	1.99167	1.35182	-0.11455	TTC22_HUMAN Tetratricopeptide repeat protein 22 OS=Homo sapiens GN=TTC22 PE=2 SV=1	PARS2; prolyl-tRNA synthetase 2, mitochondrial (putative); K01881 prolyl-tRNA synthetase [EC:6.1.1.15]	TTC22	HUMAN Tetratricopeptide repeat protein 22 OS=Homo sapiens GN=TTC22 PE=2 SV=1
MDA_GLEAN_10001449	432	1.96539	1.20262	1.98129	1.31715	-0.11453	HV303_HUMAN Ig heavy chain V-III region VH26 OS=Homo sapiens PE=1 SV=1	IgG heavy chain; K06856 immunoglobulin heavy chain	HV303	HUMAN Ig heavy chain V-III region VH26 OS=Homo sapiens PE=1 SV=1
MDA_GLEAN_10010544	378	1.94327	1.1739	1.97393	1.28842	-0.11452	#N/A	#N/A	#N/A
MDA_GLEAN_10014209	441	1.94928	1.19898	1.97582	1.31344	-0.11446	#N/A	#N/A	#N/A
MDA_GLEAN_10007403	885	1.90707	1.23261	1.98497	1.34703	-0.11442	PSB11_HUMAN Proteasome subunit beta type-11 OS=Homo sapiens GN=PSMB11 PE=2 SV=1	hypothetical LOC100055985; K11598 20S proteasome subunit beta 11 [EC:3.4.25.1]	PSB11	HUMAN Proteasome subunit beta type-11 OS=Homo sapiens GN=PSMB11 PE=2 SV=1
MDA_GLEAN_10020014	513	1.91632	1.22915	1.99611	1.34348	-0.11433	EPHA8_HUMAN Ephrin type-A receptor 8 OS=Homo sapiens GN=EPHA8 PE=1 SV=2	EPHA8; EPH receptor A8; K05109 Eph receptor A8 [EC:2.7.10.1]	EPHA8	HUMAN Ephrin type-A receptor 8 OS=Homo sapiens GN=EPHA8 PE=1 SV=2
MDA_GLEAN_10013501	393	1.91448	1.19446	1.97699	1.30879	-0.11433	#N/A	#N/A	#N/A
MDA_GLEAN_10017908	1389	1.91776	1.24778	1.99624	1.3621	-0.11432	FRMD8_HUMAN FERM domain-containing protein 8 OS=Homo sapiens GN=FRMD8 PE=1 SV=1	#N/A	FRMD8	HUMAN FERM domain-containing protein 8 OS=Homo sapiens GN=FRMD8 PE=1 SV=1
MDA_GLEAN_10003779	483	1.96564	1.20846	1.98681	1.32277	-0.11431	#N/A	#N/A	#N/A
MDA_GLEAN_10019797	243	1.93743	1.15308	1.97473	1.26735	-0.11427	#N/A	#N/A	#N/A
MDA_GLEAN_10007545	675	1.91426	1.22157	1.98543	1.33583	-0.11426	PUSL1_HUMAN tRNA pseudouridine synthase-like 1 OS=Homo sapiens GN=PUSL1 PE=2 SV=1	truA1; tRNA pseudouridine synthase A (EC:5.4.99.12); K06173 tRNA pseudouridine synthase A [EC:5.4.99.12]	PUSL1	HUMAN tRNA pseudouridine synthase-like 1 OS=Homo sapiens GN=PUSL1 PE=2 SV=1
MDA_GLEAN_10000828	534	1.98783	1.21984	1.99303	1.33398	-0.11414	HV103_HUMAN Ig heavy chain V-I region V35 OS=Homo sapiens PE=1 SV=1	IgG heavy chain; K06856 immunoglobulin heavy chain	HV103	HUMAN Ig heavy chain V-I region V35 OS=Homo sapiens PE=1 SV=1
MDA_GLEAN_10001805	1128	1.93237	1.24178	1.98632	1.35586	-0.11408	WNT9A_HUMAN Protein Wnt-9a OS=Homo sapiens GN=WNT9A PE=2 SV=2	WNT9A; wingless-type MMTV integration site family, member 9A; K01064 wingless-type MMTV integration site family, member 9	WNT9A	HUMAN Protein Wnt-9a OS=Homo sapiens GN=WNT9A PE=2 SV=2
MDA_GLEAN_10023541	963	1.91343	1.24138	1.99563	1.35541	-0.11403	PELO_BOVIN Protein pelota homolog OS=Bos taurus GN=PELO PE=2 SV=2	PELO, MGC140805; pelota homolog (Drosophila); K06965 protein pelota	PELO	BOVIN Protein pelota homolog OS=Bos taurus GN=PELO PE=2 SV=2
MDA_GLEAN_10025984	246	1.9441	1.1533	1.9903	1.26732	-0.11402	FRIL_CANFA Ferritin light chain OS=Canis familiaris GN=FTL PE=2 SV=3	FTL; ferritin, light polypeptide; K13625 ferritin light chain	FRIL	CANFA Ferritin light chain OS=Canis familiaris GN=FTL PE=2 SV=3
MDA_GLEAN_10021035	1374	1.9234	1.24145	1.98714	1.35541	-0.11396	TRML1_HUMAN Trem-like transcript 1 protein OS=Homo sapiens GN=TREML1 PE=1 SV=2	similar to TREM-like transcript 1; K14363 trem-like transcript 1 protein	TRML1	HUMAN Trem-like transcript 1 protein OS=Homo sapiens GN=TREML1 PE=1 SV=2
MDA_GLEAN_10018816	243	1.92979	1.1571	1.97823	1.27106	-0.11396	#N/A	#N/A	#N/A
MDA_GLEAN_10005057	213	1.91166	1.14003	1.99069	1.25395	-0.11392	RL28_RAT 60S ribosomal protein L28 OS=Rattus norvegicus GN=Rpl28 PE=1 SV=4	RPL28; ribosomal protein L28; K02903 large subunit ribosomal protein L28e	RL28	RAT 60S ribosomal protein L28 OS=Rattus norvegicus GN=Rpl28 PE=1 SV=4
MDA_GLEAN_10014488	204	1.97025	1.12866	1.98086	1.24257	-0.11391	#N/A	#N/A	#N/A
MDA_GLEAN_10009687	1053	1.91018	1.20441	1.96515	1.31829	-0.11388	GNDS_RAT Ral guanine nucleotide dissociation stimulator OS=Rattus norvegicus GN=Ralgds PE=1 SV=1	RALGDS; ral guanine nucleotide dissociation stimulator; K08732 ral guanine nucleotide dissociation stimulator	GNDS	RAT Ral guanine nucleotide dissociation stimulator OS=Rattus norvegicus GN=Ralgds PE=1 SV=1
MDA_GLEAN_10007359	831	1.96187	1.24358	1.99732	1.35744	-0.11386	LRC10_HUMAN Leucine-rich repeat-containing protein 10 OS=Homo sapiens GN=LRRC10 PE=2 SV=1	leucine-rich repeat-containing protein; K06883	LRC10	HUMAN Leucine-rich repeat-containing protein 10 OS=Homo sapiens GN=LRRC10 PE=2 SV=1
MDA_GLEAN_10010008	411	1.95909	1.2134	1.99384	1.32726	-0.11386	IRK12_BOVIN ATP-sensitive inward rectifier potassium channel 12 OS=Bos taurus GN=KCNJ12 PE=2 SV=1	KCNJ12; potassium inwardly-rectifying channel, subfamily J, member 12; K05005 potassium inwardly-rectifying channel subfamily J member 12	IRK12	BOVIN ATP-sensitive inward rectifier potassium channel 12 OS=Bos taurus GN=KCNJ12 PE=2 SV=1
MDA_GLEAN_10023168	498	1.89514	1.20738	1.99	1.32121	-0.11383	GPX1_MACFU Glutathione peroxidase 1 OS=Macaca fuscata fuscata GN=GPX1 PE=2 SV=3	GPX1; glutathione peroxidase 1 (EC:1.11.1.9); K00432 glutathione peroxidase [EC:1.11.1.9]	GPX1	MACFU Glutathione peroxidase 1 OS=Macaca fuscata fuscata GN=GPX1 PE=2 SV=3
MDA_GLEAN_10003953	411	1.90128	1.21073	1.98842	1.32456	-0.11383	AT10A_MOUSE Probable phospholipid-transporting ATPase VA OS=Mus musculus GN=Atp10a PE=1 SV=4	probable phospholipid-transporting ATPase VA-like; K01530 phospholipid-translocating ATPase [EC:3.6.3.1]	AT10A	MOUSE Probable phospholipid-transporting ATPase VA OS=Mus musculus GN=Atp10a PE=1 SV=4
MDA_GLEAN_10011126	714	1.93594	1.20167	1.96483	1.31546	-0.11379	APBA3_HUMAN Amyloid beta A4 precursor protein-binding family A member 3 OS=Homo sapiens GN=APBA3 PE=1 SV=1	#N/A	APBA3	HUMAN Amyloid beta A4 precursor protein-binding family A member 3 OS=Homo sapiens GN=APBA3 PE=1 SV=1
MDA_GLEAN_10020910	1599	1.87439	1.23219	1.96717	1.34597	-0.11378	TM108_BOVIN Transmembrane protein 108 OS=Bos taurus GN=TMEM108 PE=2 SV=1	similar to CP49; K10379 beaded filament structural protein 2, phakinin	TM108	BOVIN Transmembrane protein 108 OS=Bos taurus GN=TMEM108 PE=2 SV=1
MDA_GLEAN_10008584	372	1.95733	1.19963	1.9972	1.31341	-0.11378	CV040_BOVIN UPF0595 protein C22orf40 homolog OS=Bos taurus PE=2 SV=1	#N/A	CV040	BOVIN UPF0595 protein C22orf40 homolog OS=Bos taurus PE=2 SV=1
MDA_GLEAN_10002862	222	1.94923	1.1398	1.9737	1.25356	-0.11376	#N/A	#N/A	#N/A
MDA_GLEAN_10020167	633	1.89172	1.19177	1.97169	1.30552	-0.11375	RIPL2_BOVIN RILP-like protein 2 OS=Bos taurus GN=RILPL2 PE=2 SV=1	#N/A	RIPL2	BOVIN RILP-like protein 2 OS=Bos taurus GN=RILPL2 PE=2 SV=1
MDA_GLEAN_10006571	627	1.97439	1.11703	1.97523	1.23077	-0.11374	FUS_BOVIN RNA-binding protein FUS OS=Bos taurus GN=FUS PE=2 SV=2	similar to Fusion (involved in t(12;16) in malignant liposarcoma); K13098 RNA-binding protein FUS	FUS	BOVIN RNA-binding protein FUS OS=Bos taurus GN=FUS PE=2 SV=2
MDA_GLEAN_10015252	147	1.9397	1.10298	1.98742	1.21669	-0.11371	#N/A	#N/A	#N/A
MDA_GLEAN_10014256	4569	1.91972	1.25469	1.99405	1.36839	-0.1137	NLRC5_HUMAN Protein NLRC5 OS=Homo sapiens GN=NLRC5 PE=1 SV=3	similar to class II, major histocompatibility complex, transactivator; K08060 class II, major histocompatibility complex, transactivator	NLRC5	HUMAN Protein NLRC5 OS=Homo sapiens GN=NLRC5 PE=1 SV=3
MDA_GLEAN_10015928	183	1.95583	1.12517	1.98307	1.23887	-0.1137	#N/A	#N/A	#N/A
MDA_GLEAN_10022815	1116	1.9343	1.229	1.98048	1.3427	-0.1137	RYR2_RABIT Ryanodine receptor 2 OS=Oryctolagus cuniculus GN=RYR2 PE=1 SV=3	similar to cardiac muscle ryanodine receptor; K04962 ryanodine receptor 2	RYR2	RABIT Ryanodine receptor 2 OS=Oryctolagus cuniculus GN=RYR2 PE=1 SV=3
MDA_GLEAN_10005790	858	1.88676	1.22903	1.98331	1.34271	-0.11368	KLC3_RAT Kinesin light chain 3 OS=Rattus norvegicus GN=Klc3 PE=1 SV=1	KLC3; kinesin light chain 3; K10407 kinesin light chain	KLC3	RAT Kinesin light chain 3 OS=Rattus norvegicus GN=Klc3 PE=1 SV=1
MDA_GLEAN_10016285	780	1.93895	1.23881	1.99618	1.35249	-0.11368	S2542_HUMAN Solute carrier family 25 member 42 OS=Homo sapiens GN=SLC25A42 PE=1 SV=2	hypothetical protein; K05863 solute carrier family 25 (mitochondrial carrier; adenine nucleotide translocator)	S2542	HUMAN Solute carrier family 25 member 42 OS=Homo sapiens GN=SLC25A42 PE=1 SV=2
MDA_GLEAN_10022588	1407	1.90173	1.22711	1.97559	1.34078	-0.11367	S22AX_HUMAN Putative solute carrier family 22 member ENSG00000182157 OS=Homo sapiens PE=3 SV=3	solute carrier family 22 member 17-like; K08213 MFS transporter, OCT family, solute carrier family 22 (organic cation transporter), member 17	S22AX	HUMAN Putative solute carrier family 22 member ENSG00000182157 OS=Homo sapiens PE=3 SV=3
MDA_GLEAN_10017116	1203	1.92138	1.22614	1.9713	1.3398	-0.11366	HSF4_CANFA Heat shock factor protein 4 OS=Canis familiaris GN=HSF4 PE=2 SV=1	HSF4; heat shock transcription factor 4; K09417 heat shock transcription factor 4	HSF4	CANFA Heat shock factor protein 4 OS=Canis familiaris GN=HSF4 PE=2 SV=1
MDA_GLEAN_10018957	2310	1.89348	1.21091	1.96681	1.32456	-0.11365	CE164_MOUSE Centrosomal protein of 164 kDa OS=Mus musculus GN=Cep164 PE=2 SV=2	#N/A	CE164	MOUSE Centrosomal protein of 164 kDa OS=Mus musculus GN=Cep164 PE=2 SV=2
MDA_GLEAN_10015509	486	1.87786	1.21137	1.98508	1.32498	-0.11361	FIGL2_HUMAN Putative fidgetin-like protein 2 OS=Homo sapiens GN=FIGNL2 PE=5 SV=2	#N/A	FIGL2	HUMAN Putative fidgetin-like protein 2 OS=Homo sapiens GN=FIGNL2 PE=5 SV=2
MDA_GLEAN_10020320	2529	1.93858	1.25346	1.99571	1.36704	-0.11358	CSF3R_HUMAN Granulocyte colony-stimulating factor receptor OS=Homo sapiens GN=CSF3R PE=1 SV=1	CSF3R; colony stimulating factor 3 receptor (granulocyte); K05061 granulocyte colony-stimulating factor receptor	CSF3R	HUMAN Granulocyte colony-stimulating factor receptor OS=Homo sapiens GN=CSF3R PE=1 SV=1
MDA_GLEAN_10008009	225	1.97108	1.1316	1.9707	1.24514	-0.11354	TBA1_PNECA Tubulin alpha chain OS=Pneumocystis carinii GN=TUB1 PE=3 SV=1	tubulin alpha 1-like protein; K07374 tubulin alpha	TBA1	PNECA Tubulin alpha chain OS=Pneumocystis carinii GN=TUB1 PE=3 SV=1
MDA_GLEAN_10009914	384	1.96019	1.19093	1.98966	1.30445	-0.11352	NINJ1_RAT Ninjurin-1 OS=Rattus norvegicus GN=Ninj1 PE=2 SV=1	#N/A	NINJ1	RAT Ninjurin-1 OS=Rattus norvegicus GN=Ninj1 PE=2 SV=1
MDA_GLEAN_10005702	204	1.90786	1.11826	1.964	1.23174	-0.11348	#N/A	#N/A	#N/A
MDA_GLEAN_10001750	1206	1.9794	1.21675	1.99249	1.33022	-0.11347	ZN345_BOVIN Zinc finger protein 345 OS=Bos taurus GN=ZNF345 PE=2 SV=1	ZNF85; zinc finger protein 85 (HPF4, HTF1); K09228 KRAB domain-containing zinc finger protein	ZN345	BOVIN Zinc finger protein 345 OS=Bos taurus GN=ZNF345 PE=2 SV=1
MDA_GLEAN_10017892	2640	1.90014	1.23057	1.98107	1.34403	-0.11346	YK046_MOUSE Uncharacterized protein DKFZp761E198 homolog OS=Mus musculus GN=Gm962 PE=2 SV=1	#N/A	YK046	MOUSE Uncharacterized protein DKFZp761E198 homolog OS=Mus musculus GN=Gm962 PE=2 SV=1
MDA_GLEAN_10000806	3261	1.95935	1.25452	1.99465	1.36798	-0.11346	LIRA6_PANTR Leukocyte immunoglobulin-like receptor subfamily A member 6 OS=Pan troglodytes GN=LILRA6 PE=2 SV=1	leukocyte immunoglobulin-like receptor, subfamily B, member 5-like; K06512 leukocyte immunoglobulin-like receptor	LIRA6	PANTR Leukocyte immunoglobulin-like receptor subfamily A member 6 OS=Pan troglodytes GN=LILRA6 PE=2 SV=1
MDA_GLEAN_10018519	477	1.92003	1.22553	1.99316	1.33894	-0.11341	LIF_BOVIN Leukemia inhibitory factor OS=Bos taurus GN=LIF PE=2 SV=1	LIF; leukemia inhibitory factor (cholinergic differentiation factor); K05419 leukemia inhibitory factor	LIF	BOVIN Leukemia inhibitory factor OS=Bos taurus GN=LIF PE=2 SV=1
MDA_GLEAN_10006927	708	1.95848	1.22869	1.98978	1.34209	-0.1134	NDKM_HUMAN Nucleoside diphosphate kinase, mitochondrial OS=Homo sapiens GN=NME4 PE=1 SV=1	nucleoside diphosphate kinase, mitochondrial-like; K00940 nucleoside-diphosphate kinase [EC:2.7.4.6]	NDKM	HUMAN Nucleoside diphosphate kinase, mitochondrial OS=Homo sapiens GN=NME4 PE=1 SV=1
MDA_GLEAN_10007516	372	1.92597	1.20708	1.99583	1.32043	-0.11335	ADCY5_RAT Adenylate cyclase type 5 OS=Rattus norvegicus GN=Adcy5 PE=2 SV=2	Adcy5; adenylate cyclase 5 (EC:4.6.1.1); K08045 adenylate cyclase 5 [EC:4.6.1.1]	ADCY5	RAT Adenylate cyclase type 5 OS=Rattus norvegicus GN=Adcy5 PE=2 SV=2
MDA_GLEAN_10007776	228	1.96488	1.14369	1.97503	1.25702	-0.11333	JIP3_HUMAN C-Jun-amino-terminal kinase-interacting protein 3 OS=Homo sapiens GN=MAPK8IP3 PE=1 SV=3	MAPK8IP3; mitogen-activated protein kinase 8 interacting protein 3; K04436 mitogen-activated protein kinase 8 interacting protein 3	JIP3	HUMAN C-Jun-amino-terminal kinase-interacting protein 3 OS=Homo sapiens GN=MAPK8IP3 PE=1 SV=3
MDA_GLEAN_10003121	1140	1.98351	1.23216	1.99121	1.34541	-0.11325	ZN781_HUMAN Zinc finger protein 781 OS=Homo sapiens GN=ZNF781 PE=2 SV=1	ZIK1; zinc finger protein interacting with K protein 1 homolog (mouse); K09228 KRAB domain-containing zinc finger protein	ZN781	HUMAN Zinc finger protein 781 OS=Homo sapiens GN=ZNF781 PE=2 SV=1
MDA_GLEAN_10024133	285	1.84579	1.17403	1.96884	1.28728	-0.11325	#N/A	#N/A	#N/A
MDA_GLEAN_10002845	393	1.99331	1.19607	1.99103	1.30926	-0.11319	T22D3_PONAB TSC22 domain family protein 3 OS=Pongo abelii GN=TSC22D3 PE=2 SV=1	#N/A	T22D3	PONAB TSC22 domain family protein 3 OS=Pongo abelii GN=TSC22D3 PE=2 SV=1
MDA_GLEAN_10021782	390	1.83991	1.17619	1.949	1.28933	-0.11314	#N/A	#N/A	#N/A
MDA_GLEAN_10017814	324	1.90532	1.15992	1.96221	1.27303	-0.11311	DOC2G_MOUSE Double C2-like domain-containing protein gamma OS=Mus musculus GN=Doc2g PE=2 SV=1	#N/A	DOC2G	MOUSE Double C2-like domain-containing protein gamma OS=Mus musculus GN=Doc2g PE=2 SV=1
MDA_GLEAN_10019815	672	1.93229	1.22916	1.99052	1.34224	-0.11308	PNMT_PIG Phenylethanolamine N-methyltransferase OS=Sus scrofa GN=PNMT PE=2 SV=1	PNMT; phenylethanolamine N-methyltransferase (EC:2.1.1.28); K00553 phenylethanolamine N-methyltransferase [EC:2.1.1.28]	PNMT	PIG Phenylethanolamine N-methyltransferase OS=Sus scrofa GN=PNMT PE=2 SV=1
MDA_GLEAN_10007034	2079	1.92588	1.24707	1.99481	1.36015	-0.11308	K1875_HUMAN WD repeat-containing protein KIAA1875 OS=Homo sapiens GN=KIAA1875 PE=2 SV=2	#N/A	K1875	HUMAN WD repeat-containing protein KIAA1875 OS=Homo sapiens GN=KIAA1875 PE=2 SV=2
MDA_GLEAN_10021032	306	1.79174	1.14227	1.94408	1.2553	-0.11303	#N/A	adenylate cyclase type 10-like; K11265 adenylate cyclase 10 [EC:4.6.1.1]	#N/A
MDA_GLEAN_10001691	393	1.88411	1.19463	1.98677	1.30761	-0.11298	1C01_GORGO Class I histocompatibility antigen, Gogo-C*0101/C*0102 alpha chain OS=Gorilla gorilla gorilla PE=2 SV=1	DKFZP469I0912 protein; K06751 major histocompatibility complex, class I	1C01	GORGO Class I histocompatibility antigen, Gogo-C*0101/C*0102 alpha chain OS=Gorilla gorilla gorilla PE=2 SV=1
MDA_GLEAN_10000577	1737	1.96488	1.25054	1.99504	1.36345	-0.11291	LIRA6_PANTR Leukocyte immunoglobulin-like receptor subfamily A member 6 OS=Pan troglodytes GN=LILRA6 PE=2 SV=1	PIGE-108A11.3; leukocyte immunoglobulin-like receptor-like; K06512 leukocyte immunoglobulin-like receptor	LIRA6	PANTR Leukocyte immunoglobulin-like receptor subfamily A member 6 OS=Pan troglodytes GN=LILRA6 PE=2 SV=1
MDA_GLEAN_10007051	1032	1.88661	1.23487	1.9849	1.34777	-0.1129	SCRIB_MOUSE Protein scribble homolog OS=Mus musculus GN=Scrib PE=1 SV=2	dlg1, MGC184639, dlgh1, hdlg, sap97; discs, large homolog 1; K12076 disks large protein 1	SCRIB	MOUSE Protein scribble homolog OS=Mus musculus GN=Scrib PE=1 SV=2
MDA_GLEAN_10010426	1167	1.89315	1.2345	1.99047	1.34739	-0.11289	COBL_MOUSE Protein cordon-bleu OS=Mus musculus GN=Cobl PE=1 SV=1	#N/A	COBL	MOUSE Protein cordon-bleu OS=Mus musculus GN=Cobl PE=1 SV=1
MDA_GLEAN_10021727	270	1.96662	1.17843	1.98433	1.29132	-0.11289	#N/A	#N/A	#N/A
MDA_GLEAN_10002150	624	1.98475	1.22463	1.99496	1.33749	-0.11286	LIRA6_PANTR Leukocyte immunoglobulin-like receptor subfamily A member 6 OS=Pan troglodytes GN=LILRA6 PE=2 SV=1	LILRB3; leukocyte immunoglobulin-like receptor, subfamily B (with TM and ITIM domains), member 3; K06512 leukocyte immunoglobulin-like receptor	LIRA6	PANTR Leukocyte immunoglobulin-like receptor subfamily A member 6 OS=Pan troglodytes GN=LILRA6 PE=2 SV=1
MDA_GLEAN_10021043	1995	1.92116	1.23623	1.98595	1.34909	-0.11286	FOXP4_HUMAN Forkhead box protein P4 OS=Homo sapiens GN=FOXP4 PE=1 SV=1	FOXP4; forkhead box P4; K09409 forkhead box protein P	FOXP4	HUMAN Forkhead box protein P4 OS=Homo sapiens GN=FOXP4 PE=1 SV=1
MDA_GLEAN_10014706	1512	1.89271	1.24511	1.98823	1.35796	-0.11285	GTR6_HUMAN Solute carrier family 2, facilitated glucose transporter member 6 OS=Homo sapiens GN=SLC2A6 PE=1 SV=2	SLC2A6; solute carrier family 2 (facilitated glucose transporter), member 6; K08144 MFS transporter, SP family, solute carrier family 2 (facilitated glucose transporter), member 6	GTR6	HUMAN Solute carrier family 2, facilitated glucose transporter member 6 OS=Homo sapiens GN=SLC2A6 PE=1 SV=2
MDA_GLEAN_10002251	381	1.90894	1.18835	1.96755	1.30119	-0.11284	H2B1_PONAB Histone H2B type 1 OS=Pongo abelii PE=2 SV=3	hypothetical LOC696872; K11252 histone H2B	H2B1	PONAB Histone H2B type 1 OS=Pongo abelii PE=2 SV=3
MDA_GLEAN_10002975	405	1.8754	1.17921	1.9783	1.29205	-0.11284	INSL3_PIG Insulin-like 3 OS=Sus scrofa GN=INSL3 PE=2 SV=1	#N/A	INSL3	PIG Insulin-like 3 OS=Sus scrofa GN=INSL3 PE=2 SV=1
MDA_GLEAN_10005602	591	1.91112	1.21386	1.97084	1.32666	-0.1128	DEPP_PONAB Protein DEPP OS=Pongo abelii GN=DEPP PE=2 SV=1	#N/A	DEPP	PONAB Protein DEPP OS=Pongo abelii GN=DEPP PE=2 SV=1
MDA_GLEAN_10000537	495	1.96753	1.21129	1.98879	1.32409	-0.1128	HV102_HUMAN Ig heavy chain V-I region HG3 OS=Homo sapiens PE=4 SV=1	IgG heavy chain; K06856 immunoglobulin heavy chain	HV102	HUMAN Ig heavy chain V-I region HG3 OS=Homo sapiens PE=4 SV=1
MDA_GLEAN_10002191	651	1.98101	1.22259	1.99013	1.33534	-0.11275	#N/A	similar to Heterogeneous nuclear ribonucleoprotein A1 (Helix-destabilizing protein) (Single-strand binding protein) (hnRNP core protein A1) (HDP-1) (Topoisomerase-inhibitor suppressed); K12741 heterogeneous nuclear ribonucleoprotein A1/A3	#N/A
MDA_GLEAN_10004788	798	1.91049	1.23934	1.99581	1.35209	-0.11275	TY3H_CANFA Tyrosine 3-monooxygenase OS=Canis familiaris GN=TH PE=2 SV=1	TH; tyrosine hydroxylase (EC:1.14.16.2); K00501 tyrosine 3-monooxygenase [EC:1.14.16.2]	TY3H	CANFA Tyrosine 3-monooxygenase OS=Canis familiaris GN=TH PE=2 SV=1
MDA_GLEAN_10022607	1557	1.93099	1.24804	1.99446	1.36078	-0.11274	FOG1_HUMAN Zinc finger protein ZFPM1 OS=Homo sapiens GN=ZFPM1 PE=1 SV=2	hypothetical protein LOC100068032; K09220 IKAROS family zinc finger protein	FOG1	HUMAN Zinc finger protein ZFPM1 OS=Homo sapiens GN=ZFPM1 PE=1 SV=2
MDA_GLEAN_10023935	267	1.90906	1.14416	1.96624	1.2569	-0.11274	#N/A	#N/A	#N/A
MDA_GLEAN_10003645	4731	1.97785	1.11987	1.95849	1.23257	-0.1127	FSCB_BOVIN Fibrous sheath CABYR-binding protein OS=Bos taurus GN=FSCB PE=2 SV=1	NEFH; neurofilament, heavy polypeptide; K04574 neurofilament heavy polypeptide	FSCB	BOVIN Fibrous sheath CABYR-binding protein OS=Bos taurus GN=FSCB PE=2 SV=1
MDA_GLEAN_10010478	1041	1.91488	1.24429	1.99433	1.35696	-0.11267	IGHA1_GORGO Ig alpha-1 chain C region OS=Gorilla gorilla gorilla GN=IGHA1 PE=1 SV=1	IgG heavy chain; K06856 immunoglobulin heavy chain	IGHA1	GORGO Ig alpha-1 chain C region OS=Gorilla gorilla gorilla GN=IGHA1 PE=1 SV=1
MDA_GLEAN_10004775	1386	1.92578	1.25138	1.99705	1.364	-0.11262	DUS8_MOUSE Dual specificity protein phosphatase 8 OS=Mus musculus GN=Dusp8 PE=2 SV=1	Dusp8, Nttp1; dual specificity phosphatase 8 (EC:3.1.3.16 3.1.3.48); K04459 dual specificity phosphatase [EC:3.1.3.16 3.1.3.48]	DUS8	MOUSE Dual specificity protein phosphatase 8 OS=Mus musculus GN=Dusp8 PE=2 SV=1
MDA_GLEAN_10011329	258	1.91653	1.15601	1.97095	1.26862	-0.11261	TFPT_BOVIN TCF3 fusion partner homolog OS=Bos taurus GN=TFPT PE=2 SV=1	TCF3 fusion partner-like; K11670 TCF3 fusion partner	TFPT	BOVIN TCF3 fusion partner homolog OS=Bos taurus GN=TFPT PE=2 SV=1
MDA_GLEAN_10017822	516	1.93825	1.21927	1.98607	1.33186	-0.11259	TM134_MOUSE Transmembrane protein 134 OS=Mus musculus GN=Tmem134 PE=2 SV=1	#N/A	TM134	MOUSE Transmembrane protein 134 OS=Mus musculus GN=Tmem134 PE=2 SV=1
MDA_GLEAN_10013748	240	1.99106	1.1568	1.98642	1.26938	-0.11258	RL12_MOUSE 60S ribosomal protein L12 OS=Mus musculus GN=Rpl12 PE=1 SV=2	similar to 60S ribosomal protein L12; K02870 large subunit ribosomal protein L12e	RL12	MOUSE 60S ribosomal protein L12 OS=Mus musculus GN=Rpl12 PE=1 SV=2
MDA_GLEAN_10014710	1518	1.93255	1.25223	1.99739	1.36462	-0.11239	SGK71_HUMAN Protein kinase-like protein SgK071 OS=Homo sapiens GN=SGK071 PE=2 SV=4	NEK2; NIMA (never in mitosis gene a)-related kinase 2; K08857 NIMA (never in mitosis gene a)-related kinase [EC:2.7.11.1]	SGK71	HUMAN Protein kinase-like protein SgK071 OS=Homo sapiens GN=SGK071 PE=2 SV=4
MDA_GLEAN_10000887	333	1.96508	1.20099	1.99018	1.31329	-0.1123	LIRA5_HUMAN Leukocyte immunoglobulin-like receptor subfamily A member 5 OS=Homo sapiens GN=LILRA5 PE=1 SV=1	similar to immunoglobulin-like transcript 5; K06512 leukocyte immunoglobulin-like receptor	LIRA5	HUMAN Leukocyte immunoglobulin-like receptor subfamily A member 5 OS=Homo sapiens GN=LILRA5 PE=1 SV=1
MDA_GLEAN_10007532	471	1.93023	1.20794	1.98987	1.32023	-0.11229	ISG15_BOVIN Ubiquitin-like protein ISG15 OS=Bos taurus GN=ISG15 PE=2 SV=3	similar to interferon stimulated gene 17; K12159 ubiquitin cross-reactive protein	ISG15	BOVIN Ubiquitin-like protein ISG15 OS=Bos taurus GN=ISG15 PE=2 SV=3
MDA_GLEAN_10015954	489	1.91629	1.20162	1.9799	1.31386	-0.11224	#N/A	#N/A	#N/A
MDA_GLEAN_10004550	420	1.95318	1.20177	1.98115	1.31401	-0.11224	REL3_PIG Relaxin-3 OS=Sus scrofa GN=RLN3 PE=1 SV=1	RLN3, insl7; relaxin 3; K05255 relaxin	REL3	PIG Relaxin-3 OS=Sus scrofa GN=RLN3 PE=1 SV=1
MDA_GLEAN_10009816	1680	1.93038	1.24825	1.99357	1.36046	-0.11221	IL2RB_HUMAN Interleukin-2 receptor subunit beta OS=Homo sapiens GN=IL2RB PE=1 SV=1	similar to IL2RB; K05069 interleukin 2 receptor beta	IL2RB	HUMAN Interleukin-2 receptor subunit beta OS=Homo sapiens GN=IL2RB PE=1 SV=1
MDA_GLEAN_10008748	255	1.93302	1.15797	1.98242	1.27017	-0.1122	PAHO_BOVIN Pancreatic prohormone OS=Bos taurus GN=PPY PE=1 SV=2	PPY; pancreatic polypeptide; K05234 pancreatic polypeptide	PAHO	BOVIN Pancreatic prohormone OS=Bos taurus GN=PPY PE=1 SV=2
MDA_GLEAN_10008173	858	1.8977	1.23609	1.99166	1.34825	-0.11216	SPA13_HUMAN Putative serpin A13 OS=Homo sapiens GN=SERPINA13 PE=5 SV=1	hypothetical protein LOC100086374; K04525 serpin peptidase inhibitor, clade A, member 3	SPA13	HUMAN Putative serpin A13 OS=Homo sapiens GN=SERPINA13 PE=5 SV=1
MDA_GLEAN_10002624	510	1.90446	1.09768	1.90866	1.20983	-0.11215	SPRR3_HUMAN Small proline-rich protein 3 OS=Homo sapiens GN=SPRR3 PE=1 SV=2	#N/A	SPRR3	HUMAN Small proline-rich protein 3 OS=Homo sapiens GN=SPRR3 PE=1 SV=2
MDA_GLEAN_10009254	309	1.88367	1.16718	1.96147	1.27932	-0.11214	#N/A	#N/A	#N/A
MDA_GLEAN_10007632	204	1.96631	1.09179	1.95339	1.20392	-0.11213	GBG13_MOUSE Guanine nucleotide-binding protein G(I)/G(S)/G(O) subunit gamma-13 OS=Mus musculus GN=Gng13 PE=2 SV=1	GNG13; guanine nucleotide binding protein (G protein), gamma 13; K04547 guanine nucleotide binding protein (G protein), gamma 13	GBG13	MOUSE Guanine nucleotide-binding protein G(I)/G(S)/G(O) subunit gamma-13 OS=Mus musculus GN=Gng13 PE=2 SV=1
MDA_GLEAN_10025518	852	1.90876	1.23514	1.98861	1.34727	-0.11213	FOSL2_HUMAN Fos-related antigen 2 OS=Homo sapiens GN=FOSL2 PE=1 SV=1	FOSL2; FOS-like antigen 2; K09030 fos-like antigen 2	FOSL2	HUMAN Fos-related antigen 2 OS=Homo sapiens GN=FOSL2 PE=1 SV=1
MDA_GLEAN_10016982	498	1.93008	1.21315	1.99522	1.32526	-0.11211	KIRR3_HUMAN Kin of IRRE-like protein 3 OS=Homo sapiens GN=KIRREL3 PE=1 SV=1	#N/A	KIRR3	HUMAN Kin of IRRE-like protein 3 OS=Homo sapiens GN=KIRREL3 PE=1 SV=1
MDA_GLEAN_10005047	3033	1.922	1.2578	1.99804	1.36991	-0.11211	PP6R1_HUMAN Serine/threonine-protein phosphatase 6 regulatory subunit 1 OS=Homo sapiens GN=PPP6R1 PE=1 SV=5	hypothetical protein; K10610 DNA damage-binding protein 1	PP6R1	HUMAN Serine/threonine-protein phosphatase 6 regulatory subunit 1 OS=Homo sapiens GN=PPP6R1 PE=1 SV=5
MDA_GLEAN_10004422	975	1.93052	1.22923	1.98022	1.34133	-0.1121	O10AC_HUMAN Putative olfactory receptor 10AC1 OS=Homo sapiens GN=OR10AC1P PE=3 SV=2	hypothetical LOC100056932; K04257 olfactory receptor	O10AC	HUMAN Putative olfactory receptor 10AC1 OS=Homo sapiens GN=OR10AC1P PE=3 SV=2
MDA_GLEAN_10010016	264	1.94035	1.17501	1.99384	1.28709	-0.11208	GTL3B_XENTR Protein GTLF3B OS=Xenopus tropicalis GN=gtlf3b PE=3 SV=1	similar to transcript expressed during hematopoiesis 2; K06975	GTL3B	XENTR Protein GTLF3B OS=Xenopus tropicalis GN=gtlf3b PE=3 SV=1
MDA_GLEAN_10002571	381	1.90894	1.18403	1.96754	1.29609	-0.11206	H2B1_PONAB Histone H2B type 1 OS=Pongo abelii PE=2 SV=3	hypothetical LOC696872; K11252 histone H2B	H2B1	PONAB Histone H2B type 1 OS=Pongo abelii PE=2 SV=3
MDA_GLEAN_10000232	441	1.9725	1.20965	1.98625	1.32171	-0.11206	HV102_HUMAN Ig heavy chain V-I region HG3 OS=Homo sapiens PE=4 SV=1	IgG heavy chain; K06856 immunoglobulin heavy chain	HV102	HUMAN Ig heavy chain V-I region HG3 OS=Homo sapiens PE=4 SV=1
MDA_GLEAN_10023034	906	1.93844	1.24746	1.99705	1.35941	-0.11195	RPKL1_HUMAN Ribosomal protein S6 kinase-like 1 OS=Homo sapiens GN=RPS6KL1 PE=2 SV=1	ribosomal protein S6 kinase alpha-6-like; K04373 p90 ribosomal S6 kinase [EC:2.7.11.1]	RPKL1	HUMAN Ribosomal protein S6 kinase-like 1 OS=Homo sapiens GN=RPS6KL1 PE=2 SV=1
MDA_GLEAN_10004277	501	1.95826	1.20965	1.97665	1.32159	-0.11194	DMRTD_BOVIN Doublesex- and mab-3-related transcription factor C2 OS=Bos taurus GN=DMRTC2 PE=2 SV=1	#N/A	DMRTD	BOVIN Doublesex- and mab-3-related transcription factor C2 OS=Bos taurus GN=DMRTC2 PE=2 SV=1
MDA_GLEAN_10016419	231	1.99003	1.17043	1.99389	1.28231	-0.11188	NTKL_RAT N-terminal kinase-like protein OS=Rattus norvegicus GN=Scyl1 PE=2 SV=1	SCYL1; SCY1-like 1 (S. cerevisiae); K08876 SCY1-like	NTKL	RAT N-terminal kinase-like protein OS=Rattus norvegicus GN=Scyl1 PE=2 SV=1
MDA_GLEAN_10007014	1614	1.90114	1.24061	1.98214	1.35248	-0.11187	PP16A_MOUSE Protein phosphatase 1 regulatory subunit 16A OS=Mus musculus GN=Ppp1r16a PE=1 SV=1	PPP1R12B; protein phosphatase 1, regulatory (inhibitor) subunit 12B; K12329 protein phosphatase 1 regulatory subunit 12B	PP16A	MOUSE Protein phosphatase 1 regulatory subunit 16A OS=Mus musculus GN=Ppp1r16a PE=1 SV=1
MDA_GLEAN_10015284	351	1.92247	1.19248	1.9826	1.30433	-0.11185	NKG7_HUMAN Protein NKG7 OS=Homo sapiens GN=NKG7 PE=1 SV=1	#N/A	NKG7	HUMAN Protein NKG7 OS=Homo sapiens GN=NKG7 PE=1 SV=1
MDA_GLEAN_10018137	255	1.96501	1.17794	1.98218	1.28979	-0.11185	#N/A	#N/A	#N/A
MDA_GLEAN_10018332	309	1.93149	1.18681	1.98915	1.29862	-0.11181	LX12B_HUMAN Arachidonate 12-lipoxygenase, 12R-type OS=Homo sapiens GN=ALOX12B PE=1 SV=1	ALOX12B; arachidonate 12-lipoxygenase, 12R type; K08021 arachidonate 12-lipoxygenase (R-type) [EC:1.13.11.-]	LX12B	HUMAN Arachidonate 12-lipoxygenase, 12R-type OS=Homo sapiens GN=ALOX12B PE=1 SV=1
MDA_GLEAN_10007082	321	1.96504	1.15645	1.96707	1.26825	-0.1118	RU1C_BOVIN U1 small nuclear ribonucleoprotein C OS=Bos taurus GN=SNRPC PE=2 SV=1	AGAP001584-PA; K11095 U1 small nuclear ribonucleoprotein C	RU1C	BOVIN U1 small nuclear ribonucleoprotein C OS=Bos taurus GN=SNRPC PE=2 SV=1
MDA_GLEAN_10008863	927	1.93388	1.24926	1.99583	1.36103	-0.11177	GPR39_PIG G-protein coupled receptor 39 OS=Sus scrofa GN=GPR39 PE=2 SV=1	GPR39; G protein-coupled receptor 39; K08412 G protein-coupled receptor 39	GPR39	PIG G-protein coupled receptor 39 OS=Sus scrofa GN=GPR39 PE=2 SV=1
MDA_GLEAN_10020110	315	1.897	1.17126	1.9717	1.28303	-0.11177	CV039_HUMAN UPF0545 protein C22orf39 OS=Homo sapiens GN=C22orf39 PE=2 SV=1	#N/A	CV039	HUMAN UPF0545 protein C22orf39 OS=Homo sapiens GN=C22orf39 PE=2 SV=1
MDA_GLEAN_10017109	1596	1.93943	1.24022	1.99324	1.35194	-0.11172	LRC29_HUMAN Leucine-rich repeat-containing protein 29 OS=Homo sapiens GN=LRRC29 PE=2 SV=1	LRRC29; leucine rich repeat containing 29; K10275 F-box and leucine-rich repeat protein 9	LRC29	HUMAN Leucine-rich repeat-containing protein 29 OS=Homo sapiens GN=LRRC29 PE=2 SV=1
MDA_GLEAN_10006244	1296	1.95557	1.24413	1.9939	1.35584	-0.11171	FOXP3_MACFA Forkhead box protein P3 OS=Macaca fascicularis GN=FOXP3 PE=2 SV=1	FOXP3; forkhead box P3; K10163 forkhead box P3	FOXP3	MACFA Forkhead box protein P3 OS=Macaca fascicularis GN=FOXP3 PE=2 SV=1
MDA_GLEAN_10003518	459	1.93009	1.22947	1.99402	1.34109	-0.11162	MDSP_HUMAN Dual specificity protein phosphatase 13 isoform MDSP OS=Homo sapiens GN=DUSP13 PE=1 SV=1	dual specificity protein phosphatase 13 isoform MDSP-like; K14165 dual specificity phosphatase [EC:3.1.3.16 3.1.3.48]	MDSP	HUMAN Dual specificity protein phosphatase 13 isoform MDSP OS=Homo sapiens GN=DUSP13 PE=1 SV=1
MDA_GLEAN_10005035	972	1.90705	1.23669	1.99461	1.3483	-0.11161	ZN768_MOUSE Zinc finger protein 768 OS=Mus musculus GN=Znf768 PE=2 SV=1	ZNF768; zinc finger protein 768; K09228 KRAB domain-containing zinc finger protein	ZN768	MOUSE Zinc finger protein 768 OS=Mus musculus GN=Znf768 PE=2 SV=1
MDA_GLEAN_10010708	1839	1.91709	1.24141	1.98376	1.35294	-0.11153	RAB44_HUMAN Ras-related protein Rab-44 OS=Homo sapiens GN=RAB44 PE=3 SV=3	hypothetical protein; K07976 Rab family, other	RAB44	HUMAN Ras-related protein Rab-44 OS=Homo sapiens GN=RAB44 PE=3 SV=3
MDA_GLEAN_10022091	492	1.95615	1.20626	1.98914	1.31779	-0.11153	RARR2_PONAB Retinoic acid receptor responder protein 2 OS=Pongo abelii GN=RARRES2 PE=2 SV=1	RARRES2; retinoic acid receptor responder (tazarotene induced) 2; K10044 retinoic acid receptor responder protein 2	RARR2	PONAB Retinoic acid receptor responder protein 2 OS=Pongo abelii GN=RARRES2 PE=2 SV=1
MDA_GLEAN_10002688	909	1.983	1.19791	1.99199	1.30941	-0.1115	ZN252_CANFA Zinc finger protein 252 OS=Canis familiaris GN=ZNF252 PE=2 SV=1	similar to kruppel-related zinc finger protein; K09228 KRAB domain-containing zinc finger protein	ZN252	CANFA Zinc finger protein 252 OS=Canis familiaris GN=ZNF252 PE=2 SV=1
MDA_GLEAN_10003289	1707	1.92586	1.24831	1.99438	1.3598	-0.11149	CP007_HUMAN Uncharacterized protein C16orf7 OS=Homo sapiens GN=C16orf7 PE=2 SV=2	#N/A	CP007	HUMAN Uncharacterized protein C16orf7 OS=Homo sapiens GN=C16orf7 PE=2 SV=2
MDA_GLEAN_10019489	1986	1.93146	1.25607	1.99548	1.36754	-0.11147	CHSS1_MOUSE Chondroitin sulfate synthase 1 OS=Mus musculus GN=Chsy1 PE=2 SV=2	Chsy1, KIAA0990, mKIAA0990; chondroitin sulfate synthase 1 (EC:2.4.1.175 2.4.1.226); K13499 chondroitin sulfate synthase [EC:2.4.1.175 2.4.1.226]	CHSS1	MOUSE Chondroitin sulfate synthase 1 OS=Mus musculus GN=Chsy1 PE=2 SV=2
MDA_GLEAN_10019508	894	1.89303	1.2361	1.98379	1.34756	-0.11146	AEN_PONAB Apoptosis-enhancing nuclease OS=Pongo abelii GN=AEN PE=2 SV=1	ISG20L2, FLJ12671; interferon stimulated exonuclease gene 20kDa-like 2; K01175 [EC:3.1.-.-]	AEN	PONAB Apoptosis-enhancing nuclease OS=Pongo abelii GN=AEN PE=2 SV=1
MDA_GLEAN_10009349	693	1.9239	1.21514	1.97986	1.3266	-0.11146	CS039_HUMAN Uncharacterized protein C19orf39 OS=Homo sapiens GN=C19orf39 PE=2 SV=1	#N/A	CS039	HUMAN Uncharacterized protein C19orf39 OS=Homo sapiens GN=C19orf39 PE=2 SV=1
MDA_GLEAN_10014465	213	1.91433	1.1334	1.97312	1.24484	-0.11144	#N/A	#N/A	#N/A
MDA_GLEAN_10016106	834	1.91296	1.22892	1.99394	1.34035	-0.11143	PRR5_HUMAN Proline-rich protein 5 OS=Homo sapiens GN=PRR5 PE=1 SV=1	#N/A	PRR5	HUMAN Proline-rich protein 5 OS=Homo sapiens GN=PRR5 PE=1 SV=1
MDA_GLEAN_10015508	1224	1.91634	1.23398	1.97673	1.34539	-0.11141	ANR33_HUMAN Ankyrin repeat domain-containing protein 33 OS=Homo sapiens GN=ANKRD33 PE=2 SV=3	#N/A	ANR33	HUMAN Ankyrin repeat domain-containing protein 33 OS=Homo sapiens GN=ANKRD33 PE=2 SV=3
MDA_GLEAN_10019878	384	1.92878	1.18731	1.97022	1.29869	-0.11138	K1C17_MOUSE Keratin, type I cytoskeletal 17 OS=Mus musculus GN=Krt17 PE=1 SV=3	Krt17, K17, Krt1-17; keratin 17; K07604 type I keratin, acidic	K1C17	MOUSE Keratin, type I cytoskeletal 17 OS=Mus musculus GN=Krt17 PE=1 SV=3
MDA_GLEAN_10005481	1212	1.93745	1.23884	1.99105	1.35021	-0.11137	CD151_BOVIN CD151 antigen OS=Bos taurus GN=CD151 PE=2 SV=1	CD151 antigen-like; K06537 CD151 antigen	CD151	BOVIN CD151 antigen OS=Bos taurus GN=CD151 PE=2 SV=1
MDA_GLEAN_10000578	933	1.96853	1.24147	1.99463	1.35276	-0.11129	LIRA6_PANTR Leukocyte immunoglobulin-like receptor subfamily A member 6 OS=Pan troglodytes GN=LILRA6 PE=2 SV=1	PIGE-108A11.3; leukocyte immunoglobulin-like receptor-like; K06512 leukocyte immunoglobulin-like receptor	LIRA6	PANTR Leukocyte immunoglobulin-like receptor subfamily A member 6 OS=Pan troglodytes GN=LILRA6 PE=2 SV=1
MDA_GLEAN_10001230	438	1.98727	1.20777	1.99161	1.31906	-0.11129	HV103_HUMAN Ig heavy chain V-I region V35 OS=Homo sapiens PE=1 SV=1	IgG heavy chain; K06856 immunoglobulin heavy chain	HV103	HUMAN Ig heavy chain V-I region V35 OS=Homo sapiens PE=1 SV=1
MDA_GLEAN_10019863	1215	1.94823	1.23494	1.9929	1.34619	-0.11125	KT33A_MOUSE Keratin, type I cuticular Ha3-I OS=Mus musculus GN=Krt33a PE=2 SV=1	keratin, type I cuticular Ha3-II-like; K07604 type I keratin, acidic	KT33A	MOUSE Keratin, type I cuticular Ha3-I OS=Mus musculus GN=Krt33a PE=2 SV=1
MDA_GLEAN_10025270	855	1.94266	1.24119	1.99687	1.35242	-0.11123	LRC30_MOUSE Leucine-rich repeat-containing protein 30 OS=Mus musculus GN=Lrrc30 PE=2 SV=1	leucine-rich repeat-containing protein; K06883	LRC30	MOUSE Leucine-rich repeat-containing protein 30 OS=Mus musculus GN=Lrrc30 PE=2 SV=1
MDA_GLEAN_10016931	354	1.94741	1.18707	1.97413	1.29828	-0.11121	DNJC4_MOUSE DnaJ homolog subfamily C member 4 OS=Mus musculus GN=Dnajc4 PE=2 SV=2	DNAJC4; DnaJ (Hsp40) homolog, subfamily C, member 4; K09524 DnaJ homolog subfamily C member 4	DNJC4	MOUSE DnaJ homolog subfamily C member 4 OS=Mus musculus GN=Dnajc4 PE=2 SV=2
MDA_GLEAN_10002573	381	1.90894	1.18403	1.96775	1.29522	-0.11119	H2B1_PONAB Histone H2B type 1 OS=Pongo abelii PE=2 SV=3	hypothetical LOC696872; K11252 histone H2B	H2B1	PONAB Histone H2B type 1 OS=Pongo abelii PE=2 SV=3
MDA_GLEAN_10019038	1068	1.91512	1.25388	1.99902	1.36506	-0.11118	CHST1_MOUSE Carbohydrate sulfotransferase 1 OS=Mus musculus GN=Chst1 PE=2 SV=1	carbohydrate sulfotransferase 1-like; K01022 keratan sulfate 6-sulfotransferase 1 [EC:2.8.2.21]	CHST1	MOUSE Carbohydrate sulfotransferase 1 OS=Mus musculus GN=Chst1 PE=2 SV=1
MDA_GLEAN_10010115	270	1.93491	1.14847	1.97727	1.25961	-0.11114	EYA2_HUMAN Eyes absent homolog 2 OS=Homo sapiens GN=EYA2 PE=1 SV=2	eyes absent homolog 2-like; K01104 protein-tyrosine phosphatase [EC:3.1.3.48]	EYA2	HUMAN Eyes absent homolog 2 OS=Homo sapiens GN=EYA2 PE=1 SV=2
MDA_GLEAN_10014641	750	1.91139	1.23629	1.99543	1.34742	-0.11113	ANC2_HUMAN Anaphase-promoting complex subunit 2 OS=Homo sapiens GN=ANAPC2 PE=1 SV=1	ANAPC2; anaphase promoting complex subunit 2; K03349 anaphase-promoting complex subunit 2	ANC2	HUMAN Anaphase-promoting complex subunit 2 OS=Homo sapiens GN=ANAPC2 PE=1 SV=1
MDA_GLEAN_10012607	441	1.95868	1.19655	1.97915	1.30767	-0.11112	#N/A	#N/A	#N/A
MDA_GLEAN_10010380	615	1.85352	1.20685	1.96635	1.31792	-0.11107	CN080_MOUSE Uncharacterized protein C14orf80 homolog OS=Mus musculus PE=2 SV=2	#N/A	CN080	MOUSE Uncharacterized protein C14orf80 homolog OS=Mus musculus PE=2 SV=2
MDA_GLEAN_10017015	2424	1.91677	1.24903	1.98758	1.36009	-0.11106	ROBO4_MOUSE Roundabout homolog 4 OS=Mus musculus GN=Robo4 PE=1 SV=2	similar to roundabout homolog 4, magic roundabout; K06784 roundabout, axon guidance receptor 4	ROBO4	MOUSE Roundabout homolog 4 OS=Mus musculus GN=Robo4 PE=1 SV=2
MDA_GLEAN_10001450	561	1.93109	1.21449	1.97897	1.32553	-0.11104	#N/A	#N/A	#N/A
MDA_GLEAN_10014702	1539	1.90469	1.25433	1.9986	1.36537	-0.11104	DOPO_HORSE Dopamine beta-hydroxylase OS=Equus caballus GN=DBH PE=2 SV=1	DBH; dopamine beta-hydroxylase (dopamine beta-monooxygenase) (EC:1.14.17.1); K00503 dopamine beta-monooxygenase [EC:1.14.17.1]	DOPO	HORSE Dopamine beta-hydroxylase OS=Equus caballus GN=DBH PE=2 SV=1
MDA_GLEAN_10021487	810	1.95245	1.23552	1.98821	1.34653	-0.11101	GNA12_MOUSE Guanine nucleotide-binding protein subunit alpha-12 OS=Mus musculus GN=Gna12 PE=1 SV=3	Gna12, AI414047, AI504261, Galpha12, MGC130498; guanine nucleotide binding protein, alpha 12; K04346 guanine nucleotide binding protein (G protein), alpha 12	GNA12	MOUSE Guanine nucleotide-binding protein subunit alpha-12 OS=Mus musculus GN=Gna12 PE=1 SV=3
MDA_GLEAN_10014901	435	1.94988	1.22543	1.99732	1.3364	-0.11097	TIP_HUMAN T-cell immunomodulatory protein OS=Homo sapiens GN=ITFG1 PE=1 SV=1	#N/A	TIP	HUMAN T-cell immunomodulatory protein OS=Homo sapiens GN=ITFG1 PE=1 SV=1
MDA_GLEAN_10009089	636	1.92967	1.22254	1.98873	1.33351	-0.11097	ROM1_BOVIN Rod outer segment membrane protein 1 OS=Bos taurus GN=ROM1 PE=2 SV=2	MGC56548, Rds; zgc:56548; K07607 peripherin	ROM1	BOVIN Rod outer segment membrane protein 1 OS=Bos taurus GN=ROM1 PE=2 SV=2
MDA_GLEAN_10007029	1434	1.94234	1.24978	1.99537	1.36075	-0.11097	HSF1_BOVIN Heat shock factor protein 1 OS=Bos taurus GN=HSF1 PE=2 SV=1	similar to Heat shock transcription factor 1; K09414 heat shock transcription factor 1	HSF1	BOVIN Heat shock factor protein 1 OS=Bos taurus GN=HSF1 PE=2 SV=1
MDA_GLEAN_10014380	492	1.92836	1.21019	1.98839	1.32114	-0.11095	CCD24_HUMAN Coiled-coil domain-containing protein 24 OS=Homo sapiens GN=CCDC24 PE=2 SV=1	#N/A	CCD24	HUMAN Coiled-coil domain-containing protein 24 OS=Homo sapiens GN=CCDC24 PE=2 SV=1
MDA_GLEAN_10000583	414	1.97351	1.21142	1.99685	1.32236	-0.11094	HVM62_MOUSE Ig heavy chain V region 733 OS=Mus musculus PE=4 SV=1	IGH@; immunloglobulin heavy chain; K06856 immunoglobulin heavy chain	HVM62	MOUSE Ig heavy chain V region 733 OS=Mus musculus PE=4 SV=1
MDA_GLEAN_10003940	357	1.90071	1.0981	1.93602	1.20903	-0.11093	#N/A	#N/A	#N/A
MDA_GLEAN_10004188	1596	1.89451	1.24466	1.99317	1.35557	-0.11091	EX3L4_HUMAN Exocyst complex component 3-like protein 4 OS=Homo sapiens GN=EXOC3L4 PE=2 SV=2	Exoc3, 2810050O03Rik, E430013E20Rik, Sec6, Sec6l1; exocyst complex component 3; K06110 exocyst complex component 3	EX3L4	HUMAN Exocyst complex component 3-like protein 4 OS=Homo sapiens GN=EXOC3L4 PE=2 SV=2
MDA_GLEAN_10000444	297	1.97424	1.17838	1.99523	1.28925	-0.11087	HVM60_MOUSE Ig heavy chain V region M315 OS=Mus musculus PE=1 SV=1	IGH@; immunloglobulin heavy chain; K06856 immunoglobulin heavy chain	HVM60	MOUSE Ig heavy chain V region M315 OS=Mus musculus PE=1 SV=1
MDA_GLEAN_10015751	273	1.95847	1.16922	1.96726	1.28006	-0.11084	#N/A	#N/A	#N/A
MDA_GLEAN_10000478	225	1.96732	1.1536	1.98542	1.26443	-0.11083	#N/A	#N/A	#N/A
MDA_GLEAN_10010177	1128	1.92873	1.24819	1.99394	1.35897	-0.11078	ACTG_XENLA Actin, cytoplasmic 2 OS=Xenopus laevis GN=actg1 PE=2 SV=1	actg1, actg1a; actin, gamma 1 a; K05692 actin beta/gamma 1	ACTG	XENLA Actin, cytoplasmic 2 OS=Xenopus laevis GN=actg1 PE=2 SV=1
MDA_GLEAN_10018303	660	1.91423	1.22426	1.99178	1.33504	-0.11078	TNF12_HUMAN Tumor necrosis factor ligand superfamily member 12 OS=Homo sapiens GN=TNFSF12 PE=1 SV=1	TWEAK; tumor necrosis factor-like weak inducer of apoptosis; K05474 tumor necrosis factor ligand superfamily member 12	TNF12	HUMAN Tumor necrosis factor ligand superfamily member 12 OS=Homo sapiens GN=TNFSF12 PE=1 SV=1
MDA_GLEAN_10025919	531	1.96272	1.2206	1.98814	1.33138	-0.11078	SH2B1_MOUSE SH2B adapter protein 1 OS=Mus musculus GN=Sh2b1 PE=1 SV=2	SH2B1; SH2B adaptor protein 1; K12459 SH2B adaptor protein 1/3	SH2B1	MOUSE SH2B adapter protein 1 OS=Mus musculus GN=Sh2b1 PE=1 SV=2
MDA_GLEAN_10026254	318	1.97005	1.18792	1.97729	1.29865	-0.11073	RL32_RAT 60S ribosomal protein L32 OS=Rattus norvegicus GN=Rpl32 PE=1 SV=2	60S ribosomal protein L32-like; K02912 large subunit ribosomal protein L32e	RL32	RAT 60S ribosomal protein L32 OS=Rattus norvegicus GN=Rpl32 PE=1 SV=2
MDA_GLEAN_10000223	1707	1.89218	1.24323	1.97965	1.35395	-0.11072	CAC1H_HUMAN Voltage-dependent T-type calcium channel subunit alpha-1H OS=Homo sapiens GN=CACNA1H PE=1 SV=4	CACNA1H; calcium channel, voltage-dependent, T type, alpha 1H subunit; K04855 voltage-dependent calcium channel T type alpha-1H	CAC1H	HUMAN Voltage-dependent T-type calcium channel subunit alpha-1H OS=Homo sapiens GN=CACNA1H PE=1 SV=4
MDA_GLEAN_10005665	519	1.9157	1.22547	1.99432	1.33619	-0.11072	TSNA1_HUMAN t-SNARE domain-containing protein 1 OS=Homo sapiens GN=TSNARE1 PE=2 SV=2	tsnare1; t-SNARE domain containing 1; K13814 t-SNARE domain-containing protein 1	TSNA1	HUMAN t-SNARE domain-containing protein 1 OS=Homo sapiens GN=TSNARE1 PE=2 SV=2
MDA_GLEAN_10002262	381	1.90894	1.18403	1.96472	1.29467	-0.11064	H2B1_PONAB Histone H2B type 1 OS=Pongo abelii PE=2 SV=3	hypothetical LOC696872; K11252 histone H2B	H2B1	PONAB Histone H2B type 1 OS=Pongo abelii PE=2 SV=3
MDA_GLEAN_10010158	2478	1.916	1.25084	1.99345	1.36147	-0.11063	CAR14_HUMAN Caspase recruitment domain-containing protein 14 OS=Homo sapiens GN=CARD14 PE=1 SV=2	CARD11, MGC165904; caspase recruitment domain family, member 11; K07367 caspase recruitment domain-containing protein 11	CAR14	HUMAN Caspase recruitment domain-containing protein 14 OS=Homo sapiens GN=CARD14 PE=1 SV=2
MDA_GLEAN_10009281	213	1.94605	1.13396	1.983	1.24459	-0.11063	#N/A	#N/A	#N/A
MDA_GLEAN_10022604	630	1.90829	1.22056	1.98119	1.33113	-0.11057	IL17C_HUMAN Interleukin-17C OS=Homo sapiens GN=IL17C PE=2 SV=1	IL17C; interleukin 17C; K05491 interleukin 17C	IL17C	HUMAN Interleukin-17C OS=Homo sapiens GN=IL17C PE=2 SV=1
MDA_GLEAN_10014676	966	1.91495	1.2395	1.99427	1.35005	-0.11055	NOTC1_HUMAN Neurogenic locus notch homolog protein 1 OS=Homo sapiens GN=NOTCH1 PE=1 SV=4	NOTCH1; notch 1; K02599 Notch	NOTC1	HUMAN Neurogenic locus notch homolog protein 1 OS=Homo sapiens GN=NOTCH1 PE=1 SV=4
MDA_GLEAN_10011108	678	1.92358	1.2335	1.98658	1.34398	-0.11048	IL27B_HUMAN Interleukin-27 subunit beta OS=Homo sapiens GN=EBI3 PE=1 SV=2	CNTFR; ciliary neurotrophic factor receptor; K05059 ciliary neurotrophic factor receptor	IL27B	HUMAN Interleukin-27 subunit beta OS=Homo sapiens GN=EBI3 PE=1 SV=2
MDA_GLEAN_10000805	198	1.97174	1.14245	1.9835	1.25292	-0.11047	#N/A	#N/A	#N/A
MDA_GLEAN_10023228	375	1.92067	1.19473	1.99787	1.30517	-0.11044	IQCF2_BOVIN IQ domain-containing protein F2 OS=Bos taurus GN=IQCF2 PE=2 SV=1	#N/A	IQCF2	BOVIN IQ domain-containing protein F2 OS=Bos taurus GN=IQCF2 PE=2 SV=1
MDA_GLEAN_10020424	330	1.85063	1.15359	1.93282	1.26399	-0.1104	#N/A	#N/A	#N/A
MDA_GLEAN_10000729	375	1.97512	1.20631	1.99123	1.31669	-0.11038	GBP6_PONAB Guanylate-binding protein 6 OS=Pongo abelii GN=GBP6 PE=2 SV=1	#N/A	GBP6	PONAB Guanylate-binding protein 6 OS=Pongo abelii GN=GBP6 PE=2 SV=1
MDA_GLEAN_10010666	378	1.96312	1.20272	1.9934	1.31309	-0.11037	#N/A	#N/A	#N/A
MDA_GLEAN_10022564	237	1.95674	1.15431	1.97548	1.26465	-0.11034	#N/A	#N/A	#N/A
MDA_GLEAN_10005652	2868	1.89364	1.2509	1.98853	1.36124	-0.11034	TENX_HUMAN Tenascin-X OS=Homo sapiens GN=TNXB PE=1 SV=3	TNXB, HXBL, TENX, TN-X, TNX, TNXB1, TNXB2, TNXBS, XB, XBS; tenascin XB; K06252 tenascin	TENX	HUMAN Tenascin-X OS=Homo sapiens GN=TNXB PE=1 SV=3
MDA_GLEAN_10010700	858	1.90649	1.23901	1.99172	1.34932	-0.11031	ETV7_HUMAN Transcription factor ETV7 OS=Homo sapiens GN=ETV7 PE=1 SV=1	hypothetical LOC100063827; K03211 ETS translocation variant 6/7	ETV7	HUMAN Transcription factor ETV7 OS=Homo sapiens GN=ETV7 PE=1 SV=1
MDA_GLEAN_10025675	1887	1.90042	1.24107	1.97412	1.3513	-0.11023	SYNPO_HUMAN Synaptopodin OS=Homo sapiens GN=SYNPO PE=1 SV=2	#N/A	SYNPO	HUMAN Synaptopodin OS=Homo sapiens GN=SYNPO PE=1 SV=2
MDA_GLEAN_10024317	2013	1.93367	1.25194	1.99503	1.36216	-0.11022	ARHGJ_HUMAN Rho guanine nucleotide exchange factor 19 OS=Homo sapiens GN=ARHGEF19 PE=2 SV=1	Ngef, Besh3; neuronal guanine nucleotide exchange factor; K07525 neuronal guanine nucleotide exchange factor	ARHGJ	HUMAN Rho guanine nucleotide exchange factor 19 OS=Homo sapiens GN=ARHGEF19 PE=2 SV=1
MDA_GLEAN_10004649	492	1.98039	1.20156	1.98827	1.31173	-0.11017	OR9G4_HUMAN Olfactory receptor 9G4 OS=Homo sapiens GN=OR9G4 PE=2 SV=2	OR9G4, cOR9G4; cOR9G4 olfactory receptor family 9 subfamily G-like; K04257 olfactory receptor	OR9G4	HUMAN Olfactory receptor 9G4 OS=Homo sapiens GN=OR9G4 PE=2 SV=2
MDA_GLEAN_10000442	390	1.97744	1.21476	1.99743	1.32492	-0.11016	HVM60_MOUSE Ig heavy chain V region M315 OS=Mus musculus PE=1 SV=1	IGH@; immunloglobulin heavy chain; K06856 immunoglobulin heavy chain	HVM60	MOUSE Ig heavy chain V region M315 OS=Mus musculus PE=1 SV=1
MDA_GLEAN_10010445	1086	1.90698	1.20318	1.96335	1.31323	-0.11005	CCD89_HUMAN Coiled-coil domain-containing protein 89 OS=Homo sapiens GN=CCDC89 PE=2 SV=1	#N/A	CCD89	HUMAN Coiled-coil domain-containing protein 89 OS=Homo sapiens GN=CCDC89 PE=2 SV=1
MDA_GLEAN_10017891	618	1.94798	1.22585	1.99439	1.3359	-0.11005	OVOL1_HUMAN Putative transcription factor Ovo-like 1 OS=Homo sapiens GN=OVOL1 PE=2 SV=3	hypothetical protein LOC100460298; K09216 ovo	OVOL1	HUMAN Putative transcription factor Ovo-like 1 OS=Homo sapiens GN=OVOL1 PE=2 SV=3
MDA_GLEAN_10024722	546	1.92117	1.2094	1.98158	1.31944	-0.11004	C56D1_HUMAN Cytochrome b561 domain-containing protein 1 OS=Homo sapiens GN=CYB561D1 PE=2 SV=1	ataxin-7-like protein 2-like; K11318 ataxin-7	C56D1	HUMAN Cytochrome b561 domain-containing protein 1 OS=Homo sapiens GN=CYB561D1 PE=2 SV=1
MDA_GLEAN_10005284	1212	1.76126	1.00129	1.7803	1.11133	-0.11004	INM02_BOVIN UPF0510 protein INM02 OS=Bos taurus GN=INM02 PE=2 SV=1	#N/A	INM02	BOVIN UPF0510 protein INM02 OS=Bos taurus GN=INM02 PE=2 SV=1
MDA_GLEAN_10010368	336	1.84465	1.15545	1.9406	1.26548	-0.11003	#N/A	#N/A	#N/A
MDA_GLEAN_10015869	474	1.95304	1.19972	1.97887	1.30972	-0.11	#N/A	#N/A	#N/A
MDA_GLEAN_10009849	3048	1.86904	1.21804	1.95301	1.32802	-0.10998	CB055_HUMAN Uncharacterized protein C2orf55 OS=Homo sapiens GN=C2orf55 PE=1 SV=3	#N/A	CB055	HUMAN Uncharacterized protein C2orf55 OS=Homo sapiens GN=C2orf55 PE=1 SV=3
MDA_GLEAN_10014753	3375	1.9252	1.24857	1.97726	1.35854	-0.10997	VW5B2_HUMAN von Willebrand factor A domain-containing protein 5B2 OS=Homo sapiens GN=VWA5B2 PE=1 SV=2	#N/A	VW5B2	HUMAN von Willebrand factor A domain-containing protein 5B2 OS=Homo sapiens GN=VWA5B2 PE=1 SV=2
MDA_GLEAN_10004101	879	1.91636	1.23072	1.97973	1.34069	-0.10997	FITM1_HUMAN Fat storage-inducing transmembrane protein 1 OS=Homo sapiens GN=FITM1 PE=1 SV=1	#N/A	FITM1	HUMAN Fat storage-inducing transmembrane protein 1 OS=Homo sapiens GN=FITM1 PE=1 SV=1
MDA_GLEAN_10018525	465	1.89506	1.1986	1.9787	1.30857	-0.10997	CC157_HUMAN Coiled-coil domain-containing protein 157 OS=Homo sapiens GN=CCDC157 PE=2 SV=3	#N/A	CC157	HUMAN Coiled-coil domain-containing protein 157 OS=Homo sapiens GN=CCDC157 PE=2 SV=3
MDA_GLEAN_10022303	531	1.94658	1.2032	1.97087	1.31317	-0.10997	#N/A	#N/A	#N/A
MDA_GLEAN_10001095	390	1.93822	1.22208	1.99757	1.33199	-0.10991	TRYB2_HUMAN Tryptase beta-2 OS=Homo sapiens GN=TPSB2 PE=1 SV=2	beta tryptase 4; K01340 tryptase [EC:3.4.21.59]	TRYB2	HUMAN Tryptase beta-2 OS=Homo sapiens GN=TPSB2 PE=1 SV=2
MDA_GLEAN_10005624	1056	1.96139	1.23327	1.97729	1.34318	-0.10991	GPAN1_HUMAN G patch domain and ankyrin repeats-containing protein 1 OS=Homo sapiens GN=GPANK1 PE=2 SV=1	#N/A	GPAN1	HUMAN G patch domain and ankyrin repeats-containing protein 1 OS=Homo sapiens GN=GPANK1 PE=2 SV=1
MDA_GLEAN_10002579	381	1.90894	1.18835	1.96748	1.29822	-0.10987	H2B1_PONAB Histone H2B type 1 OS=Pongo abelii PE=2 SV=3	hypothetical LOC696872; K11252 histone H2B	H2B1	PONAB Histone H2B type 1 OS=Pongo abelii PE=2 SV=3
MDA_GLEAN_10007339	249	1.87128	1.15777	1.96815	1.26759	-0.10982	NUPR1_HUMAN Nuclear protein 1 OS=Homo sapiens GN=NUPR1 PE=1 SV=1	#N/A	NUPR1	HUMAN Nuclear protein 1 OS=Homo sapiens GN=NUPR1 PE=1 SV=1
MDA_GLEAN_10003440	963	1.94297	1.2469	1.99753	1.35669	-0.10979	CLD6_HUMAN Claudin-6 OS=Homo sapiens GN=CLDN6 PE=1 SV=2	CLDN6; claudin 6; K06087 claudin	CLD6	HUMAN Claudin-6 OS=Homo sapiens GN=CLDN6 PE=1 SV=2
MDA_GLEAN_10014207	318	1.9359	1.1782	1.97637	1.28798	-0.10978	#N/A	#N/A	#N/A
MDA_GLEAN_10018751	405	1.91737	1.19028	1.9696	1.30005	-0.10977	#N/A	#N/A	#N/A
MDA_GLEAN_10003489	852	1.90162	1.2383	1.98581	1.34802	-0.10972	ZP1_HUMAN Zona pellucida sperm-binding protein 1 OS=Homo sapiens GN=ZP1 PE=2 SV=1	#N/A	ZP1	HUMAN Zona pellucida sperm-binding protein 1 OS=Homo sapiens GN=ZP1 PE=2 SV=1
MDA_GLEAN_10021425	552	1.9176	1.22178	1.99209	1.33148	-0.1097	ARL10_HUMAN ADP-ribosylation factor-like protein 10 OS=Homo sapiens GN=ARL10 PE=2 SV=1	ARL10; ADP-ribosylation factor-like 10; K07958 ADP-ribosylation factor-like 10	ARL10	HUMAN ADP-ribosylation factor-like protein 10 OS=Homo sapiens GN=ARL10 PE=2 SV=1
MDA_GLEAN_10001307	234	1.92559	1.16562	1.99008	1.27532	-0.1097	LAC1_HUMAN Ig lambda-1 chain C regions OS=Homo sapiens GN=IGLC1 PE=1 SV=1	similar to Immunoglobulin lambda-like polypeptide 1 precursor (Immunoglobulin-related 14.1 protein) (Immunoglobulin omega polypeptide) (Lambda 5) (CD179b antigen); K06554 immunoglobulin lambda-like polypeptide 1	LAC1	HUMAN Ig lambda-1 chain C regions OS=Homo sapiens GN=IGLC1 PE=1 SV=1
MDA_GLEAN_10005671	1308	1.91652	1.25185	1.99247	1.36154	-0.10969	S45A4_HUMAN Solute carrier family 45 member 4 OS=Homo sapiens GN=SLC45A4 PE=1 SV=2	#N/A	S45A4	HUMAN Solute carrier family 45 member 4 OS=Homo sapiens GN=SLC45A4 PE=1 SV=2
MDA_GLEAN_10015503	1797	1.91742	1.25212	1.99381	1.36179	-0.10967	NR4A1_CANFA Nuclear receptor subfamily 4 group A member 1 OS=Canis familiaris GN=NR4A1 PE=2 SV=1	NR4A1, NGFI-B; nuclear receptor subfamily 4, group A, member 1; K04465 nuclear receptor subfamily 4 group A member 1	NR4A1	CANFA Nuclear receptor subfamily 4 group A member 1 OS=Canis familiaris GN=NR4A1 PE=2 SV=1
MDA_GLEAN_10014279	747	1.89656	1.13743	1.93747	1.24706	-0.10963	CNGB1_HUMAN Cyclic nucleotide-gated cation channel beta-1 OS=Homo sapiens GN=CNGB1 PE=1 SV=2	CNGB1; cyclic nucleotide gated channel beta 1; K04952 cyclic nucleotide gated channel beta 1	CNGB1	HUMAN Cyclic nucleotide-gated cation channel beta-1 OS=Homo sapiens GN=CNGB1 PE=1 SV=2
MDA_GLEAN_10005060	549	1.90565	1.22523	1.99679	1.33483	-0.1096	ISOC2_MACFA Isochorismatase domain-containing protein 2, mitochondrial OS=Macaca fascicularis GN=ISOC2 PE=2 SV=1	isochorismatase family protein (EC:3.3.2.1); K05993 isochorismatase [EC:3.3.2.1]	ISOC2	MACFA Isochorismatase domain-containing protein 2, mitochondrial OS=Macaca fascicularis GN=ISOC2 PE=2 SV=1
MDA_GLEAN_10022067	1791	1.90756	1.2566	1.99607	1.36615	-0.10955	EEPD1_BOVIN Endonuclease/exonuclease/phosphatase family domain-containing protein 1 OS=Bos taurus GN=EEPD1 PE=2 SV=1	competence protein ComEA helix-hairpin-helix repeat protein; K02237 competence protein ComEA	EEPD1	BOVIN Endonuclease/exonuclease/phosphatase family domain-containing protein 1 OS=Bos taurus GN=EEPD1 PE=2 SV=1
MDA_GLEAN_10007530	1191	1.90603	1.22568	1.98055	1.33523	-0.10955	CA170_HUMAN Uncharacterized protein C1orf170 OS=Homo sapiens GN=C1orf170 PE=2 SV=3	#N/A	CA170	HUMAN Uncharacterized protein C1orf170 OS=Homo sapiens GN=C1orf170 PE=2 SV=3
MDA_GLEAN_10014312	495	1.95691	1.21255	1.97915	1.32208	-0.10953	#N/A	#N/A	#N/A
MDA_GLEAN_10002052	453	1.89523	1.1914	1.97482	1.30089	-0.10949	CU070_HUMAN Uncharacterized protein C21orf70 OS=Homo sapiens GN=C21orf70 PE=1 SV=2	#N/A	CU070	HUMAN Uncharacterized protein C21orf70 OS=Homo sapiens GN=C21orf70 PE=1 SV=2
MDA_GLEAN_10007000	480	1.93514	1.19613	1.97411	1.30561	-0.10948	#N/A	#N/A	#N/A
MDA_GLEAN_10022188	1764	1.93313	1.22833	1.96513	1.33779	-0.10946	KRBA1_MOUSE Protein KRBA1 OS=Mus musculus GN=Krba1 PE=2 SV=2	#N/A	KRBA1	MOUSE Protein KRBA1 OS=Mus musculus GN=Krba1 PE=2 SV=2
MDA_GLEAN_10001385	1314	1.95639	1.25107	1.99554	1.36047	-0.1094	SIG14_HUMAN Sialic acid-binding Ig-like lectin 14 OS=Homo sapiens GN=SIGLEC14 PE=1 SV=1	similar to sialic acid binding Ig-like lectin 5; K06549 sialic acid binding Ig-like lectin 5	SIG14	HUMAN Sialic acid-binding Ig-like lectin 14 OS=Homo sapiens GN=SIGLEC14 PE=1 SV=1
MDA_GLEAN_10003592	1212	1.91561	1.24899	1.99702	1.35839	-0.1094	P73_MOUSE Tumor protein p73 OS=Mus musculus GN=Tp73 PE=1 SV=1	TP73; tumor protein p73; K10148 tumor protein p73	P73	MOUSE Tumor protein p73 OS=Mus musculus GN=Tp73 PE=1 SV=1
MDA_GLEAN_10017283	375	1.94627	1.19163	1.98563	1.30102	-0.10939	#N/A	#N/A	#N/A
MDA_GLEAN_10003687	897	1.89457	1.23591	1.98835	1.34528	-0.10937	IIGP5_RAT Interferon-inducible GTPase 5 OS=Rattus norvegicus GN=Irgc PE=2 SV=1	IRGM; immunity-related GTPase family, M; K14139 immunity-related GTPase family M protein [EC:3.6.5.-]	IIGP5	RAT Interferon-inducible GTPase 5 OS=Rattus norvegicus GN=Irgc PE=2 SV=1
MDA_GLEAN_10000274	1356	1.97051	1.25275	1.99378	1.36211	-0.10936	LIRB3_HUMAN Leukocyte immunoglobulin-like receptor subfamily B member 3 OS=Homo sapiens GN=LILRB3 PE=1 SV=3	LILRB3; leukocyte immunoglobulin-like receptor, subfamily B (with TM and ITIM domains), member 3; K06512 leukocyte immunoglobulin-like receptor	LIRB3	HUMAN Leukocyte immunoglobulin-like receptor subfamily B member 3 OS=Homo sapiens GN=LILRB3 PE=1 SV=3
MDA_GLEAN_10005517	573	1.92913	1.21791	1.97202	1.32726	-0.10935	PROP1_THEGE Homeobox protein prophet of Pit-1 OS=Theropithecus gelada GN=PROP1 PE=3 SV=1	homeobox protein prophet of Pit-1-like; K09327 homeobox protein prophet of Pit-1	PROP1	THEGE Homeobox protein prophet of Pit-1 OS=Theropithecus gelada GN=PROP1 PE=3 SV=1
MDA_GLEAN_10009712	432	1.91938	1.16388	1.96612	1.27316	-0.10928	LCE3C_HUMAN Late cornified envelope protein 3C OS=Homo sapiens GN=LCE3C PE=2 SV=1	#N/A	LCE3C	HUMAN Late cornified envelope protein 3C OS=Homo sapiens GN=LCE3C PE=2 SV=1
MDA_GLEAN_10022824	816	1.91817	1.24541	1.99613	1.35468	-0.10927	P5CR2_BOVIN Pyrroline-5-carboxylate reductase 2 OS=Bos taurus GN=PYCR2 PE=2 SV=1	pyrroline-5-carboxylate reductase 2-like; K00286 pyrroline-5-carboxylate reductase [EC:1.5.1.2]	P5CR2	BOVIN Pyrroline-5-carboxylate reductase 2 OS=Bos taurus GN=PYCR2 PE=2 SV=1
MDA_GLEAN_10007741	681	1.96419	1.24012	1.99567	1.34937	-0.10925	CP079_HUMAN BRICHOS domain-containing protein C16orf79 OS=Homo sapiens GN=C16orf79 PE=2 SV=3	#N/A	CP079	HUMAN BRICHOS domain-containing protein C16orf79 OS=Homo sapiens GN=C16orf79 PE=2 SV=3
MDA_GLEAN_10026153	1746	1.93345	1.22077	1.97585	1.32996	-0.10919	CROCC_MOUSE Rootletin OS=Mus musculus GN=Crocc PE=1 SV=2	hypothetical protein; K04437 filamin	CROCC	MOUSE Rootletin OS=Mus musculus GN=Crocc PE=1 SV=2
MDA_GLEAN_10011285	375	1.92087	1.18831	1.97143	1.29749	-0.10918	#N/A	#N/A	#N/A
MDA_GLEAN_10005846	543	1.94119	1.20971	1.98985	1.31889	-0.10918	B2L12_HUMAN Bcl-2-like protein 12 OS=Homo sapiens GN=BCL2L12 PE=1 SV=1	#N/A	B2L12	HUMAN Bcl-2-like protein 12 OS=Homo sapiens GN=BCL2L12 PE=1 SV=1
MDA_GLEAN_10021342	753	1.88496	1.22217	1.97613	1.33132	-0.10915	CJ088_HUMAN Uncharacterized protein C10orf88 OS=Homo sapiens GN=C10orf88 PE=2 SV=2	#N/A	CJ088	HUMAN Uncharacterized protein C10orf88 OS=Homo sapiens GN=C10orf88 PE=2 SV=2
MDA_GLEAN_10003446	858	1.91056	1.23295	1.98367	1.34207	-0.10912	KREM2_MOUSE Kremen protein 2 OS=Mus musculus GN=Kremen2 PE=1 SV=1	AGAP005811-PA; K00771 protein xylosyltransferase [EC:2.4.2.26]	KREM2	MOUSE Kremen protein 2 OS=Mus musculus GN=Kremen2 PE=1 SV=1
MDA_GLEAN_10022264	324	1.90163	1.19191	1.98264	1.30098	-0.10907	H2AJ_MACFA Histone H2A.J OS=Macaca fascicularis GN=H2AFJ PE=2 SV=1	hypothetical LOC100067150; K11251 histone H2A	H2AJ	MACFA Histone H2A.J OS=Macaca fascicularis GN=H2AFJ PE=2 SV=1
MDA_GLEAN_10008170	189	1.91884	1.12841	1.98814	1.23747	-0.10906	#N/A	#N/A	#N/A
MDA_GLEAN_10005777	357	1.98704	1.19914	1.98785	1.3082	-0.10906	#N/A	#N/A	#N/A
MDA_GLEAN_10011867	303	1.91596	1.19474	1.99394	1.30378	-0.10904	SH2D6_HUMAN SH2 domain-containing protein 6 OS=Homo sapiens GN=SH2D6 PE=2 SV=1	BLNK; B-cell linker; K07371 B-cell linker	SH2D6	HUMAN SH2 domain-containing protein 6 OS=Homo sapiens GN=SH2D6 PE=2 SV=1
MDA_GLEAN_10000680	357	1.94326	1.20641	1.98986	1.31543	-0.10902	DHRSX_HUMAN Dehydrogenase/reductase SDR family member on chromosome X OS=Homo sapiens GN=DHRSX PE=2 SV=2	dehydrogenase/reductase SDR family member on chromosome X-like; K11170 dehydrogenase/reductase SDR family member X [EC:1.1.-.-]	DHRSX	HUMAN Dehydrogenase/reductase SDR family member on chromosome X OS=Homo sapiens GN=DHRSX PE=2 SV=2
MDA_GLEAN_10000850	879	1.94287	1.24406	1.9949	1.35299	-0.10893	IL28B_HUMAN Interleukin-28B OS=Homo sapiens GN=IL28B PE=1 SV=2	interleukin-28B-like; K05447 interleukin 28/29 (interferon, lambda)	IL28B	HUMAN Interleukin-28B OS=Homo sapiens GN=IL28B PE=1 SV=2
MDA_GLEAN_10008672	189	1.99301	1.14344	1.99062	1.25233	-0.10889	RM48_BOVIN 39S ribosomal protein L48, mitochondrial OS=Bos taurus GN=MRPL48 PE=1 SV=1	#N/A	RM48	BOVIN 39S ribosomal protein L48, mitochondrial OS=Bos taurus GN=MRPL48 PE=1 SV=1
MDA_GLEAN_10025324	414	1.88551	1.20016	1.98592	1.30902	-0.10886	KCNG2_HUMAN Potassium voltage-gated channel subfamily G member 2 OS=Homo sapiens GN=KCNG2 PE=1 SV=1	KCNG2; potassium voltage-gated channel, subfamily G, member 2; K04901 potassium voltage-gated channel subfamily G member 2	KCNG2	HUMAN Potassium voltage-gated channel subfamily G member 2 OS=Homo sapiens GN=KCNG2 PE=1 SV=1
MDA_GLEAN_10024846	489	1.94725	1.1919	1.96845	1.30076	-0.10886	#N/A	#N/A	#N/A
MDA_GLEAN_10020431	270	1.95647	1.18557	1.98544	1.29439	-0.10882	#N/A	#N/A	#N/A
MDA_GLEAN_10004896	756	1.95979	1.22952	1.9857	1.33823	-0.10871	T4S4_PONAB Transmembrane 4 L6 family member 4 OS=Pongo abelii GN=TM4SF4 PE=2 SV=1	#N/A	T4S4	PONAB Transmembrane 4 L6 family member 4 OS=Pongo abelii GN=TM4SF4 PE=2 SV=1
MDA_GLEAN_10013169	258	1.92402	1.16579	1.97464	1.27448	-0.10869	TFPT_HUMAN TCF3 fusion partner OS=Homo sapiens GN=TFPT PE=1 SV=1	TCF3 fusion partner-like; K11670 TCF3 fusion partner	TFPT	HUMAN TCF3 fusion partner OS=Homo sapiens GN=TFPT PE=1 SV=1
MDA_GLEAN_10023865	393	1.94124	1.20736	1.9967	1.31603	-0.10867	GPHB5_HUMAN Glycoprotein hormone beta-5 OS=Homo sapiens GN=GPHB5 PE=1 SV=1	lhb, zgc:92312; luteinizing hormone, beta polypeptide; K08521 luteinizing hormone beta polypeptide	GPHB5	HUMAN Glycoprotein hormone beta-5 OS=Homo sapiens GN=GPHB5 PE=1 SV=1
MDA_GLEAN_10011294	327	1.85361	1.16962	1.96733	1.27828	-0.10866	#N/A	#N/A	#N/A
MDA_GLEAN_10019750	183	1.95744	1.12317	1.97312	1.23182	-0.10865	HXB8_MOUSE Homeobox protein Hox-B8 OS=Mus musculus GN=Hoxb8 PE=2 SV=2	similar to HOXD8; K09308 homeobox protein HoxB/C/D8	HXB8	MOUSE Homeobox protein Hox-B8 OS=Mus musculus GN=Hoxb8 PE=2 SV=2
MDA_GLEAN_10014663	336	1.91573	1.18859	1.97286	1.29723	-0.10864	#N/A	#N/A	#N/A
MDA_GLEAN_10017962	876	1.91774	1.23956	1.98992	1.34818	-0.10862	NUD22_BOVIN Nucleoside diphosphate-linked moiety X motif 22 OS=Bos taurus GN=NUDT22 PE=2 SV=1	#N/A	NUD22	BOVIN Nucleoside diphosphate-linked moiety X motif 22 OS=Bos taurus GN=NUDT22 PE=2 SV=1
MDA_GLEAN_10005131	276	1.99105	1.20002	1.99436	1.30861	-0.10859	CST12_MOUSE Cystatin-12 OS=Mus musculus GN=Cst12 PE=1 SV=1	cystatin-9-like; K13905 cystatin-9	CST12	MOUSE Cystatin-12 OS=Mus musculus GN=Cst12 PE=1 SV=1
MDA_GLEAN_10021478	516	1.87655	1.18434	1.94661	1.29293	-0.10859	#N/A	#N/A	#N/A
MDA_GLEAN_10018547	1461	1.9189	1.24631	1.98748	1.35488	-0.10857	PA2G3_BOVIN Group 3 secretory phospholipase A2 OS=Bos taurus GN=PLA2G3 PE=2 SV=1	PLA2G3; phospholipase A2, group III; K01047 phospholipase A2 [EC:3.1.1.4]	PA2G3	BOVIN Group 3 secretory phospholipase A2 OS=Bos taurus GN=PLA2G3 PE=2 SV=1
MDA_GLEAN_10009580	408	1.9429	1.19504	1.97495	1.30361	-0.10857	#N/A	#N/A	#N/A
MDA_GLEAN_10021211	618	1.90759	1.20384	1.98224	1.3124	-0.10856	MAD3_HUMAN Max dimerization protein 3 OS=Homo sapiens GN=MXD3 PE=2 SV=1	max dimerization protein 3-like; K09114 MAX dimerization protein	MAD3	HUMAN Max dimerization protein 3 OS=Homo sapiens GN=MXD3 PE=2 SV=1
MDA_GLEAN_10011081	447	1.92291	1.20081	1.96799	1.30932	-0.10851	#N/A	#N/A	#N/A
MDA_GLEAN_10010769	1278	1.93267	1.25304	1.99505	1.36154	-0.1085	V1BR_HUMAN Vasopressin V1b receptor OS=Homo sapiens GN=AVPR1B PE=2 SV=1	AVPR1B; arginine vasopressin receptor 1B; K04227 arginine vasopressin receptor 1B	V1BR	HUMAN Vasopressin V1b receptor OS=Homo sapiens GN=AVPR1B PE=2 SV=1
MDA_GLEAN_10016871	903	1.91423	1.23697	1.98788	1.34547	-0.1085	RPH3L_BOVIN Rab effector Noc2 OS=Bos taurus GN=RPH3AL PE=2 SV=1	#N/A	RPH3L	BOVIN Rab effector Noc2 OS=Bos taurus GN=RPH3AL PE=2 SV=1
MDA_GLEAN_10023103	360	1.95476	1.18143	1.9778	1.2899	-0.10847	TMIE_MOUSE Transmembrane inner ear expressed protein OS=Mus musculus GN=Tmie PE=2 SV=1	#N/A	TMIE	MOUSE Transmembrane inner ear expressed protein OS=Mus musculus GN=Tmie PE=2 SV=1
MDA_GLEAN_10018499	1131	1.9034	1.22872	1.96397	1.33713	-0.10841	EMID1_HUMAN EMI domain-containing protein 1 OS=Homo sapiens GN=EMID1 PE=2 SV=1	COL6A6; collagen, type VI, alpha 6; K06238 collagen, type VI, alpha	EMID1	HUMAN EMI domain-containing protein 1 OS=Homo sapiens GN=EMID1 PE=2 SV=1
MDA_GLEAN_10002010	498	1.90373	1.19779	1.96699	1.30617	-0.10838	NKG7_MOUSE Protein NKG7 OS=Mus musculus GN=Nkg7 PE=2 SV=1	#N/A	NKG7	MOUSE Protein NKG7 OS=Mus musculus GN=Nkg7 PE=2 SV=1
MDA_GLEAN_10026141	1500	1.92868	1.25258	1.99562	1.36093	-0.10835	GPC1_HUMAN Glypican-1 OS=Homo sapiens GN=GPC1 PE=1 SV=2	GPC1, MGC128751; glypican 1; K08107 glypican 1	GPC1	HUMAN Glypican-1 OS=Homo sapiens GN=GPC1 PE=1 SV=2
MDA_GLEAN_10005631	264	1.94919	1.17344	1.9963	1.28179	-0.10835	LY66C_HUMAN Lymphocyte antigen 6 complex locus protein G6c OS=Homo sapiens GN=LY6G6C PE=1 SV=1	LY6G6C; lymphocyte antigen 6 complex, locus G6C; K06846 lymphocyte antigen 6 complex	LY66C	HUMAN Lymphocyte antigen 6 complex locus protein G6c OS=Homo sapiens GN=LY6G6C PE=1 SV=1
MDA_GLEAN_10010173	924	1.91642	1.23497	1.98681	1.34329	-0.10832	BAIP2_MOUSE Brain-specific angiogenesis inhibitor 1-associated protein 2 OS=Mus musculus GN=Baiap2 PE=1 SV=2	Baiap2, IRSp53, R75030; brain-specific angiogenesis inhibitor 1-associated protein 2; K05627 BAI1-associated protein 2	BAIP2	MOUSE Brain-specific angiogenesis inhibitor 1-associated protein 2 OS=Mus musculus GN=Baiap2 PE=1 SV=2
MDA_GLEAN_10013741	315	1.98027	1.18458	1.98491	1.2929	-0.10832	CDR2_MOUSE Cerebellar degeneration-related protein 2 OS=Mus musculus GN=Cdr2 PE=1 SV=2	#N/A	CDR2	MOUSE Cerebellar degeneration-related protein 2 OS=Mus musculus GN=Cdr2 PE=1 SV=2
MDA_GLEAN_10006430	297	1.9757	1.17217	1.97365	1.28046	-0.10829	DDX1_MOUSE ATP-dependent RNA helicase DDX1 OS=Mus musculus GN=Ddx1 PE=1 SV=1	Ddx1, AA409185, DBP-RB; DEAD (Asp-Glu-Ala-Asp) box polypeptide 1 (EC:3.6.4.13); K13177 ATP-dependent RNA helicase DDX1 [EC:3.6.4.13]	DDX1	MOUSE ATP-dependent RNA helicase DDX1 OS=Mus musculus GN=Ddx1 PE=1 SV=1
MDA_GLEAN_10009998	303	1.94218	1.19153	1.98797	1.29982	-0.10829	#N/A	#N/A	#N/A
MDA_GLEAN_10005407	306	1.94645	1.17631	1.99378	1.28458	-0.10827	TIM9B_PONAB Mitochondrial import inner membrane translocase subunit Tim9 B OS=Pongo abelii GN=FXC1 PE=3 SV=1	Tim9b; Translocase of inner membrane 9b (EC:3.6.3.51); K10836 mitochondrial protein-transporting ATPase [EC:3.6.3.51]	TIM9B	PONAB Mitochondrial import inner membrane translocase subunit Tim9 B OS=Pongo abelii GN=FXC1 PE=3 SV=1
MDA_GLEAN_10004771	609	1.94131	1.21163	1.96881	1.31986	-0.10823	#N/A	#N/A	#N/A
MDA_GLEAN_10001745	279	1.97527	1.18379	1.98692	1.29201	-0.10822	DCOR2_XENLA Ornithine decarboxylase 2 OS=Xenopus laevis GN=odc1-b PE=2 SV=1	ornithine decarboxylase 2-like; K01581 ornithine decarboxylase [EC:4.1.1.17]	DCOR2	XENLA Ornithine decarboxylase 2 OS=Xenopus laevis GN=odc1-b PE=2 SV=1
MDA_GLEAN_10024289	1422	1.90555	1.24044	1.98323	1.34866	-0.10822	KLD7A_MOUSE Kelch domain-containing protein 7A OS=Mus musculus GN=Klhdc7a PE=2 SV=3	hypothetical protein LOC100032500; K10476 kelch repeat and BTB domain-containing protein 11	KLD7A	MOUSE Kelch domain-containing protein 7A OS=Mus musculus GN=Klhdc7a PE=2 SV=3
MDA_GLEAN_10005636	2439	1.90288	1.25206	1.98595	1.36024	-0.10818	G7C_BOVIN Protein G7c OS=Bos taurus GN=G7C PE=2 SV=1	#N/A	G7C	BOVIN Protein G7c OS=Bos taurus GN=G7C PE=2 SV=1
MDA_GLEAN_10016198	246	1.93547	1.16991	1.98944	1.27807	-0.10816	SGSM3_HUMAN Small G protein signaling modulator 3 OS=Homo sapiens GN=SGSM3 PE=1 SV=1	#N/A	SGSM3	HUMAN Small G protein signaling modulator 3 OS=Homo sapiens GN=SGSM3 PE=1 SV=1
MDA_GLEAN_10000308	357	1.90216	1.195	1.97564	1.30308	-0.10808	IGHDM_MOUSE Ig delta chain C region membrane-bound form OS=Mus musculus PE=2 SV=3	#N/A	IGHDM	MOUSE Ig delta chain C region membrane-bound form OS=Mus musculus PE=2 SV=3
MDA_GLEAN_10007216	624	1.93178	1.22808	1.98256	1.33612	-0.10804	O10H1_HUMAN Olfactory receptor 10H1 OS=Homo sapiens GN=OR10H1 PE=2 SV=1	cOR10H10; cOR10H10 olfactory receptor family 10 subfamily H-like; K04257 olfactory receptor	O10H1	HUMAN Olfactory receptor 10H1 OS=Homo sapiens GN=OR10H1 PE=2 SV=1
MDA_GLEAN_10002856	348	1.93951	1.20002	1.98689	1.30806	-0.10804	CENPP_HUMAN Centromere protein P OS=Homo sapiens GN=CENPP PE=1 SV=1	hypothetical protein LOC100054857; K11508 centromere protein P	CENPP	HUMAN Centromere protein P OS=Homo sapiens GN=CENPP PE=1 SV=1
MDA_GLEAN_10016389	492	1.96446	1.22759	1.9969	1.33559	-0.108	DDX54_HUMAN ATP-dependent RNA helicase DDX54 OS=Homo sapiens GN=DDX54 PE=1 SV=2	hypothetical LOC100056569; K14808 ATP-dependent RNA helicase DDX54/DBP10 [EC:3.6.4.13]	DDX54	HUMAN ATP-dependent RNA helicase DDX54 OS=Homo sapiens GN=DDX54 PE=1 SV=2
MDA_GLEAN_10023760	345	1.89728	1.18829	1.96746	1.29625	-0.10796	#N/A	#N/A	#N/A
MDA_GLEAN_10008749	1107	1.93025	1.25299	1.99907	1.36091	-0.10792	NAGS_HUMAN N-acetylglutamate synthase, mitochondrial OS=Homo sapiens GN=NAGS PE=1 SV=1	NAGS; N-acetylglutamate synthase; K11067 N-acetylglutamate synthase [EC:2.3.1.1]	NAGS	HUMAN N-acetylglutamate synthase, mitochondrial OS=Homo sapiens GN=NAGS PE=1 SV=1
MDA_GLEAN_10003427	498	1.91818	1.2172	1.9802	1.32511	-0.10791	L2GL2_HUMAN Lethal(2) giant larvae protein homolog 2 OS=Homo sapiens GN=LLGL2 PE=1 SV=2	LLGL2, DKFZp469K0727; lethal giant larvae homolog 2 (Drosophila); K06094 lethal giant larvae	L2GL2	HUMAN Lethal(2) giant larvae protein homolog 2 OS=Homo sapiens GN=LLGL2 PE=1 SV=2
MDA_GLEAN_10007155	627	1.92406	1.21987	1.98173	1.32777	-0.1079	RSPO4_HUMAN R-spondin-4 OS=Homo sapiens GN=RSPO4 PE=1 SV=2	pcsk5, MGC98915, PC6, fur2, spc6, spc6A; proprotein convertase subtilisin/kexin type 5; K08654 proprotein convertase subtilisin/kexin type 5 [EC:3.4.21.-]	RSPO4	HUMAN R-spondin-4 OS=Homo sapiens GN=RSPO4 PE=1 SV=2
MDA_GLEAN_10015914	309	1.90944	1.18558	1.98168	1.29347	-0.10789	CLM5_MOUSE CMRF35-like molecule 5 OS=Mus musculus GN=Clm5 PE=1 SV=1	CD300C; CD300c molecule; K06719 CD300 antigen	CLM5	MOUSE CMRF35-like molecule 5 OS=Mus musculus GN=Clm5 PE=1 SV=1
MDA_GLEAN_10003296	2463	1.93106	1.26671	1.99844	1.37453	-0.10782	TBB3_MACFA Tubulin beta-3 chain OS=Macaca fascicularis GN=TUBB3 PE=2 SV=1	similar to tubulin, beta, 4; K07375 tubulin beta	TBB3	MACFA Tubulin beta-3 chain OS=Macaca fascicularis GN=TUBB3 PE=2 SV=1
MDA_GLEAN_10004342	378	1.96919	1.20467	1.9937	1.3123	-0.10763	SACA4_HUMAN Sperm acrosome membrane-associated protein 4 OS=Homo sapiens GN=SPACA4 PE=1 SV=1	#N/A	SACA4	HUMAN Sperm acrosome membrane-associated protein 4 OS=Homo sapiens GN=SPACA4 PE=1 SV=1
MDA_GLEAN_10000115	288	1.97122	1.18408	1.99433	1.2917	-0.10762	LIRA6_HUMAN Leukocyte immunoglobulin-like receptor subfamily A member 6 OS=Homo sapiens GN=LILRA6 PE=2 SV=2	leukocyte immunoglobulin-like receptor subfamily B member 3-like; K06512 leukocyte immunoglobulin-like receptor	LIRA6	HUMAN Leukocyte immunoglobulin-like receptor subfamily A member 6 OS=Homo sapiens GN=LILRA6 PE=2 SV=2
MDA_GLEAN_10007322	429	1.90744	1.20213	1.97518	1.30973	-0.1076	#N/A	#N/A	#N/A
MDA_GLEAN_10006527	2982	1.92467	1.25713	1.9887	1.3647	-0.10757	PLXB3_HUMAN Plexin-B3 OS=Homo sapiens GN=PLXNB3 PE=1 SV=2	PLXNB3; plexin B3; K06821 plexin B	PLXB3	HUMAN Plexin-B3 OS=Homo sapiens GN=PLXNB3 PE=1 SV=2
MDA_GLEAN_10013950	1455	1.93536	1.25491	1.99606	1.36246	-0.10755	STEA3_HUMAN Metalloreductase STEAP3 OS=Homo sapiens GN=STEAP3 PE=1 SV=2	STEAP3; STEAP family member 3; K10142 metalloreductase STEAP3 [EC:1.16.1.-]	STEA3	HUMAN Metalloreductase STEAP3 OS=Homo sapiens GN=STEAP3 PE=1 SV=2
MDA_GLEAN_10018730	783	1.91751	1.22672	1.97937	1.33426	-0.10754	OBF1_BOVIN POU domain class 2-associating factor 1 OS=Bos taurus GN=POU2AF1 PE=2 SV=1	#N/A	OBF1	BOVIN POU domain class 2-associating factor 1 OS=Bos taurus GN=POU2AF1 PE=2 SV=1
MDA_GLEAN_10003441	654	1.92685	1.22491	1.98636	1.33241	-0.1075	CLD9_HUMAN Claudin-9 OS=Homo sapiens GN=CLDN9 PE=1 SV=1	CLDN9; claudin 9; K06087 claudin	CLD9	HUMAN Claudin-9 OS=Homo sapiens GN=CLDN9 PE=1 SV=1
MDA_GLEAN_10008779	306	1.97593	1.1776	1.98753	1.2851	-0.1075	#N/A	#N/A	#N/A
MDA_GLEAN_10008496	1416	1.90884	1.25063	1.99199	1.35812	-0.10749	FZD7_HUMAN Frizzled-7 OS=Homo sapiens GN=FZD7 PE=1 SV=2	FZD7; frizzled homolog 7 (Drosophila); K02432 frizzled 1/7	FZD7	HUMAN Frizzled-7 OS=Homo sapiens GN=FZD7 PE=1 SV=2
MDA_GLEAN_10007543	1560	1.90142	1.25879	1.99692	1.36626	-0.10747	SCNND_HUMAN Amiloride-sensitive sodium channel subunit delta OS=Homo sapiens GN=SCNN1D PE=1 SV=2	hypothetical LOC100066014; K04826 nonvoltage-gated sodium channel 1 delta	SCNND	HUMAN Amiloride-sensitive sodium channel subunit delta OS=Homo sapiens GN=SCNN1D PE=1 SV=2
MDA_GLEAN_10021072	1389	1.89312	1.23906	1.98095	1.34653	-0.10747	REXO1_HUMAN RNA exonuclease 1 homolog OS=Homo sapiens GN=REXO1 PE=1 SV=3	REXO1; REX1, RNA exonuclease 1 homolog (S. cerevisiae); K14570 RNA exonuclease 1 [EC:3.1.-.-]	REXO1	HUMAN RNA exonuclease 1 homolog OS=Homo sapiens GN=REXO1 PE=1 SV=3
MDA_GLEAN_10025789	366	1.94352	1.19686	1.97559	1.30432	-0.10746	#N/A	#N/A	#N/A
MDA_GLEAN_10016147	879	1.9362	1.24102	1.99843	1.34847	-0.10745	CP2DE_BOVIN Cytochrome P450 2D14 OS=Bos taurus GN=CYP2D14 PE=2 SV=2	similar to Cytochrome P450 2D14 (CYPIID14); K07414 cytochrome P450, family 2, subfamily D [EC:1.14.14.1]	CP2DE	BOVIN Cytochrome P450 2D14 OS=Bos taurus GN=CYP2D14 PE=2 SV=2
MDA_GLEAN_10002405	204	1.96723	1.14043	1.98306	1.24783	-0.1074	D103A_PONPY Beta-defensin 103A OS=Pongo pygmaeus GN=DEFB103A PE=3 SV=1	#N/A	D103A	PONPY Beta-defensin 103A OS=Pongo pygmaeus GN=DEFB103A PE=3 SV=1
MDA_GLEAN_10019716	1353	1.91546	1.25222	1.99201	1.35961	-0.10739	SGCA_HUMAN Alpha-sarcoglycan OS=Homo sapiens GN=SGCA PE=1 SV=1	SGCA; sarcoglycan, alpha (50kDa dystrophin-associated glycoprotein); K12565 alpha-sarcoglycan	SGCA	HUMAN Alpha-sarcoglycan OS=Homo sapiens GN=SGCA PE=1 SV=1
MDA_GLEAN_10003766	1446	1.9282	1.25359	1.99723	1.36096	-0.10737	MUC5B_HUMAN Mucin-5B OS=Homo sapiens GN=MUC5B PE=1 SV=3	MUC5B, MG1, MUC-5B, MUC5, MUC9; mucin 5B, oligomeric mucus/gel-forming; K13908 mucin-5B	MUC5B	HUMAN Mucin-5B OS=Homo sapiens GN=MUC5B PE=1 SV=3
MDA_GLEAN_10014294	249	1.91332	1.15747	1.96799	1.26483	-0.10736	#N/A	#N/A	#N/A
MDA_GLEAN_10013053	753	1.97014	1.19351	1.96311	1.30087	-0.10736	RS2_HUMAN 40S ribosomal protein S2 OS=Homo sapiens GN=RPS2 PE=1 SV=2	similar to 40S ribosomal protein S2 (S4) (LLRep3 protein); K02981 small subunit ribosomal protein S2e	RS2	HUMAN 40S ribosomal protein S2 OS=Homo sapiens GN=RPS2 PE=1 SV=2
MDA_GLEAN_10007192	210	1.93822	1.14348	1.98452	1.25083	-0.10735	#N/A	#N/A	#N/A
MDA_GLEAN_10003191	147	1.9769	1.08132	1.9897	1.18866	-0.10734	HVM60_MOUSE Ig heavy chain V region M315 OS=Mus musculus PE=1 SV=1	IGH@; immunloglobulin heavy chain; K06856 immunoglobulin heavy chain	HVM60	MOUSE Ig heavy chain V region M315 OS=Mus musculus PE=1 SV=1
MDA_GLEAN_10005111	585	1.93597	1.24338	1.99817	1.3507	-0.10732	PTPR2_HUMAN Receptor-type tyrosine-protein phosphatase N2 OS=Homo sapiens GN=PTPRN2 PE=1 SV=2	similar to M1851; K07817 protein tyrosine phosphatase, receptor type, N [EC:3.1.3.48]	PTPR2	HUMAN Receptor-type tyrosine-protein phosphatase N2 OS=Homo sapiens GN=PTPRN2 PE=1 SV=2
MDA_GLEAN_10001379	321	1.94723	1.18832	1.99275	1.29562	-0.1073	TARM1_MOUSE T-cell-interacting, activating receptor on myeloid cells protein 1 OS=Mus musculus GN=Tarm1 PE=2 SV=1	#N/A	TARM1	MOUSE T-cell-interacting, activating receptor on myeloid cells protein 1 OS=Mus musculus GN=Tarm1 PE=2 SV=1
MDA_GLEAN_10007332	747	1.8698	1.21302	1.96625	1.32031	-0.10729	SH2B1_HUMAN SH2B adapter protein 1 OS=Homo sapiens GN=SH2B1 PE=1 SV=3	SH2B1; SH2B adaptor protein 1; K12459 SH2B adaptor protein 1/3	SH2B1	HUMAN SH2B adapter protein 1 OS=Homo sapiens GN=SH2B1 PE=1 SV=3
MDA_GLEAN_10001907	915	1.91768	1.22669	1.98231	1.33397	-0.10728	RGR_BOVIN RPE-retinal G protein-coupled receptor OS=Bos taurus GN=RGR PE=2 SV=1	RPE-retinal G protein-coupled receptor-like; K04254 retinal G protein coupled receptor	RGR	BOVIN RPE-retinal G protein-coupled receptor OS=Bos taurus GN=RGR PE=2 SV=1
MDA_GLEAN_10002255	381	1.91423	1.18963	1.971	1.29686	-0.10723	H2B1_PONAB Histone H2B type 1 OS=Pongo abelii PE=2 SV=3	hypothetical LOC696872; K11252 histone H2B	H2B1	PONAB Histone H2B type 1 OS=Pongo abelii PE=2 SV=3
MDA_GLEAN_10002216	564	1.91882	1.21849	1.98447	1.32572	-0.10723	MBOA7_HUMAN Lysophospholipid acyltransferase 7 OS=Homo sapiens GN=MBOAT7 PE=1 SV=2	MBOAT7; membrane bound O-acyltransferase domain containing 7; K13516 lysophospholipid acyltransferase 7 [EC:2.3.1.-]	MBOA7	HUMAN Lysophospholipid acyltransferase 7 OS=Homo sapiens GN=MBOAT7 PE=1 SV=2
MDA_GLEAN_10015596	411	1.94854	1.2033	1.97235	1.31053	-0.10723	#N/A	#N/A	#N/A
MDA_GLEAN_10014309	1137	1.92585	1.23576	1.98406	1.34296	-0.1072	DMBX1_MOUSE Diencephalon/mesencephalon homeobox protein 1 OS=Mus musculus GN=Dmbx1 PE=1 SV=1	ALX4; ALX homeobox 4; K09451 homeobox protein aristaless-like 4	DMBX1	MOUSE Diencephalon/mesencephalon homeobox protein 1 OS=Mus musculus GN=Dmbx1 PE=1 SV=1
MDA_GLEAN_10023241	330	1.92419	1.20638	1.99622	1.31356	-0.10718	HEM1_HUMAN 5-aminolevulinate synthase, nonspecific, mitochondrial OS=Homo sapiens GN=ALAS1 PE=1 SV=2	ALAS1; aminolevulinate, delta-, synthase 1; K00643 5-aminolevulinate synthase [EC:2.3.1.37]	HEM1	HUMAN 5-aminolevulinate synthase, nonspecific, mitochondrial OS=Homo sapiens GN=ALAS1 PE=1 SV=2
MDA_GLEAN_10005939	1098	1.89533	1.2532	1.9966	1.36038	-0.10718	FUT2_GORGO Galactoside 2-alpha-L-fucosyltransferase 2 OS=Gorilla gorilla gorilla GN=FUT2 PE=3 SV=1	similar to alpha(1,2)fucosyltransferase; K00718 galactoside 2-L-fucosyltransferase 1/2 [EC:2.4.1.69]	FUT2	GORGO Galactoside 2-alpha-L-fucosyltransferase 2 OS=Gorilla gorilla gorilla GN=FUT2 PE=3 SV=1
MDA_GLEAN_10010699	1374	1.89375	1.22974	1.96643	1.33689	-0.10715	CF222_HUMAN Uncharacterized protein C6orf222 OS=Homo sapiens GN=C6orf222 PE=2 SV=1	#N/A	CF222	HUMAN Uncharacterized protein C6orf222 OS=Homo sapiens GN=C6orf222 PE=2 SV=1
MDA_GLEAN_10015898	843	1.89317	1.22505	1.98363	1.33219	-0.10714	BORG4_HUMAN Cdc42 effector protein 4 OS=Homo sapiens GN=CDC42EP4 PE=1 SV=1	#N/A	BORG4	HUMAN Cdc42 effector protein 4 OS=Homo sapiens GN=CDC42EP4 PE=1 SV=1
MDA_GLEAN_10006484	1497	1.9468	1.25249	1.99458	1.35961	-0.10712	REXO1_HUMAN RNA exonuclease 1 homolog OS=Homo sapiens GN=REXO1 PE=1 SV=3	RNA exonuclease 1 homolog; K14570 RNA exonuclease 1 [EC:3.1.-.-]	REXO1	HUMAN RNA exonuclease 1 homolog OS=Homo sapiens GN=REXO1 PE=1 SV=3
MDA_GLEAN_10008920	204	1.89572	1.11925	1.95067	1.22636	-0.10711	#N/A	#N/A	#N/A
MDA_GLEAN_10018510	234	1.97085	1.17833	1.99532	1.2854	-0.10707	MERL_MOUSE Merlin OS=Mus musculus GN=Nf2 PE=1 SV=2	#N/A	MERL	MOUSE Merlin OS=Mus musculus GN=Nf2 PE=1 SV=2
MDA_GLEAN_10000261	429	1.94094	1.21381	1.98317	1.32087	-0.10706	SIG14_HUMAN Sialic acid-binding Ig-like lectin 14 OS=Homo sapiens GN=SIGLEC14 PE=1 SV=1	sialic acid-binding Ig-like lectin 5-like; K06549 sialic acid binding Ig-like lectin 5	SIG14	HUMAN Sialic acid-binding Ig-like lectin 14 OS=Homo sapiens GN=SIGLEC14 PE=1 SV=1
MDA_GLEAN_10018939	2013	1.89917	1.24857	1.99067	1.35562	-0.10705	APOA5_HUMAN Apolipoprotein A-V OS=Homo sapiens GN=APOA5 PE=1 SV=1	apolipoprotein A-V-like; K09025 apolipoprotein A-V	APOA5	HUMAN Apolipoprotein A-V OS=Homo sapiens GN=APOA5 PE=1 SV=1
MDA_GLEAN_10021630	1263	1.94434	1.24234	1.97955	1.34937	-0.10703	I11RA_PONAB Interleukin-11 receptor subunit alpha OS=Pongo abelii GN=IL11RA PE=2 SV=1	IL11RA; interleukin 11 receptor, alpha; K00965 UDPglucose--hexose-1-phosphate uridylyltransferase [EC:2.7.7.12]; K05056 interleukin 11 receptor alpha	I11RA	PONAB Interleukin-11 receptor subunit alpha OS=Pongo abelii GN=IL11RA PE=2 SV=1
MDA_GLEAN_10007186	567	1.94372	1.21796	1.98462	1.32499	-0.10703	OCEL1_HUMAN Occludin/ELL domain-containing protein 1 OS=Homo sapiens GN=OCEL1 PE=2 SV=1	ocln, tpmt; occludin (EC:2.1.1.67); K06088 occludin	OCEL1	HUMAN Occludin/ELL domain-containing protein 1 OS=Homo sapiens GN=OCEL1 PE=2 SV=1
MDA_GLEAN_10016959	654	1.91503	1.21237	1.97391	1.31938	-0.10701	#N/A	#N/A	#N/A
MDA_GLEAN_10020952	234	1.96046	1.16527	1.97516	1.27225	-0.10698	#N/A	#N/A	#N/A
MDA_GLEAN_10005796	918	1.91932	1.2525	1.99909	1.35947	-0.10697	NKPD1_HUMAN NTPase KAP family P-loop domain-containing protein 1 OS=Homo sapiens GN=NKPD1 PE=2 SV=1	similar to CG30387-PB, isoform B; K12460 ankyrin repeat-rich membrane spanning protein	NKPD1	HUMAN NTPase KAP family P-loop domain-containing protein 1 OS=Homo sapiens GN=NKPD1 PE=2 SV=1
MDA_GLEAN_10001067	1032	1.98059	1.25108	1.9971	1.35805	-0.10697	LIRA6_PANTR Leukocyte immunoglobulin-like receptor subfamily A member 6 OS=Pan troglodytes GN=LILRA6 PE=2 SV=1	LILRB3; leukocyte immunoglobulin-like receptor, subfamily B (with TM and ITIM domains), member 3; K06512 leukocyte immunoglobulin-like receptor	LIRA6	PANTR Leukocyte immunoglobulin-like receptor subfamily A member 6 OS=Pan troglodytes GN=LILRA6 PE=2 SV=1
MDA_GLEAN_10009726	237	1.98403	1.17926	1.99301	1.2862	-0.10694	HVM45_MOUSE Ig heavy chain V region MC101 OS=Mus musculus PE=1 SV=1	IGH@; immunloglobulin heavy chain; K06856 immunoglobulin heavy chain	HVM45	MOUSE Ig heavy chain V region MC101 OS=Mus musculus PE=1 SV=1
MDA_GLEAN_10007088	1980	1.94043	1.25516	1.9976	1.36208	-0.10692	LRC32_HUMAN Leucine-rich repeat-containing protein 32 OS=Homo sapiens GN=LRRC32 PE=1 SV=1	toll-like receptor 3; K05401 toll-like recepto 3	LRC32	HUMAN Leucine-rich repeat-containing protein 32 OS=Homo sapiens GN=LRRC32 PE=1 SV=1
MDA_GLEAN_10010010	897	1.92614	1.22622	1.96645	1.33307	-0.10685	IRAK1_MOUSE Interleukin-1 receptor-associated kinase 1 OS=Mus musculus GN=Irak1 PE=1 SV=3	interleukin-1 receptor-associated kinase 1-like; K04730 interleukin-1 receptor-associated kinase 1 [EC:2.7.11.1]	IRAK1	MOUSE Interleukin-1 receptor-associated kinase 1 OS=Mus musculus GN=Irak1 PE=1 SV=3
MDA_GLEAN_10012002	912	1.90616	1.2503	1.99513	1.35713	-0.10683	CU063_MOUSE Uncharacterized protein C21orf63 homolog OS=Mus musculus PE=1 SV=2	#N/A	CU063	MOUSE Uncharacterized protein C21orf63 homolog OS=Mus musculus PE=1 SV=2
MDA_GLEAN_10011295	1098	1.91922	1.24733	1.98956	1.35413	-0.1068	CCR6_MOUSE C-C chemokine receptor type 6 OS=Mus musculus GN=Ccr6 PE=2 SV=1	Ccr6, CC-CKR-6, CCR-6, Cmkbr6, KY411; chemokine (C-C motif) receptor 6; K04181 C-C chemokine receptor type 6	CCR6	MOUSE C-C chemokine receptor type 6 OS=Mus musculus GN=Ccr6 PE=2 SV=1
MDA_GLEAN_10021709	432	1.97151	1.21855	1.98867	1.32532	-0.10677	#N/A	#N/A	#N/A
MDA_GLEAN_10004512	558	1.95217	1.22088	1.98432	1.32763	-0.10675	#N/A	#N/A	#N/A
MDA_GLEAN_10026022	147	1.93139	1.0901	1.96582	1.19685	-0.10675	AGFG1_RAT Arf-GAP domain and FG repeats-containing protein 1 OS=Rattus norvegicus GN=Agfg1 PE=1 SV=1	similar to HIV-1 Rev binding protein; K15044 Arf-GAP domain and FG repeats-containing protein 1	AGFG1	RAT Arf-GAP domain and FG repeats-containing protein 1 OS=Rattus norvegicus GN=Agfg1 PE=1 SV=1
MDA_GLEAN_10010198	870	1.90399	1.24804	1.99455	1.35478	-0.10674	P5CR1_BOVIN Pyrroline-5-carboxylate reductase 1, mitochondrial OS=Bos taurus GN=PYCR1 PE=2 SV=1	PYCR1; pyrroline-5-carboxylate reductase 1 (EC:1.5.1.2); K00286 pyrroline-5-carboxylate reductase [EC:1.5.1.2]	P5CR1	BOVIN Pyrroline-5-carboxylate reductase 1, mitochondrial OS=Bos taurus GN=PYCR1 PE=2 SV=1
MDA_GLEAN_10004172	255	1.86683	1.12659	1.93823	1.23333	-0.10674	MAST1_HUMAN Microtubule-associated serine/threonine-protein kinase 1 OS=Homo sapiens GN=MAST1 PE=1 SV=2	MAST1; microtubule associated serine/threonine kinase 1; K08789 microtubule-associated serine/threonine kinase [EC:2.7.11.1]	MAST1	HUMAN Microtubule-associated serine/threonine-protein kinase 1 OS=Homo sapiens GN=MAST1 PE=1 SV=2
MDA_GLEAN_10003628	222	1.95073	1.14584	1.968	1.25257	-0.10673	TBB4_CHICK Tubulin beta-4 chain OS=Gallus gallus PE=1 SV=1	similar to Tubulin beta-5 chain (Beta-tubulin class-V); K07375 tubulin beta	TBB4	CHICK Tubulin beta-4 chain OS=Gallus gallus PE=1 SV=1
MDA_GLEAN_10010865	1275	1.90712	1.24723	1.98826	1.35395	-0.10672	VGFR3_MOUSE Vascular endothelial growth factor receptor 3 OS=Mus musculus GN=Flt4 PE=1 SV=1	FLT4; fms-related tyrosine kinase 4; K05097 FMS-like tyrosine kinase 4 [EC:2.7.10.1]	VGFR3	MOUSE Vascular endothelial growth factor receptor 3 OS=Mus musculus GN=Flt4 PE=1 SV=1
MDA_GLEAN_10003024	381	1.95322	1.20683	1.99367	1.31354	-0.10671	F151A_HUMAN Protein FAM151A OS=Homo sapiens GN=FAM151A PE=2 SV=2	#N/A	F151A	HUMAN Protein FAM151A OS=Homo sapiens GN=FAM151A PE=2 SV=2
MDA_GLEAN_10022173	498	1.82383	1.08559	1.8717	1.19229	-0.1067	PCLO_HUMAN Protein piccolo OS=Homo sapiens GN=PCLO PE=1 SV=4	#N/A	PCLO	HUMAN Protein piccolo OS=Homo sapiens GN=PCLO PE=1 SV=4
MDA_GLEAN_10009954	360	1.88571	1.18276	1.97506	1.28945	-0.10669	G0S2_MOUSE Putative lymphocyte G0/G1 switch protein 2 OS=Mus musculus GN=G0s2 PE=2 SV=1	#N/A	G0S2	MOUSE Putative lymphocyte G0/G1 switch protein 2 OS=Mus musculus GN=G0s2 PE=2 SV=1
MDA_GLEAN_10000506	615	1.92146	1.22566	1.97817	1.33233	-0.10667	1B03_GORGO Class I histocompatibility antigen, Gogo-B*0103 alpha chain OS=Gorilla gorilla gorilla PE=2 SV=1	EQMHCB2; MHC class I heavy chain; K06751 major histocompatibility complex, class I	1B03	GORGO Class I histocompatibility antigen, Gogo-B*0103 alpha chain OS=Gorilla gorilla gorilla PE=2 SV=1
MDA_GLEAN_10000515	516	1.97858	1.22815	1.9879	1.33481	-0.10666	GRAH_HUMAN Granzyme H OS=Homo sapiens GN=GZMH PE=2 SV=1	granzyme H-like; K09616 granzyme H (cathepsin G-like 2) [EC:3.4.21.-]	GRAH	HUMAN Granzyme H OS=Homo sapiens GN=GZMH PE=2 SV=1
MDA_GLEAN_10007057	1020	1.92054	1.24081	1.98663	1.34747	-0.10666	EF1D_MACFA Elongation factor 1-delta OS=Macaca fascicularis GN=EEF1D PE=2 SV=2	similar to Eukaryotic translation elongation factor 1 delta (guanine nucleotide exchange protein); K03232 elongation factor 1-beta	EF1D	MACFA Elongation factor 1-delta OS=Macaca fascicularis GN=EEF1D PE=2 SV=2
MDA_GLEAN_10008937	387	1.92079	1.2116	1.99572	1.31823	-0.10663	OAF_HUMAN Out at first protein homolog OS=Homo sapiens GN=OAF PE=2 SV=1	#N/A	OAF	HUMAN Out at first protein homolog OS=Homo sapiens GN=OAF PE=2 SV=1
MDA_GLEAN_10000315	843	1.9738	1.2465	1.99798	1.35313	-0.10663	CD33_HUMAN Myeloid cell surface antigen CD33 OS=Homo sapiens GN=CD33 PE=1 SV=2	similar to Sialic acid binding Ig-like lectin 8; K06748 sialic acid binding Ig-like lectin 8	CD33	HUMAN Myeloid cell surface antigen CD33 OS=Homo sapiens GN=CD33 PE=1 SV=2
MDA_GLEAN_10019871	1194	1.94441	1.24229	1.98925	1.3489	-0.10661	KRT36_HUMAN Keratin, type I cuticular Ha6 OS=Homo sapiens GN=KRT36 PE=1 SV=1	KRT36; keratin 36; K07604 type I keratin, acidic	KRT36	HUMAN Keratin, type I cuticular Ha6 OS=Homo sapiens GN=KRT36 PE=1 SV=1
MDA_GLEAN_10008205	522	1.9589	1.20628	1.9777	1.31288	-0.1066	#N/A	#N/A	#N/A
MDA_GLEAN_10002151	522	1.96233	1.23503	1.99077	1.34162	-0.10659	LIRA6_HUMAN Leukocyte immunoglobulin-like receptor subfamily A member 6 OS=Homo sapiens GN=LILRA6 PE=2 SV=2	LILRA6, CD85b, ILT5, ILT8, LILRB3, LILRB6; leukocyte immunoglobulin-like receptor, subfamily A (with TM domain), member 6; K06512 leukocyte immunoglobulin-like receptor	LIRA6	HUMAN Leukocyte immunoglobulin-like receptor subfamily A member 6 OS=Homo sapiens GN=LILRA6 PE=2 SV=2
MDA_GLEAN_10002954	2208	1.93577	1.26002	1.99305	1.3666	-0.10658	TIF1B_HUMAN Transcription intermediary factor 1-beta OS=Homo sapiens GN=TRIM28 PE=1 SV=5	TRIM28, FLJ29029, KAP1, RNF96, TF1B, TIF1B; tripartite motif containing 28; K08882 tripartite motif-containing protein 28	TIF1B	HUMAN Transcription intermediary factor 1-beta OS=Homo sapiens GN=TRIM28 PE=1 SV=5
MDA_GLEAN_10019869	1395	1.94477	1.2488	1.99667	1.35538	-0.10658	K1H2_HUMAN Keratin, type I cuticular Ha2 OS=Homo sapiens GN=KRT32 PE=1 SV=3	KRT32; keratin 32; K07604 type I keratin, acidic	K1H2	HUMAN Keratin, type I cuticular Ha2 OS=Homo sapiens GN=KRT32 PE=1 SV=3
MDA_GLEAN_10019461	654	1.87404	1.16219	1.94228	1.26876	-0.10657	CHS5_YEAST Chitin biosynthesis protein CHS5 OS=Saccharomyces cerevisiae (strain ATCC 204508 / S288c) GN=CHS5 PE=1 SV=1	NV13042; similar to Sec24B protein, putative; K14007 protein transport protein SEC24	CHS5	YEAST Chitin biosynthesis protein CHS5 OS=Saccharomyces cerevisiae (strain ATCC 204508 / S288c) GN=CHS5 PE=1 SV=1
MDA_GLEAN_10007291	570	1.93476	1.21927	1.98277	1.32581	-0.10654	CAYP1_BOVIN Calcyphosin OS=Bos taurus GN=CAPS PE=2 SV=1	cpk9; cpk9 calcium-dependent protein kinase; K13412 calcium-dependent protein kinase [EC:2.7.11.1]	CAYP1	BOVIN Calcyphosin OS=Bos taurus GN=CAPS PE=2 SV=1
MDA_GLEAN_10014591	282	1.89796	1.19073	1.99084	1.29727	-0.10654	SOCS1_HUMAN Suppressor of cytokine signaling 1 OS=Homo sapiens GN=SOCS1 PE=1 SV=1	SOCS1; suppressor of cytokine signaling 1; K04694 suppressor of cytokine signaling 1	SOCS1	HUMAN Suppressor of cytokine signaling 1 OS=Homo sapiens GN=SOCS1 PE=1 SV=1
MDA_GLEAN_10023585	672	1.90513	1.24074	1.9959	1.34726	-0.10652	ACTBL_MOUSE Beta-actin-like protein 2 OS=Mus musculus GN=Actbl2 PE=1 SV=1	similar to actin, beta; K05692 actin beta/gamma 1	ACTBL	MOUSE Beta-actin-like protein 2 OS=Mus musculus GN=Actbl2 PE=1 SV=1
MDA_GLEAN_10002749	585	1.92539	1.23466	1.99881	1.34118	-0.10652	SSU72_HUMAN RNA polymerase II subunit A C-terminal domain phosphatase SSU72 OS=Homo sapiens GN=SSU72 PE=1 SV=1	#N/A	SSU72	HUMAN RNA polymerase II subunit A C-terminal domain phosphatase SSU72 OS=Homo sapiens GN=SSU72 PE=1 SV=1
MDA_GLEAN_10002580	330	1.87314	1.18038	1.96304	1.28689	-0.10651	H3_STRPU Histone H3, embryonic OS=Strongylocentrotus purpuratus PE=2 SV=2	hypothetical protein ; K11253 histone H3	H3	STRPU Histone H3, embryonic OS=Strongylocentrotus purpuratus PE=2 SV=2
MDA_GLEAN_10012362	615	1.9314	1.23132	1.99057	1.33781	-0.10649	TIFAB_HUMAN TRAF-interacting protein with FHA domain-containing protein B OS=Homo sapiens GN=TIFAB PE=1 SV=2	#N/A	TIFAB	HUMAN TRAF-interacting protein with FHA domain-containing protein B OS=Homo sapiens GN=TIFAB PE=1 SV=2
MDA_GLEAN_10021678	525	1.93045	1.20833	1.97823	1.31481	-0.10648	F107A_PONAB Protein FAM107A OS=Pongo abelii GN=FAM107A PE=2 SV=1	#N/A	F107A	PONAB Protein FAM107A OS=Pongo abelii GN=FAM107A PE=2 SV=1
MDA_GLEAN_10010157	528	1.9058	1.22902	1.99122	1.33549	-0.10647	CAR14_HUMAN Caspase recruitment domain-containing protein 14 OS=Homo sapiens GN=CARD14 PE=1 SV=2	caspase recruitment domain-containing protein 11-like; K07367 caspase recruitment domain-containing protein 11	CAR14	HUMAN Caspase recruitment domain-containing protein 14 OS=Homo sapiens GN=CARD14 PE=1 SV=2
MDA_GLEAN_10008234	345	1.9881	1.20428	1.9875	1.31073	-0.10645	CX6B1_TARSY Cytochrome c oxidase subunit 6B1 OS=Tarsius syrichta GN=COX6B1 PE=3 SV=3	COX6B1; cytochrome c oxidase subunit 6B1-like; K02267 cytochrome c oxidase subunit VIb [EC:1.9.3.1]	CX6B1	TARSY Cytochrome c oxidase subunit 6B1 OS=Tarsius syrichta GN=COX6B1 PE=3 SV=3
MDA_GLEAN_10018409	240	1.94451	1.15481	1.9645	1.26124	-0.10643	K2C7_RAT Keratin, type II cytoskeletal 7 OS=Rattus norvegicus GN=Krt7 PE=2 SV=1	Krt7, Krt2-7; keratin 7; K07605 type II keratin, basic	K2C7	RAT Keratin, type II cytoskeletal 7 OS=Rattus norvegicus GN=Krt7 PE=2 SV=1
MDA_GLEAN_10018504	1629	1.85059	1.23709	1.96695	1.3435	-0.10641	GA2L1_MOUSE GAS2-like protein 1 OS=Mus musculus GN=Gas2l1 PE=2 SV=1	#N/A	GA2L1	MOUSE GAS2-like protein 1 OS=Mus musculus GN=Gas2l1 PE=2 SV=1
MDA_GLEAN_10000624	420	1.93636	1.21174	1.99211	1.31813	-0.10639	VPREB_HUMAN Immunoglobulin iota chain OS=Homo sapiens GN=VPREB1 PE=1 SV=2	immunoglobulin iota chain-like; K06553 pre-B lymphocyte gene	VPREB	HUMAN Immunoglobulin iota chain OS=Homo sapiens GN=VPREB1 PE=1 SV=2
MDA_GLEAN_10016136	588	1.92027	1.23283	1.99626	1.33921	-0.10638	A4GAT_PONPY Lactosylceramide 4-alpha-galactosyltransferase (Fragment) OS=Pongo pygmaeus GN=A4GALT PE=3 SV=1	A4GALT; alpha 1,4-galactosyltransferase; K01988 lactosylceramide 4-alpha-galactosyltransferase [EC:2.4.1.228]	A4GAT	PONPY Lactosylceramide 4-alpha-galactosyltransferase (Fragment) OS=Pongo pygmaeus GN=A4GALT PE=3 SV=1
MDA_GLEAN_10000117	591	1.94823	1.23335	1.99565	1.33971	-0.10636	HB2D_CANFA DLA class II histocompatibility antigen, DR-1 beta chain OS=Canis familiaris PE=2 SV=1	DRB; MHC class II DR-beta chain; K06752 major histocompatibility complex, class II	HB2D	CANFA DLA class II histocompatibility antigen, DR-1 beta chain OS=Canis familiaris PE=2 SV=1
MDA_GLEAN_10010507	723	1.94153	1.17576	1.93394	1.28208	-0.10632	MBL2_PAPPA Mannose-binding protein C OS=Papio papio GN=MBL2 PE=3 SV=1	mannose-binding lectin; K03991 mannose-binding lectin	MBL2	PAPPA Mannose-binding protein C OS=Papio papio GN=MBL2 PE=3 SV=1
MDA_GLEAN_10005228	972	1.95275	1.23911	1.99252	1.34542	-0.10631	IL28B_HUMAN Interleukin-28B OS=Homo sapiens GN=IL28B PE=1 SV=2	IL28B, IL-28b; interleukin 28B (interferon, lambda 3); K05447 interleukin 28/29 (interferon, lambda)	IL28B	HUMAN Interleukin-28B OS=Homo sapiens GN=IL28B PE=1 SV=2
MDA_GLEAN_10005630	459	1.90394	1.21132	1.98454	1.31763	-0.10631	#N/A	Ly6g6e, 2310011I02Rik, G6e; lymphocyte antigen 6 complex, locus G6E; K06846 lymphocyte antigen 6 complex	#N/A
MDA_GLEAN_10010901	162	1.96797	1.12214	1.98819	1.22841	-0.10627	SERA_HUMAN D-3-phosphoglycerate dehydrogenase OS=Homo sapiens GN=PHGDH PE=1 SV=4	PHGDH; phosphoglycerate dehydrogenase; K00058 D-3-phosphoglycerate dehydrogenase [EC:1.1.1.95]	SERA	HUMAN D-3-phosphoglycerate dehydrogenase OS=Homo sapiens GN=PHGDH PE=1 SV=4
MDA_GLEAN_10022389	543	1.93301	1.22747	1.99289	1.33374	-0.10627	LHPL3_HUMAN Lipoma HMGIC fusion partner-like 3 protein OS=Homo sapiens GN=LHFPL3 PE=2 SV=2	#N/A	LHPL3	HUMAN Lipoma HMGIC fusion partner-like 3 protein OS=Homo sapiens GN=LHFPL3 PE=2 SV=2
MDA_GLEAN_10008148	447	1.94111	1.21201	1.97605	1.31827	-0.10626	#N/A	#N/A	#N/A
MDA_GLEAN_10017777	381	1.94149	1.22211	1.99051	1.32834	-0.10623	FADD_HUMAN Protein FADD OS=Homo sapiens GN=FADD PE=1 SV=1	FADD; Fas (TNFRSF6)-associated via death domain; K02373 FAS (TNFRSF6)-associated via death domain	FADD	HUMAN Protein FADD OS=Homo sapiens GN=FADD PE=1 SV=1
MDA_GLEAN_10018468	603	1.95291	1.2307	1.98778	1.33691	-0.10621	TM211_HUMAN Transmembrane protein 211 OS=Homo sapiens GN=TMEM211 PE=2 SV=2	#N/A	TM211	HUMAN Transmembrane protein 211 OS=Homo sapiens GN=TMEM211 PE=2 SV=2
MDA_GLEAN_10021021	1263	1.91681	1.25991	1.99886	1.36612	-0.10621	LRFN2_HUMAN Leucine-rich repeat and fibronectin type-III domain-containing protein 2 OS=Homo sapiens GN=LRFN2 PE=1 SV=2	lrrc4c, MGC110565, fd12d10, wu:fd12d10, zgc:110565; leucine rich repeat containing 4C; K07523 netrin-G1 ligand	LRFN2	HUMAN Leucine-rich repeat and fibronectin type-III domain-containing protein 2 OS=Homo sapiens GN=LRFN2 PE=1 SV=2
MDA_GLEAN_10012341	987	1.92323	1.24627	1.99228	1.35246	-0.10619	P2RY6_HUMAN P2Y purinoceptor 6 OS=Homo sapiens GN=P2RY6 PE=1 SV=1	P2RY6, P2Y6; pyrimidinergic receptor P2Y, G-protein coupled, 6; K04272 pyrimidinergic receptor P2Y, G protein-coupled, 6	P2RY6	HUMAN P2Y purinoceptor 6 OS=Homo sapiens GN=P2RY6 PE=1 SV=1
MDA_GLEAN_10001196	195	1.9215	1.07594	1.92935	1.18206	-0.10612	ARMX5_HUMAN Armadillo repeat-containing X-linked protein 5 OS=Homo sapiens GN=ARMCX5 PE=2 SV=1	#N/A	ARMX5	HUMAN Armadillo repeat-containing X-linked protein 5 OS=Homo sapiens GN=ARMCX5 PE=2 SV=1
MDA_GLEAN_10004785	441	1.92493	1.21177	1.9929	1.31789	-0.10612	RM23_HUMAN 39S ribosomal protein L23, mitochondrial OS=Homo sapiens GN=MRPL23 PE=1 SV=1	rplW; 50S ribosomal protein L23; K02892 large subunit ribosomal protein L23	RM23	HUMAN 39S ribosomal protein L23, mitochondrial OS=Homo sapiens GN=MRPL23 PE=1 SV=1
MDA_GLEAN_10009710	1476	1.91574	1.21605	1.96014	1.32214	-0.10609	CRNN_HUMAN Cornulin OS=Homo sapiens GN=CRNN PE=1 SV=1	FLG2; filaggrin family member 2; K10384 filaggrin	CRNN	HUMAN Cornulin OS=Homo sapiens GN=CRNN PE=1 SV=1
MDA_GLEAN_10002254	381	1.91315	1.18799	1.96918	1.29407	-0.10608	H2B1_PONAB Histone H2B type 1 OS=Pongo abelii PE=2 SV=3	hypothetical LOC696872; K11252 histone H2B	H2B1	PONAB Histone H2B type 1 OS=Pongo abelii PE=2 SV=3
MDA_GLEAN_10011527	204	1.94613	1.14225	1.9839	1.24827	-0.10602	BTBD2_HUMAN BTB/POZ domain-containing protein 2 OS=Homo sapiens GN=BTBD2 PE=1 SV=1	BTB/POZ domain-containing protein 2-like; K10477 BTB/POZ domain-containing protein 1/2	BTBD2	HUMAN BTB/POZ domain-containing protein 2 OS=Homo sapiens GN=BTBD2 PE=1 SV=1
MDA_GLEAN_10009449	312	1.94583	1.19968	1.98579	1.3057	-0.10602	FXL14_MOUSE F-box/LRR-repeat protein 14 OS=Mus musculus GN=Fbxl14 PE=2 SV=1	similar to F-box/LRR-repeat protein 14 (F-box and leucine-rich repeat protein 14); K10280 F-box and leucine-rich repeat protein 14	FXL14	MOUSE F-box/LRR-repeat protein 14 OS=Mus musculus GN=Fbxl14 PE=2 SV=1
MDA_GLEAN_10008979	690	1.98229	1.21655	1.97059	1.32255	-0.106	UBB_SHEEP Polyubiquitin-B OS=Ovis aries GN=UBB PE=2 SV=1	similar to ubiquitin; K08770 ubiquitin C	UBB	SHEEP Polyubiquitin-B OS=Ovis aries GN=UBB PE=2 SV=1
MDA_GLEAN_10007581	1806	1.91962	1.24712	1.98327	1.35309	-0.10597	IL9R_HUMAN Interleukin-9 receptor OS=Homo sapiens GN=IL9R PE=1 SV=3	similar to interleukin 9 receptor; K05073 interleukin 9 receptor	IL9R	HUMAN Interleukin-9 receptor OS=Homo sapiens GN=IL9R PE=1 SV=3
MDA_GLEAN_10023794	276	1.92394	1.19264	1.99503	1.29859	-0.10595	SPSB4_MOUSE SPRY domain-containing SOCS box protein 4 OS=Mus musculus GN=Spsb4 PE=1 SV=1	SPSB4; splA/ryanodine receptor domain and SOCS box containing 4; K10343 SPRY domain-containing SOCS box protein 1/4	SPSB4	MOUSE SPRY domain-containing SOCS box protein 4 OS=Mus musculus GN=Spsb4 PE=1 SV=1
MDA_GLEAN_10017903	282	1.95653	1.17642	1.99124	1.28233	-0.10591	FA89B_HUMAN Protein FAM89B OS=Homo sapiens GN=FAM89B PE=2 SV=1	#N/A	FA89B	HUMAN Protein FAM89B OS=Homo sapiens GN=FAM89B PE=2 SV=1
MDA_GLEAN_10026125	1080	1.92655	1.25307	1.99739	1.35897	-0.1059	KLH30_HUMAN Kelch-like protein 30 OS=Homo sapiens GN=KLHL30 PE=2 SV=3	KLHL30; kelch-like 30 (Drosophila); K10466 kelch-like protein 30	KLH30	HUMAN Kelch-like protein 30 OS=Homo sapiens GN=KLHL30 PE=2 SV=3
MDA_GLEAN_10007690	561	1.92568	1.22767	1.98983	1.3335	-0.10583	SC6A8_MOUSE Sodium- and chloride-dependent creatine transporter 1 OS=Mus musculus GN=Slc6a8 PE=2 SV=1	SLC6A8; solute carrier family 6 (neurotransmitter transporter, creatine), member 8; K05041 solute carrier family 6 (neurotransmitter transporter, creatine) member 8	SC6A8	MOUSE Sodium- and chloride-dependent creatine transporter 1 OS=Mus musculus GN=Slc6a8 PE=2 SV=1
MDA_GLEAN_10001051	1188	1.94675	1.25871	1.99857	1.36452	-0.10581	IRK11_RABIT ATP-sensitive inward rectifier potassium channel 11 OS=Oryctolagus cuniculus GN=KCNJ11 PE=2 SV=1	KCNJ11; potassium inwardly-rectifying channel, subfamily J, member 11; K05004 potassium inwardly-rectifying channel subfamily J member 11	IRK11	RABIT ATP-sensitive inward rectifier potassium channel 11 OS=Oryctolagus cuniculus GN=KCNJ11 PE=2 SV=1
MDA_GLEAN_10022640	255	1.90365	1.15641	1.9689	1.2622	-0.10579	#N/A	#N/A	#N/A
MDA_GLEAN_10004958	252	1.96295	1.15908	1.98574	1.26487	-0.10579	#N/A	#N/A	#N/A
MDA_GLEAN_10016727	195	1.96535	1.1358	1.98742	1.24158	-0.10578	#N/A	#N/A	#N/A
MDA_GLEAN_10009328	378	1.95509	1.19595	1.98273	1.3017	-0.10575	S2539_BOVIN Solute carrier family 25 member 39 OS=Bos taurus GN=SLC25A39 PE=2 SV=2	#N/A	S2539	BOVIN Solute carrier family 25 member 39 OS=Bos taurus GN=SLC25A39 PE=2 SV=2
MDA_GLEAN_10008353	222	1.94034	1.16778	1.97923	1.27352	-0.10574	#N/A	#N/A	#N/A
MDA_GLEAN_10009297	960	1.90803	1.24298	1.98998	1.34871	-0.10573	FXL12_HUMAN F-box/LRR-repeat protein 12 OS=Homo sapiens GN=FBXL12 PE=1 SV=1	FBXL12; F-box and leucine-rich repeat protein 12; K10278 F-box and leucine-rich repeat protein 12	FXL12	HUMAN F-box/LRR-repeat protein 12 OS=Homo sapiens GN=FBXL12 PE=1 SV=1
MDA_GLEAN_10007185	2307	1.93709	1.24542	1.98383	1.35115	-0.10573	USBP1_HUMAN Usher syndrome type-1C protein-binding protein 1 OS=Homo sapiens GN=USHBP1 PE=1 SV=1	NR2F6, EAR-2, EAR2, ERBAL2; nuclear receptor subfamily 2, group F, member 6; K08549 nuclear receptor subfamily 2 group F member 6	USBP1	HUMAN Usher syndrome type-1C protein-binding protein 1 OS=Homo sapiens GN=USHBP1 PE=1 SV=1
MDA_GLEAN_10011594	291	1.91942	1.1826	1.97976	1.28832	-0.10572	#N/A	#N/A	#N/A
MDA_GLEAN_10002333	396	1.94225	1.2031	1.98176	1.3088	-0.1057	TIF1B_HUMAN Transcription intermediary factor 1-beta OS=Homo sapiens GN=TRIM28 PE=1 SV=5	TRIM28, FLJ29029, KAP1, RNF96, TF1B, TIF1B; tripartite motif containing 28; K08882 tripartite motif-containing protein 28	TIF1B	HUMAN Transcription intermediary factor 1-beta OS=Homo sapiens GN=TRIM28 PE=1 SV=5
MDA_GLEAN_10001065	1452	1.97872	1.25644	1.99714	1.36213	-0.10569	LIRA6_HUMAN Leukocyte immunoglobulin-like receptor subfamily A member 6 OS=Homo sapiens GN=LILRA6 PE=2 SV=2	PIGE-108A11.3; leukocyte immunoglobulin-like receptor-like; K06512 leukocyte immunoglobulin-like receptor	LIRA6	HUMAN Leukocyte immunoglobulin-like receptor subfamily A member 6 OS=Homo sapiens GN=LILRA6 PE=2 SV=2
MDA_GLEAN_10026177	249	1.90701	1.16493	1.96907	1.27056	-0.10563	#N/A	#N/A	#N/A
MDA_GLEAN_10019634	201	1.9869	1.15502	1.98523	1.26063	-0.10561	G3P_MOUSE Glyceraldehyde-3-phosphate dehydrogenase OS=Mus musculus GN=Gapdh PE=1 SV=2	glyceraldehyde-3-phosphate dehydrogenase-like; K00134 glyceraldehyde 3-phosphate dehydrogenase [EC:1.2.1.12]	G3P	MOUSE Glyceraldehyde-3-phosphate dehydrogenase OS=Mus musculus GN=Gapdh PE=1 SV=2
MDA_GLEAN_10001093	861	1.94205	1.22624	1.98315	1.33183	-0.10559	TRYM_CANFA Mastin OS=Canis familiaris PE=1 SV=2	MCT7, PMCT7, TPSB1; tryptase (EC:3.4.21.59); K01340 tryptase [EC:3.4.21.59]	TRYM	CANFA Mastin OS=Canis familiaris PE=1 SV=2
MDA_GLEAN_10005699	933	1.92024	1.22652	1.96974	1.33211	-0.10559	T22D4_MOUSE TSC22 domain family protein 4 OS=Mus musculus GN=Tsc22d4 PE=2 SV=2	#N/A	T22D4	MOUSE TSC22 domain family protein 4 OS=Mus musculus GN=Tsc22d4 PE=2 SV=2
MDA_GLEAN_10005173	1971	1.91437	1.26194	1.99578	1.36753	-0.10559	HEAT2_HUMAN HEAT repeat-containing protein 2 OS=Homo sapiens GN=HEATR2 PE=1 SV=4	#N/A	HEAT2	HUMAN HEAT repeat-containing protein 2 OS=Homo sapiens GN=HEATR2 PE=1 SV=4
MDA_GLEAN_10023554	228	1.90476	1.15513	1.98201	1.26067	-0.10554	ARL15_MOUSE ADP-ribosylation factor-like protein 15 OS=Mus musculus GN=Arl15 PE=2 SV=1	#N/A	ARL15	MOUSE ADP-ribosylation factor-like protein 15 OS=Mus musculus GN=Arl15 PE=2 SV=1
MDA_GLEAN_10009007	603	1.9179	1.22824	1.98175	1.33376	-0.10552	SC5AA_HUMAN Sodium/glucose cotransporter 5 OS=Homo sapiens GN=SLC5A10 PE=1 SV=2	SLC5A10; solute carrier family 5 (sodium/glucose cotransporter), member 10; K14390 solute carrier family 5 (sodium/glucose cotransporter), member 10	SC5AA	HUMAN Sodium/glucose cotransporter 5 OS=Homo sapiens GN=SLC5A10 PE=1 SV=2
MDA_GLEAN_10004577	744	1.91477	1.22361	1.96554	1.32911	-0.1055	#N/A	#N/A	#N/A
MDA_GLEAN_10007124	1833	1.92795	1.25323	1.9876	1.35873	-0.1055	SOX13_HUMAN Transcription factor SOX-13 OS=Homo sapiens GN=SOX13 PE=1 SV=3	transcription factor SOX-13-like; K09269 transcription factor SOX5/6/13 (SOX group D)	SOX13	HUMAN Transcription factor SOX-13 OS=Homo sapiens GN=SOX13 PE=1 SV=3
MDA_GLEAN_10007568	1455	1.90848	1.25824	1.99273	1.36373	-0.10549	TMM52_HUMAN Transmembrane protein 52 OS=Homo sapiens GN=TMEM52 PE=2 SV=1	#N/A	TMM52	HUMAN Transmembrane protein 52 OS=Homo sapiens GN=TMEM52 PE=2 SV=1
MDA_GLEAN_10005034	921	1.92086	1.23125	1.98208	1.33673	-0.10548	ZN764_HUMAN Zinc finger protein 764 OS=Homo sapiens GN=ZNF764 PE=1 SV=2	zinc finger protein 764-like; K09228 KRAB domain-containing zinc finger protein	ZN764	HUMAN Zinc finger protein 764 OS=Homo sapiens GN=ZNF764 PE=1 SV=2
MDA_GLEAN_10017194	2214	1.92993	1.25735	1.98946	1.36281	-0.10546	EMIL3_HUMAN EMILIN-3 OS=Homo sapiens GN=EMILIN3 PE=2 SV=2	#N/A	EMIL3	HUMAN EMILIN-3 OS=Homo sapiens GN=EMILIN3 PE=2 SV=2
MDA_GLEAN_10015208	2238	1.9375	1.26488	1.99506	1.37034	-0.10546	PLAK_PIG Junction plakoglobin OS=Sus scrofa GN=Jup PE=2 SV=1	junction plakoglobin-like; K10056 junction plakoglobin	PLAK	PIG Junction plakoglobin OS=Sus scrofa GN=Jup PE=2 SV=1
MDA_GLEAN_10003797	915	1.95541	1.24316	1.98692	1.3486	-0.10544	PGRP2_PIG N-acetylmuramoyl-L-alanine amidase OS=Sus scrofa GN=PGLYRP2 PE=2 SV=1	PGLYRP2, pPGRP-LB; peptidoglycan recognition protein 2 (EC:3.5.1.28); K01446 N-acetylmuramoyl-L-alanine amidase [EC:3.5.1.28]	PGRP2	PIG N-acetylmuramoyl-L-alanine amidase OS=Sus scrofa GN=PGLYRP2 PE=2 SV=1
MDA_GLEAN_10023141	1725	1.90058	1.2583	1.99093	1.3637	-0.1054	CELR3_HUMAN Cadherin EGF LAG seven-pass G-type receptor 3 OS=Homo sapiens GN=CELSR3 PE=1 SV=2	cadherin EGF LAG seven-pass G-type receptor 3-like; K04602 cadherin EGF LAG seven-pass G-type receptor 3 (flamingo)	CELR3	HUMAN Cadherin EGF LAG seven-pass G-type receptor 3 OS=Homo sapiens GN=CELSR3 PE=1 SV=2
MDA_GLEAN_10019625	360	1.9279	1.19131	1.96117	1.2967	-0.10539	#N/A	#N/A	#N/A
MDA_GLEAN_10024772	843	1.89445	1.22602	1.96908	1.33139	-0.10537	CA183_BOVIN Uncharacterized protein C1orf183 homolog OS=Bos taurus PE=2 SV=1	#N/A	CA183	BOVIN Uncharacterized protein C1orf183 homolog OS=Bos taurus PE=2 SV=1
MDA_GLEAN_10015907	492	1.88535	1.21983	1.98526	1.32519	-0.10536	BTBDH_HUMAN BTB/POZ domain-containing protein 17 OS=Homo sapiens GN=BTBD17 PE=2 SV=1	#N/A	BTBDH	HUMAN BTB/POZ domain-containing protein 17 OS=Homo sapiens GN=BTBD17 PE=2 SV=1
MDA_GLEAN_10003927	507	1.89404	1.1912	1.9559	1.29655	-0.10535	#N/A	#N/A	#N/A
MDA_GLEAN_10004415	228	1.94199	1.15854	1.98201	1.26385	-0.10531	CG060_MOUSE UPF0532 protein C7orf60 homolog OS=Mus musculus PE=2 SV=2	#N/A	CG060	MOUSE UPF0532 protein C7orf60 homolog OS=Mus musculus PE=2 SV=2
MDA_GLEAN_10019784	342	1.94907	1.20268	1.98914	1.30799	-0.10531	#N/A	#N/A	#N/A
MDA_GLEAN_10024005	618	1.93028	1.23094	1.98386	1.33623	-0.10529	LRAD1_HUMAN Low-density lipoprotein receptor class A domain-containing protein 1 OS=Homo sapiens GN=LDLRAD1 PE=2 SV=1	lrp2; low density lipoprotein receptor-related protein 2; K06233 low density lipoprotein-related protein 2	LRAD1	HUMAN Low-density lipoprotein receptor class A domain-containing protein 1 OS=Homo sapiens GN=LDLRAD1 PE=2 SV=1
MDA_GLEAN_10009050	309	1.90424	1.19707	1.99421	1.30236	-0.10529	PEPA_CANFA Pepsin A OS=Canis familiaris GN=PGA PE=2 SV=1	PGA, PGA5, PGNA; pepsinogen 5, group I (pepsinogen A) (EC:3.4.23.1); K06002 pepsin A [EC:3.4.23.1]	PEPA	CANFA Pepsin A OS=Canis familiaris GN=PGA PE=2 SV=1
MDA_GLEAN_10007784	1329	1.92379	1.25155	1.9923	1.35682	-0.10527	PTX4_HUMAN Pentraxin-4 OS=Homo sapiens GN=PTX4 PE=2 SV=2	NPTXR; neuronal pentraxin receptor; K11453 chromobox protein 6	PTX4	HUMAN Pentraxin-4 OS=Homo sapiens GN=PTX4 PE=2 SV=2
MDA_GLEAN_10010378	1299	1.907	1.26244	1.99717	1.36768	-0.10524	IGHE_HUMAN Ig epsilon chain C region OS=Homo sapiens GN=IGHE PE=1 SV=1	IgG heavy chain; K06856 immunoglobulin heavy chain	IGHE	HUMAN Ig epsilon chain C region OS=Homo sapiens GN=IGHE PE=1 SV=1
MDA_GLEAN_10003404	477	1.96508	1.2085	1.98003	1.31373	-0.10523	#N/A	#N/A	#N/A
MDA_GLEAN_10019112	513	1.99457	1.23601	1.99498	1.34124	-0.10523	ACTB_XENLA Actin, cytoplasmic 1 OS=Xenopus laevis GN=actb PE=2 SV=1	actin, cytoplasmic 2-like; K05692 actin beta/gamma 1	ACTB	XENLA Actin, cytoplasmic 1 OS=Xenopus laevis GN=actb PE=2 SV=1
MDA_GLEAN_10007410	846	1.90834	1.23898	1.9881	1.34421	-0.10523	CEBPE_HUMAN CCAAT/enhancer-binding protein epsilon OS=Homo sapiens GN=CEBPE PE=1 SV=2	CCAAT/enhancer-binding protein epsilon-like; K10051 CCAAT/enhancer binding protein (C/EBP), epsilon	CEBPE	HUMAN CCAAT/enhancer-binding protein epsilon OS=Homo sapiens GN=CEBPE PE=1 SV=2
MDA_GLEAN_10002246	627	1.91893	1.21611	1.98605	1.32133	-0.10522	H1T_MACMU Histone H1t OS=Macaca mulatta GN=HIST1H1T PE=2 SV=2	histone H1t-like; K11275 histone H1/5	H1T	MACMU Histone H1t OS=Macaca mulatta GN=HIST1H1T PE=2 SV=2
MDA_GLEAN_10014816	228	1.97787	1.17219	1.99102	1.2774	-0.10521	#N/A	#N/A	#N/A
MDA_GLEAN_10019358	1827	1.91325	1.26098	1.99346	1.36618	-0.1052	OLM2A_PIG Olfactomedin-like protein 2A OS=Sus scrofa GN=OLFML2A PE=3 SV=2	latrophilin-3-like; K04594 latrophilin 3	OLM2A	PIG Olfactomedin-like protein 2A OS=Sus scrofa GN=OLFML2A PE=3 SV=2
MDA_GLEAN_10011216	3861	1.90207	1.25847	1.98863	1.36366	-0.10519	LAMC3_HUMAN Laminin subunit gamma-3 OS=Homo sapiens GN=LAMC3 PE=2 SV=3	LAMC3; laminin, gamma 3; K06247 laminin, gamma 3	LAMC3	HUMAN Laminin subunit gamma-3 OS=Homo sapiens GN=LAMC3 PE=2 SV=3
MDA_GLEAN_10018526	609	1.91949	1.23442	1.99427	1.33955	-0.10513	RN215_HUMAN RING finger protein 215 OS=Homo sapiens GN=RNF215 PE=1 SV=2	Dzip3, RGD1563278; DAZ interacting protein 3, zinc finger; K10642 E3 ubiquitin-protein ligase DZIP3 [EC:6.3.2.19]	RN215	HUMAN RING finger protein 215 OS=Homo sapiens GN=RNF215 PE=1 SV=2
MDA_GLEAN_10022657	1521	1.93767	1.25966	1.99759	1.36479	-0.10513	KCNG4_HUMAN Potassium voltage-gated channel subfamily G member 4 OS=Homo sapiens GN=KCNG4 PE=2 SV=1	KCNG4; potassium voltage-gated channel, subfamily G, member 4; K04903 potassium voltage-gated channel subfamily G member 4	KCNG4	HUMAN Potassium voltage-gated channel subfamily G member 4 OS=Homo sapiens GN=KCNG4 PE=2 SV=1
MDA_GLEAN_10022198	1287	1.96901	1.2345	1.99786	1.33962	-0.10512	ZN786_HUMAN Zinc finger protein 786 OS=Homo sapiens GN=ZNF786 PE=2 SV=2	ZNF425; zinc finger protein 425; K09228 KRAB domain-containing zinc finger protein	ZN786	HUMAN Zinc finger protein 786 OS=Homo sapiens GN=ZNF786 PE=2 SV=2
MDA_GLEAN_10017631	744	1.94557	1.22278	1.96813	1.3279	-0.10512	ERCC6_HUMAN DNA excision repair protein ERCC-6 OS=Homo sapiens GN=ERCC6 PE=1 SV=1	ERCC6; excision repair cross-complementing rodent repair deficiency, complementation group 6; K10841 DNA excision repair protein ERCC-6	ERCC6	HUMAN DNA excision repair protein ERCC-6 OS=Homo sapiens GN=ERCC6 PE=1 SV=1
MDA_GLEAN_10002321	447	1.94527	1.21603	1.99269	1.32112	-0.10509	MAST3_HUMAN Microtubule-associated serine/threonine-protein kinase 3 OS=Homo sapiens GN=MAST3 PE=1 SV=2	MAST3; microtubule associated serine/threonine kinase 3; K08789 microtubule-associated serine/threonine kinase [EC:2.7.11.1]	MAST3	HUMAN Microtubule-associated serine/threonine-protein kinase 3 OS=Homo sapiens GN=MAST3 PE=1 SV=2
MDA_GLEAN_10004789	753	1.92248	1.24754	1.99019	1.35263	-0.10509	CD81_PANTR CD81 antigen OS=Pan troglodytes GN=CD81 PE=2 SV=1	CD81; CD81 molecule; K06508 CD81 antigen	CD81	PANTR CD81 antigen OS=Pan troglodytes GN=CD81 PE=2 SV=1
MDA_GLEAN_10024725	1356	1.90958	1.25354	1.99124	1.3586	-0.10506	GPR61_MOUSE Probable G-protein coupled receptor 61 OS=Mus musculus GN=Gpr61 PE=2 SV=2	GPR61; G protein-coupled receptor 61; K08414 G protein-coupled receptor 61	GPR61	MOUSE Probable G-protein coupled receptor 61 OS=Mus musculus GN=Gpr61 PE=2 SV=2
MDA_GLEAN_10025601	180	1.88764	1.1302	1.9805	1.23526	-0.10506	#N/A	kelch-like protein 29-like; K10465 kelch-like protein 29	#N/A
MDA_GLEAN_10005154	2352	1.92386	1.26854	1.99942	1.37359	-0.10505	GRM4_MACFA Metabotropic glutamate receptor 4 OS=Macaca fascicularis GN=GRM4 PE=2 SV=1	GRM4; glutamate receptor, metabotropic 4; K04607 metabotropic glutamate receptor 4	GRM4	MACFA Metabotropic glutamate receptor 4 OS=Macaca fascicularis GN=GRM4 PE=2 SV=1
MDA_GLEAN_10026115	1854	1.92483	1.25091	1.98501	1.35596	-0.10505	MELPH_HUMAN Melanophilin OS=Homo sapiens GN=MLPH PE=1 SV=1	prolactin-releasing peptide-like; K05269 Prolactin-releasing peptide	MELPH	HUMAN Melanophilin OS=Homo sapiens GN=MLPH PE=1 SV=1
MDA_GLEAN_10015804	246	1.93414	1.16726	1.98029	1.2723	-0.10504	#N/A	#N/A	#N/A
MDA_GLEAN_10013634	645	1.8946	1.19791	1.96821	1.30293	-0.10502	FBF1_HUMAN Fas-binding factor 1 OS=Homo sapiens GN=FBF1 PE=1 SV=2	#N/A	FBF1	HUMAN Fas-binding factor 1 OS=Homo sapiens GN=FBF1 PE=1 SV=2
MDA_GLEAN_10006771	468	1.87916	1.20801	1.96819	1.31303	-0.10502	RCCD1_HUMAN RCC1 domain-containing protein 1 OS=Homo sapiens GN=RCCD1 PE=1 SV=1	#N/A	RCCD1	HUMAN RCC1 domain-containing protein 1 OS=Homo sapiens GN=RCCD1 PE=1 SV=1
MDA_GLEAN_10007229	354	1.97963	1.20242	1.98434	1.30742	-0.105	ROA1_PANTR Heterogeneous nuclear ribonucleoprotein A1 OS=Pan troglodytes GN=HNRNPA1 PE=2 SV=1	HNRNPA1, HNRPA1, ROA1; heterogeneous nuclear ribonucleoprotein A1; K12741 heterogeneous nuclear ribonucleoprotein A1/A3	ROA1	PANTR Heterogeneous nuclear ribonucleoprotein A1 OS=Pan troglodytes GN=HNRNPA1 PE=2 SV=1
MDA_GLEAN_10023239	3417	1.92329	1.2694	1.99762	1.37438	-0.10498	TLR9_PIG Toll-like receptor 9 OS=Sus scrofa GN=TLR9 PE=2 SV=1	TLR9; toll-like receptor 9; K10161 toll-like receptor 9	TLR9	PIG Toll-like receptor 9 OS=Sus scrofa GN=TLR9 PE=2 SV=1
MDA_GLEAN_10006672	1200	1.93389	1.25117	1.98476	1.35614	-0.10497	GP182_HUMAN G-protein coupled receptor 182 OS=Homo sapiens GN=GPR182 PE=2 SV=1	similar to G-protein coupled receptor 182; K04242 adrenomedullin receptor	GP182	HUMAN G-protein coupled receptor 182 OS=Homo sapiens GN=GPR182 PE=2 SV=1
MDA_GLEAN_10007163	1500	1.92357	1.25378	1.99518	1.3587	-0.10492	HOIL1_HUMAN RanBP-type and C3HC4-type zinc finger-containing protein 1 OS=Homo sapiens GN=RBCK1 PE=1 SV=2	RBCK1, C20ORF18, MGC142317; RanBP-type and C3HC4-type zinc finger containing 1; K10630 RanBP-type and C3HC4-type zinc finger-containing protein 1	HOIL1	HUMAN RanBP-type and C3HC4-type zinc finger-containing protein 1 OS=Homo sapiens GN=RBCK1 PE=1 SV=2
MDA_GLEAN_10023225	984	1.90563	1.25236	1.99658	1.35726	-0.1049	GRM2_RAT Metabotropic glutamate receptor 2 OS=Rattus norvegicus GN=Grm2 PE=1 SV=1	GRM2; glutamate receptor, metabotropic 2; K04605 metabotropic glutamate receptor 2/3	GRM2	RAT Metabotropic glutamate receptor 2 OS=Rattus norvegicus GN=Grm2 PE=1 SV=1
MDA_GLEAN_10007015	474	1.92682	1.23071	1.99442	1.3356	-0.10489	FOXH1_HUMAN Forkhead box protein H1 OS=Homo sapiens GN=FOXH1 PE=1 SV=1	FOXH1, FAST1; forkhead box H1; K09400 forkhead box protein H	FOXH1	HUMAN Forkhead box protein H1 OS=Homo sapiens GN=FOXH1 PE=1 SV=1
MDA_GLEAN_10017730	438	1.92859	1.21528	1.97891	1.32015	-0.10487	DEN5B_MOUSE DENN domain-containing protein 5B OS=Mus musculus GN=Dennd5b PE=1 SV=2	#N/A	DEN5B	MOUSE DENN domain-containing protein 5B OS=Mus musculus GN=Dennd5b PE=1 SV=2
MDA_GLEAN_10001798	651	1.97504	1.23664	1.99646	1.3415	-0.10486	GIMA1_HUMAN GTPase IMAP family member 1 OS=Homo sapiens GN=GIMAP1 PE=1 SV=1	fb33b12; wu:fb33b12; K11298 high mobility group protein 2-like 1	GIMA1	HUMAN GTPase IMAP family member 1 OS=Homo sapiens GN=GIMAP1 PE=1 SV=1
MDA_GLEAN_10007705	507	1.92343	1.22812	1.99573	1.33296	-0.10484	F8I2_HUMAN Factor VIII intron 22 protein OS=Homo sapiens GN=F8A1 PE=1 SV=2	similar to Histone H2A-Bbd (H2A Barr body-deficient); K11251 histone H2A	F8I2	HUMAN Factor VIII intron 22 protein OS=Homo sapiens GN=F8A1 PE=1 SV=2
MDA_GLEAN_10014270	1107	1.87269	1.20413	1.95373	1.30894	-0.10481	C102A_HUMAN Coiled-coil domain-containing protein 102A OS=Homo sapiens GN=CCDC102A PE=1 SV=2	Mhc2; myosin heavy chain 2; K10352 myosin heavy chain	C102A	HUMAN Coiled-coil domain-containing protein 102A OS=Homo sapiens GN=CCDC102A PE=1 SV=2
MDA_GLEAN_10012308	321	1.95606	1.18756	1.97893	1.29231	-0.10475	#N/A	#N/A	#N/A
MDA_GLEAN_10001989	2553	1.9941	1.23857	1.99032	1.34329	-0.10472	TRI22_HUMAN E3 ubiquitin-protein ligase TRIM22 OS=Homo sapiens GN=TRIM22 PE=1 SV=1	TRIM22, GPSTAF50, RNF94, STAF50; tripartite motif containing 22; K11999 tripartite motif-containing protein 6/22/34	TRI22	HUMAN E3 ubiquitin-protein ligase TRIM22 OS=Homo sapiens GN=TRIM22 PE=1 SV=1
MDA_GLEAN_10025550	768	1.92111	1.21647	1.97918	1.32118	-0.10471	CGRE1_HUMAN Cell growth regulator with EF hand domain protein 1 OS=Homo sapiens GN=CGREF1 PE=2 SV=2	#N/A	CGRE1	HUMAN Cell growth regulator with EF hand domain protein 1 OS=Homo sapiens GN=CGREF1 PE=2 SV=2
MDA_GLEAN_10019277	2667	1.95385	1.26069	1.9893	1.3654	-0.10471	LRC8A_HUMAN Leucine-rich repeat-containing protein 8A OS=Homo sapiens GN=LRRC8A PE=1 SV=1	small GTP-binding protein (EC:4.6.1.1); K06883	LRC8A	HUMAN Leucine-rich repeat-containing protein 8A OS=Homo sapiens GN=LRRC8A PE=1 SV=1
MDA_GLEAN_10007273	357	1.91357	1.19756	1.98983	1.30225	-0.10469	CRUM3_MOUSE Crumbs protein homolog 3 OS=Mus musculus GN=Crb3 PE=2 SV=1	Crb3, 5730439B18, AU015179, AU041752; crumbs homolog 3 (Drosophila); K06090 crumbs 3	CRUM3	MOUSE Crumbs protein homolog 3 OS=Mus musculus GN=Crb3 PE=2 SV=1
MDA_GLEAN_10011541	477	1.96945	1.22793	1.99184	1.33258	-0.10465	#N/A	#N/A	#N/A
MDA_GLEAN_10010547	456	1.93755	1.2121	1.98616	1.31675	-0.10465	#N/A	#N/A	#N/A
MDA_GLEAN_10014272	1860	1.93945	1.26103	1.99608	1.36568	-0.10465	GPR56_MACMU G-protein coupled receptor 56 OS=Macaca mulatta GN=GPR56 PE=2 SV=1	GPR56, MGC140208; G protein-coupled receptor 56; K08450 G protein-coupled receptor 56	GPR56	MACMU G-protein coupled receptor 56 OS=Macaca mulatta GN=GPR56 PE=2 SV=1
MDA_GLEAN_10021049	786	1.93388	1.23703	1.98157	1.34167	-0.10464	PRIC4_HUMAN Prickle-like protein 4 OS=Homo sapiens GN=PRICKLE4 PE=2 SV=2	GI19485 gene product from transcript GI19485-RA; K04511 prickle	PRIC4	HUMAN Prickle-like protein 4 OS=Homo sapiens GN=PRICKLE4 PE=2 SV=2
MDA_GLEAN_10014021	465	1.9031	1.20123	1.9729	1.30585	-0.10462	FOXS1_HUMAN Forkhead box protein S1 OS=Homo sapiens GN=FOXS1 PE=2 SV=2	FOXS1, FKHL18; forkhead box S1; K09412 forkhead-like 18 protein	FOXS1	HUMAN Forkhead box protein S1 OS=Homo sapiens GN=FOXS1 PE=2 SV=2
MDA_GLEAN_10017947	1773	1.90521	1.25825	1.99216	1.36285	-0.1046	S22AB_HUMAN Solute carrier family 22 member 11 OS=Homo sapiens GN=SLC22A11 PE=1 SV=1	SLC22A11; solute carrier family 22 (organic anion/urate transporter), member 11; K08207 MFS transporter, OCT family, solute carrier family 22 (organic anion/cation transporter), member 11	S22AB	HUMAN Solute carrier family 22 member 11 OS=Homo sapiens GN=SLC22A11 PE=1 SV=1
MDA_GLEAN_10008172	423	1.88347	1.19956	1.97399	1.30413	-0.10457	SPI24_APOSY Serine proteinase inhibitor 2.4 OS=Apodemus sylvaticus PE=2 SV=1	SERPINA3; serpin peptidase inhibitor, clade A (alpha-1 antiproteinase, antitrypsin), member 3; K04525 serpin peptidase inhibitor, clade A, member 3	SPI24	APOSY Serine proteinase inhibitor 2.4 OS=Apodemus sylvaticus PE=2 SV=1
MDA_GLEAN_10011460	927	1.89937	1.23444	1.97244	1.339	-0.10456	OD3L2_HUMAN Outer dense fiber protein 3-like protein 2 OS=Homo sapiens GN=ODF3L2 PE=1 SV=2	#N/A	OD3L2	HUMAN Outer dense fiber protein 3-like protein 2 OS=Homo sapiens GN=ODF3L2 PE=1 SV=2
MDA_GLEAN_10006451	1410	1.94325	1.26234	1.99806	1.36689	-0.10455	DPOD2_BOVIN DNA polymerase delta subunit 2 OS=Bos taurus GN=POLD2 PE=1 SV=2	POLD2, MGC138082; polymerase (DNA directed), delta 2, regulatory subunit 50kDa (EC:2.7.7.7); K02328 DNA polymerase delta subunit 2	DPOD2	BOVIN DNA polymerase delta subunit 2 OS=Bos taurus GN=POLD2 PE=1 SV=2
MDA_GLEAN_10005069	429	1.93074	1.2069	1.99088	1.31144	-0.10454	CC106_MOUSE Coiled-coil domain-containing protein 106 OS=Mus musculus GN=Ccdc106 PE=1 SV=1	#N/A	CC106	MOUSE Coiled-coil domain-containing protein 106 OS=Mus musculus GN=Ccdc106 PE=1 SV=1
MDA_GLEAN_10014003	483	1.91132	1.22159	1.99001	1.32612	-0.10453	EPIPL_HUMAN Epiplakin OS=Homo sapiens GN=EPPK1 PE=1 SV=2	similar to rCG59523; K10388 plectin	EPIPL	HUMAN Epiplakin OS=Homo sapiens GN=EPPK1 PE=1 SV=2
MDA_GLEAN_10012628	288	1.96929	1.20434	1.99441	1.30887	-0.10453	NARF_HUMAN Nuclear prelamin A recognition factor OS=Homo sapiens GN=NARF PE=1 SV=1	#N/A	NARF	HUMAN Nuclear prelamin A recognition factor OS=Homo sapiens GN=NARF PE=1 SV=1
MDA_GLEAN_10018795	399	1.99593	1.20654	1.98728	1.31104	-0.1045	G3P_MUSPF Glyceraldehyde-3-phosphate dehydrogenase OS=Mustela putorius furo GN=GAPDH PE=2 SV=1	similar to Glyceraldehyde-3-phosphate dehydrogenase (GAPDH); K00134 glyceraldehyde 3-phosphate dehydrogenase [EC:1.2.1.12]	G3P	MUSPF Glyceraldehyde-3-phosphate dehydrogenase OS=Mustela putorius furo GN=GAPDH PE=2 SV=1
MDA_GLEAN_10025202	528	1.93516	1.2249	1.99473	1.32938	-0.10448	CO062_HUMAN Uncharacterized protein C15orf62, mitochondrial OS=Homo sapiens GN=C15orf62 PE=2 SV=1	#N/A	CO062	HUMAN Uncharacterized protein C15orf62, mitochondrial OS=Homo sapiens GN=C15orf62 PE=2 SV=1
MDA_GLEAN_10018513	513	1.94264	1.23016	1.993	1.33463	-0.10447	ZMAT5_HUMAN Zinc finger matrin-type protein 5 OS=Homo sapiens GN=ZMAT5 PE=1 SV=1	ZMAT5; zinc finger, matrin-type 5; K13152 U11/U12 small nuclear ribonucleoprotein 20 kDa protein	ZMAT5	HUMAN Zinc finger matrin-type protein 5 OS=Homo sapiens GN=ZMAT5 PE=1 SV=1
MDA_GLEAN_10004323	2160	1.96024	1.25693	1.99749	1.3614	-0.10447	GPAT2_MOUSE Glycerol-3-phosphate acyltransferase 2, mitochondrial OS=Mus musculus GN=Gpat2 PE=2 SV=3	glycerol-3-phosphate acyltransferase 2, mitochondrial-like; K00629 glycerol-3-phosphate O-acyltransferase 1/2 [EC:2.3.1.15]	GPAT2	MOUSE Glycerol-3-phosphate acyltransferase 2, mitochondrial OS=Mus musculus GN=Gpat2 PE=2 SV=3
MDA_GLEAN_10003771	210	1.92666	1.16329	1.98311	1.26775	-0.10446	SHAN2_MOUSE SH3 and multiple ankyrin repeat domains protein 2 OS=Mus musculus GN=Shank2 PE=1 SV=2	SH3 and multiple ankyrin repeat domains protein 2-like; K15009 SH3 and multiple ankyrin repeat domains protein	SHAN2	MOUSE SH3 and multiple ankyrin repeat domains protein 2 OS=Mus musculus GN=Shank2 PE=1 SV=2
MDA_GLEAN_10020037	1266	1.9108	1.25098	1.99106	1.35544	-0.10446	SH2D5_PONAB SH2 domain-containing protein 5 OS=Pongo abelii GN=SH2D5 PE=2 SV=2	#N/A	SH2D5	PONAB SH2 domain-containing protein 5 OS=Pongo abelii GN=SH2D5 PE=2 SV=2
MDA_GLEAN_10010679	516	1.92776	1.22521	1.99255	1.32966	-0.10445	PPARD_MOUSE Peroxisome proliferator-activated receptor delta OS=Mus musculus GN=Ppard PE=1 SV=1	Ppard, NUC-1, NUC1, Nr1c2, PPAR-beta, PPAR-delta, PPAR[b], PPARdelta, Pparb, Pparb/d; peroxisome proliferator activator receptor delta; K04504 peroxisome proliferator-activated receptor delta	PPARD	MOUSE Peroxisome proliferator-activated receptor delta OS=Mus musculus GN=Ppard PE=1 SV=1
MDA_GLEAN_10019073	1068	1.94269	1.24337	1.99182	1.3478	-0.10443	S39AD_MOUSE Zinc transporter ZIP13 OS=Mus musculus GN=Slc39a13 PE=2 SV=1	similar to solute carrier family 39 (zinc transporter), member 13; K14719 solute carrier family 39 (zinc transporter), member 13	S39AD	MOUSE Zinc transporter ZIP13 OS=Mus musculus GN=Slc39a13 PE=2 SV=1
MDA_GLEAN_10006138	234	1.94139	1.17718	1.99107	1.2816	-0.10442	ZMY19_RAT Zinc finger MYND domain-containing protein 19 OS=Rattus norvegicus GN=Zmynd19 PE=2 SV=1	#N/A	ZMY19	RAT Zinc finger MYND domain-containing protein 19 OS=Rattus norvegicus GN=Zmynd19 PE=2 SV=1
MDA_GLEAN_10002235	591	1.92788	1.23531	1.99823	1.33973	-0.10442	SSU72_HUMAN RNA polymerase II subunit A C-terminal domain phosphatase SSU72 OS=Homo sapiens GN=SSU72 PE=1 SV=1	#N/A	SSU72	HUMAN RNA polymerase II subunit A C-terminal domain phosphatase SSU72 OS=Homo sapiens GN=SSU72 PE=1 SV=1
MDA_GLEAN_10006330	1545	1.93657	1.24662	1.98645	1.35103	-0.10441	ZGPAT_SHEEP Zinc finger CCCH-type with G patch domain-containing protein OS=Ovis aries GN=ZGPAT PE=2 SV=1	stip; Sip1/TFIP11 interacting protein; K13103 tuftelin-interacting protein 11	ZGPAT	SHEEP Zinc finger CCCH-type with G patch domain-containing protein OS=Ovis aries GN=ZGPAT PE=2 SV=1
MDA_GLEAN_10019474	669	1.92011	1.23879	1.99287	1.34318	-0.10439	APBA2_RAT Amyloid beta A4 precursor protein-binding family A member 2 OS=Rattus norvegicus GN=Apba2 PE=1 SV=1	similar to amyloid beta A4 precursor protein-binding, family A, member 1; K04531 amyloid beta (A4) precursor protein-binding, family A, member 1 (X11)	APBA2	RAT Amyloid beta A4 precursor protein-binding family A member 2 OS=Rattus norvegicus GN=Apba2 PE=1 SV=1
MDA_GLEAN_10019867	924	1.95478	1.22606	1.97982	1.33045	-0.10439	KRT37_HUMAN Keratin, type I cuticular Ha7 OS=Homo sapiens GN=KRT37 PE=2 SV=3	KRT38; keratin 38; K07604 type I keratin, acidic	KRT37	HUMAN Keratin, type I cuticular Ha7 OS=Homo sapiens GN=KRT37 PE=2 SV=3
MDA_GLEAN_10014643	1188	1.90772	1.23704	1.98436	1.34142	-0.10438	TPRN_MOUSE Taperin OS=Mus musculus GN=Tprn PE=1 SV=1	#N/A	TPRN	MOUSE Taperin OS=Mus musculus GN=Tprn PE=1 SV=1
MDA_GLEAN_10000581	519	1.98398	1.23603	1.99674	1.3404	-0.10437	ABC3G_MACNG DNA dC->dU-editing enzyme APOBEC-3G OS=Macaca nigra GN=APOBEC3G PE=3 SV=1	APOBEC3G, ARCD, ARP-9, ARP9, CEM-15, CEM15, FLJ12740, bK150C2.7, dJ494G10.1; apolipoprotein B mRNA editing enzyme, catalytic polypeptide-like 3G; K01500 [EC:3.5.4.-]	ABC3G	MACNG DNA dC->dU-editing enzyme APOBEC-3G OS=Macaca nigra GN=APOBEC3G PE=3 SV=1
MDA_GLEAN_10020158	480	1.91768	1.21261	1.9852	1.31698	-0.10437	CV015_HUMAN Uncharacterized protein C22orf15 OS=Homo sapiens GN=C22orf15 PE=2 SV=1	#N/A	CV015	HUMAN Uncharacterized protein C22orf15 OS=Homo sapiens GN=C22orf15 PE=2 SV=1
MDA_GLEAN_10009822	2565	1.91894	1.25651	1.98689	1.36086	-0.10435	IL3RB_HUMAN Cytokine receptor common subunit beta OS=Homo sapiens GN=CSF2RB PE=1 SV=2	CSF2RB, CD131, CDw131, IL3RB, IL5RB; colony stimulating factor 2 receptor, beta, low-affinity (granulocyte-macrophage); K04738 cytokine receptor common subunit beta	IL3RB	HUMAN Cytokine receptor common subunit beta OS=Homo sapiens GN=CSF2RB PE=1 SV=2
MDA_GLEAN_10004974	768	1.9275	1.24129	1.99538	1.34564	-0.10435	CU002_HUMAN Uncharacterized protein C21orf2 OS=Homo sapiens GN=C21orf2 PE=1 SV=1	hypothetical protein; K10411 dynein light chain 1, axonemal	CU002	HUMAN Uncharacterized protein C21orf2 OS=Homo sapiens GN=C21orf2 PE=1 SV=1
MDA_GLEAN_10000708	474	1.96272	1.21943	1.9936	1.32377	-0.10434	HVM60_MOUSE Ig heavy chain V region M315 OS=Mus musculus PE=1 SV=1	IGH@; immunloglobulin heavy chain; K06856 immunoglobulin heavy chain	HVM60	MOUSE Ig heavy chain V region M315 OS=Mus musculus PE=1 SV=1
MDA_GLEAN_10001166	288	1.94793	1.18799	1.98244	1.29233	-0.10434	#N/A	#N/A	#N/A
MDA_GLEAN_10010808	1950	1.93797	1.24755	1.98953	1.35186	-0.10431	TRI11_BOVIN E3 ubiquitin-protein ligase TRIM11 OS=Bos taurus GN=TRIM11 PE=2 SV=1	tripartite motif-containing protein 5-like; K12007 tripartite motif-containing protein 17	TRI11	BOVIN E3 ubiquitin-protein ligase TRIM11 OS=Bos taurus GN=TRIM11 PE=2 SV=1
MDA_GLEAN_10010371	846	1.87546	1.21841	1.97044	1.32272	-0.10431	TNIP2_HUMAN TNFAIP3-interacting protein 2 OS=Homo sapiens GN=TNIP2 PE=1 SV=1	#N/A	TNIP2	HUMAN TNFAIP3-interacting protein 2 OS=Homo sapiens GN=TNIP2 PE=1 SV=1
MDA_GLEAN_10019080	588	1.93569	1.21764	1.98755	1.32195	-0.10431	F180B_HUMAN Protein FAM180B OS=Homo sapiens GN=FAM180B PE=2 SV=2	#N/A	F180B	HUMAN Protein FAM180B OS=Homo sapiens GN=FAM180B PE=2 SV=2
MDA_GLEAN_10018801	699	1.90258	1.22233	1.96966	1.32663	-0.1043	#N/A	#N/A	#N/A
MDA_GLEAN_10020534	201	1.95432	1.10876	1.97145	1.21305	-0.10429	#N/A	#N/A	#N/A
MDA_GLEAN_10015708	429	1.99042	1.22298	1.99692	1.32724	-0.10426	SPRE_HUMAN Sepiapterin reductase OS=Homo sapiens GN=SPR PE=1 SV=1	similar to sepiapterin reductase; K00072 sepiapterin reductase [EC:1.1.1.153]	SPRE	HUMAN Sepiapterin reductase OS=Homo sapiens GN=SPR PE=1 SV=1
MDA_GLEAN_10025131	999	1.96872	1.2348	1.98275	1.33905	-0.10425	SERC4_HUMAN Serine incorporator 4 OS=Homo sapiens GN=SERINC4 PE=2 SV=1	#N/A	SERC4	HUMAN Serine incorporator 4 OS=Homo sapiens GN=SERINC4 PE=2 SV=1
MDA_GLEAN_10000918	1662	1.97508	1.26117	1.99623	1.36537	-0.1042	LIRA6_PANTR Leukocyte immunoglobulin-like receptor subfamily A member 6 OS=Pan troglodytes GN=LILRA6 PE=2 SV=1	LILRB3; leukocyte immunoglobulin-like receptor, subfamily B (with TM and ITIM domains), member 3; K06512 leukocyte immunoglobulin-like receptor	LIRA6	PANTR Leukocyte immunoglobulin-like receptor subfamily A member 6 OS=Pan troglodytes GN=LILRA6 PE=2 SV=1
MDA_GLEAN_10019713	483	1.93446	1.22099	1.99001	1.32519	-0.1042	TMM92_HUMAN Transmembrane protein 92 OS=Homo sapiens GN=TMEM92 PE=2 SV=1	#N/A	TMM92	HUMAN Transmembrane protein 92 OS=Homo sapiens GN=TMEM92 PE=2 SV=1
MDA_GLEAN_10019866	1287	1.95591	1.24785	1.99243	1.35205	-0.1042	KT33A_MOUSE Keratin, type I cuticular Ha3-I OS=Mus musculus GN=Krt33a PE=2 SV=1	keratin, type I cuticular Ha3-II-like; K07604 type I keratin, acidic	KT33A	MOUSE Keratin, type I cuticular Ha3-I OS=Mus musculus GN=Krt33a PE=2 SV=1
MDA_GLEAN_10001315	390	1.90816	1.18525	1.96471	1.28943	-0.10418	KLF5_HUMAN Krueppel-like factor 5 OS=Homo sapiens GN=KLF5 PE=1 SV=2	KLF5; krueppel-like factor 5-like; K09206 krueppel-like factor 5	KLF5	HUMAN Krueppel-like factor 5 OS=Homo sapiens GN=KLF5 PE=1 SV=2
MDA_GLEAN_10017813	447	1.93647	1.21074	1.99465	1.3149	-0.10416	NUDT8_HUMAN Nucleoside diphosphate-linked moiety X motif 8, mitochondrial OS=Homo sapiens GN=NUDT8 PE=2 SV=2	Nudt8, 2310039H17Rik; nudix (nucleoside diphosphate linked moiety X)-type motif 8; K01529 [EC:3.6.1.-]	NUDT8	HUMAN Nucleoside diphosphate-linked moiety X motif 8, mitochondrial OS=Homo sapiens GN=NUDT8 PE=2 SV=2
MDA_GLEAN_10010015	270	1.91981	1.17063	1.96564	1.27479	-0.10416	#N/A	#N/A	#N/A
MDA_GLEAN_10007886	957	1.95447	1.25112	1.99146	1.3552	-0.10408	RDH1_HUMAN 11-cis retinol dehydrogenase OS=Homo sapiens GN=RDH5 PE=1 SV=1	RDH5; retinol dehydrogenase 5 (11-cis/9-cis); K00061 retinol dehydrogenase [EC:1.1.1.-]	RDH1	HUMAN 11-cis retinol dehydrogenase OS=Homo sapiens GN=RDH5 PE=1 SV=1
MDA_GLEAN_10015701	3255	1.92792	1.24478	1.98195	1.34884	-0.10406	RFIP5_HUMAN Rab11 family-interacting protein 5 OS=Homo sapiens GN=RAB11FIP5 PE=1 SV=1	RAB11FIP5; RAB11 family interacting protein 5 (class I); K12484 Rab11 family-interacting protein 1/2/5	RFIP5	HUMAN Rab11 family-interacting protein 5 OS=Homo sapiens GN=RAB11FIP5 PE=1 SV=1
MDA_GLEAN_10007292	357	1.92629	1.19318	1.9869	1.2972	-0.10402	VMAC_HUMAN Vimentin-type intermediate filament-associated coiled-coil protein OS=Homo sapiens GN=VMAC PE=2 SV=1	#N/A	VMAC	HUMAN Vimentin-type intermediate filament-associated coiled-coil protein OS=Homo sapiens GN=VMAC PE=2 SV=1
MDA_GLEAN_10009253	1674	1.92699	1.25534	1.989	1.35936	-0.10402	ARSA_BOVIN Arylsulfatase A OS=Bos taurus GN=ARSA PE=2 SV=1	similar to arylsulfatase A; K01134 arylsulfatase A [EC:3.1.6.8]	ARSA	BOVIN Arylsulfatase A OS=Bos taurus GN=ARSA PE=2 SV=1
MDA_GLEAN_10016728	879	1.94323	1.25361	1.99226	1.35762	-0.10401	OPRD_MOUSE Delta-type opioid receptor OS=Mus musculus GN=Oprd1 PE=1 SV=1	Oprd1, DOR-1, Nbor, mDOR; opioid receptor, delta 1; K04213 opioid receptor delta 1	OPRD	MOUSE Delta-type opioid receptor OS=Mus musculus GN=Oprd1 PE=1 SV=1
MDA_GLEAN_10007731	1209	1.95676	1.23832	1.98863	1.34231	-0.10399	CP059_HUMAN Uncharacterized protein C16orf59 OS=Homo sapiens GN=C16orf59 PE=2 SV=1	#N/A	CP059	HUMAN Uncharacterized protein C16orf59 OS=Homo sapiens GN=C16orf59 PE=2 SV=1
MDA_GLEAN_10011193	477	1.9255	1.22072	1.99065	1.32468	-0.10396	CI171_HUMAN Uncharacterized protein C9orf171 OS=Homo sapiens GN=C9orf171 PE=2 SV=1	#N/A	CI171	HUMAN Uncharacterized protein C9orf171 OS=Homo sapiens GN=C9orf171 PE=2 SV=1
MDA_GLEAN_10009071	1587	1.90611	1.25337	1.98746	1.35733	-0.10396	R3GEF_BOVIN Guanine nucleotide exchange factor for Rab-3A OS=Bos taurus GN=RAB3IL1 PE=2 SV=1	#N/A	R3GEF	BOVIN Guanine nucleotide exchange factor for Rab-3A OS=Bos taurus GN=RAB3IL1 PE=2 SV=1
MDA_GLEAN_10003341	738	1.93546	1.22573	1.99057	1.32967	-0.10394	SRTD1_MOUSE SERTA domain-containing protein 1 OS=Mus musculus GN=Sertad1 PE=1 SV=1	#N/A	SRTD1	MOUSE SERTA domain-containing protein 1 OS=Mus musculus GN=Sertad1 PE=1 SV=1
MDA_GLEAN_10013822	558	1.94801	1.21046	1.98192	1.31438	-0.10392	RL4_BOVIN 60S ribosomal protein L4 OS=Bos taurus GN=RPL4 PE=2 SV=3	similar to ribosomal protein L4; K02930 large subunit ribosomal protein L4e	RL4	BOVIN 60S ribosomal protein L4 OS=Bos taurus GN=RPL4 PE=2 SV=3
MDA_GLEAN_10003968	1158	1.93103	1.25208	1.9897	1.356	-0.10392	SF3A2_BOVIN Splicing factor 3A subunit 2 OS=Bos taurus GN=SF3A2 PE=2 SV=1	hypothetical protein ; K12826 splicing factor 3A subunit 2	SF3A2	BOVIN Splicing factor 3A subunit 2 OS=Bos taurus GN=SF3A2 PE=2 SV=1
MDA_GLEAN_10000662	333	1.96067	1.19274	1.98386	1.29664	-0.1039	GIMA6_HUMAN GTPase IMAP family member 6 OS=Homo sapiens GN=GIMAP6 PE=2 SV=1	#N/A	GIMA6	HUMAN GTPase IMAP family member 6 OS=Homo sapiens GN=GIMAP6 PE=2 SV=1
MDA_GLEAN_10014014	393	1.8793	1.18314	1.94383	1.28704	-0.1039	#N/A	#N/A	#N/A
MDA_GLEAN_10001308	417	1.92754	1.21601	1.99104	1.3199	-0.10389	LAC7_HUMAN Ig lambda-7 chain C region OS=Homo sapiens GN=IGLC7 PE=1 SV=2	similar to Immunoglobulin lambda-like polypeptide 1 precursor (Immunoglobulin-related 14.1 protein) (Immunoglobulin omega polypeptide) (Lambda 5) (CD179b antigen); K06554 immunoglobulin lambda-like polypeptide 1	LAC7	HUMAN Ig lambda-7 chain C region OS=Homo sapiens GN=IGLC7 PE=1 SV=2
MDA_GLEAN_10005074	756	1.9514	1.23711	1.99093	1.34099	-0.10388	1A01_PANTR Patr class I histocompatibility antigen, A-2 alpha chain OS=Pan troglodytes PE=2 SV=1	HLA-A, FLJ26655, HLAA; major histocompatibility complex, class I, A; K06751 major histocompatibility complex, class I	1A01	PANTR Patr class I histocompatibility antigen, A-2 alpha chain OS=Pan troglodytes PE=2 SV=1
MDA_GLEAN_10021486	801	1.90965	1.23959	1.98774	1.34346	-0.10387	CAR11_MOUSE Caspase recruitment domain-containing protein 11 OS=Mus musculus GN=Card11 PE=1 SV=2	CARD11; caspase recruitment domain family, member 11; K07367 caspase recruitment domain-containing protein 11	CAR11	MOUSE Caspase recruitment domain-containing protein 11 OS=Mus musculus GN=Card11 PE=1 SV=2
MDA_GLEAN_10023069	1440	1.94422	1.24691	1.99204	1.35076	-0.10385	ISM2_HUMAN Isthmin-2 OS=Homo sapiens GN=ISM2 PE=2 SV=1	#N/A	ISM2	HUMAN Isthmin-2 OS=Homo sapiens GN=ISM2 PE=2 SV=1
MDA_GLEAN_10017817	801	1.93208	1.24761	1.99904	1.35144	-0.10383	GSTP1_RAT Glutathione S-transferase P OS=Rattus norvegicus GN=Gstp1 PE=1 SV=2	glutathione S-transferase P-like; K00799 glutathione S-transferase [EC:2.5.1.18]	GSTP1	RAT Glutathione S-transferase P OS=Rattus norvegicus GN=Gstp1 PE=1 SV=2
MDA_GLEAN_10010160	1668	1.89314	1.2546	1.98468	1.35841	-0.10381	S2611_HUMAN Sodium-independent sulfate anion transporter OS=Homo sapiens GN=SLC26A11 PE=1 SV=2	SLC26A11; solute carrier family 26, member 11; K14708 solute carrier family 26 (sodium-independent sulfate anion transporter), member 11	S2611	HUMAN Sodium-independent sulfate anion transporter OS=Homo sapiens GN=SLC26A11 PE=1 SV=2
MDA_GLEAN_10008603	1326	1.90002	1.24652	1.98493	1.35033	-0.10381	PF21B_HUMAN PHD finger protein 21B OS=Homo sapiens GN=PHF21B PE=2 SV=1	chromodomain helicase DNA binding protein ; K11643 chromodomain-helicase-DNA-binding protein 4 [EC:3.6.4.12]	PF21B	HUMAN PHD finger protein 21B OS=Homo sapiens GN=PHF21B PE=2 SV=1
MDA_GLEAN_10002577	381	1.92932	1.19376	1.96402	1.29754	-0.10378	H2B2E_HUMAN Histone H2B type 2-E OS=Homo sapiens GN=HIST2H2BE PE=1 SV=3	hypothetical LOC696872; K11252 histone H2B	H2B2E	HUMAN Histone H2B type 2-E OS=Homo sapiens GN=HIST2H2BE PE=1 SV=3
MDA_GLEAN_10016229	1074	1.91265	1.2512	1.98869	1.35497	-0.10377	PDLI2_MACFA PDZ and LIM domain protein 2 OS=Macaca fascicularis GN=PDLIM2 PE=2 SV=1	#N/A	PDLI2	MACFA PDZ and LIM domain protein 2 OS=Macaca fascicularis GN=PDLIM2 PE=2 SV=1
MDA_GLEAN_10009513	624	1.92019	1.23478	1.99577	1.33854	-0.10376	RGS19_HUMAN Regulator of G-protein signaling 19 OS=Homo sapiens GN=RGS19 PE=1 SV=1	RGS3; regulator of G-protein signalling 3; K07524 regulator of G-protein signalling 3	RGS19	HUMAN Regulator of G-protein signaling 19 OS=Homo sapiens GN=RGS19 PE=1 SV=1
MDA_GLEAN_10013953	597	1.91834	1.22379	1.97508	1.32755	-0.10376	CCGL_HUMAN Voltage-dependent calcium channel gamma-like subunit OS=Homo sapiens GN=TMEM37 PE=2 SV=2	#N/A	CCGL	HUMAN Voltage-dependent calcium channel gamma-like subunit OS=Homo sapiens GN=TMEM37 PE=2 SV=2
MDA_GLEAN_10017823	1143	1.92277	1.23941	1.97299	1.34317	-0.10376	CABP4_BOVIN Calcium-binding protein 4 OS=Bos taurus GN=CABP4 PE=2 SV=1	hypothetical protein LOC100071150; K02183 calmodulin	CABP4	BOVIN Calcium-binding protein 4 OS=Bos taurus GN=CABP4 PE=2 SV=1
MDA_GLEAN_10023175	1797	1.86616	1.24366	1.97507	1.34738	-0.10372	BSN_HUMAN Protein bassoon OS=Homo sapiens GN=BSN PE=1 SV=4	#N/A	BSN	HUMAN Protein bassoon OS=Homo sapiens GN=BSN PE=1 SV=4
MDA_GLEAN_10018369	429	1.95457	1.19472	1.99339	1.29842	-0.1037	#N/A	#N/A	#N/A
MDA_GLEAN_10003061	906	1.91707	1.22815	1.98025	1.33184	-0.10369	LMOD2_HUMAN Leiomodin-2 OS=Homo sapiens GN=LMOD2 PE=2 SV=2	Tmod1, E-Tmod, Tmod; tropomodulin 1; K10370 tropomodulin	LMOD2	HUMAN Leiomodin-2 OS=Homo sapiens GN=LMOD2 PE=2 SV=2
MDA_GLEAN_10021242	867	1.96309	1.22359	1.98695	1.32727	-0.10368	SYCE1_BOVIN Synaptonemal complex central element protein 1 OS=Bos taurus GN=SYCE1 PE=2 SV=2	similar to CpG binding protein; K14960 COMPASS component SPP1	SYCE1	BOVIN Synaptonemal complex central element protein 1 OS=Bos taurus GN=SYCE1 PE=2 SV=2
MDA_GLEAN_10009780	342	1.94134	1.19512	1.99052	1.2988	-0.10368	TFPT_BOVIN TCF3 fusion partner homolog OS=Bos taurus GN=TFPT PE=2 SV=1	TFPT, MGC140750; TCF3 (E2A) fusion partner (in childhood Leukemia); K11670 TCF3 fusion partner	TFPT	BOVIN TCF3 fusion partner homolog OS=Bos taurus GN=TFPT PE=2 SV=1
MDA_GLEAN_10007247	330	1.9281	1.18205	1.97681	1.2857	-0.10365	#N/A	#N/A	#N/A
MDA_GLEAN_10011472	855	1.93189	1.24219	1.98362	1.34583	-0.10364	PRS57_RAT Serine protease 57 OS=Rattus norvegicus GN=Prss57 PE=2 SV=2	CFD, DF, MGC127587; complement factor D (adipsin) (EC:3.4.21.46); K01334 component factor D [EC:3.4.21.46]	PRS57	RAT Serine protease 57 OS=Rattus norvegicus GN=Prss57 PE=2 SV=2
MDA_GLEAN_10005024	2748	1.91464	1.25388	1.99197	1.35752	-0.10364	ZN629_HUMAN Zinc finger protein 629 OS=Homo sapiens GN=ZNF629 PE=2 SV=2	ZNF850, ZNF208; zinc finger protein 850; K09228 KRAB domain-containing zinc finger protein	ZN629	HUMAN Zinc finger protein 629 OS=Homo sapiens GN=ZNF629 PE=2 SV=2
MDA_GLEAN_10021494	621	1.92992	1.23827	1.99409	1.3419	-0.10363	CHSTC_MOUSE Carbohydrate sulfotransferase 12 OS=Mus musculus GN=Chst12 PE=2 SV=2	Chst12, MGC112823; carbohydrate (chondroitin 4) sulfotransferase 12 (EC:2.8.2.5); K04742 chondroitin 4-sulfotransferase 12 [EC:2.8.2.5]	CHSTC	MOUSE Carbohydrate sulfotransferase 12 OS=Mus musculus GN=Chst12 PE=2 SV=2
MDA_GLEAN_10025511	3825	1.92383	1.25094	1.97916	1.35455	-0.10361	CB071_HUMAN Uncharacterized protein C2orf71 OS=Homo sapiens GN=C2orf71 PE=1 SV=1	#N/A	CB071	HUMAN Uncharacterized protein C2orf71 OS=Homo sapiens GN=C2orf71 PE=1 SV=1
MDA_GLEAN_10009189	384	1.90321	1.22377	1.99745	1.32738	-0.10361	MED27_PIG Mediator of RNA polymerase II transcription subunit 27 OS=Sus scrofa GN=MED27 PE=2 SV=1	#N/A	MED27	PIG Mediator of RNA polymerase II transcription subunit 27 OS=Sus scrofa GN=MED27 PE=2 SV=1
MDA_GLEAN_10006449	1380	1.92516	1.24897	1.99163	1.35255	-0.10358	DPOLM_HUMAN DNA-directed DNA/RNA polymerase mu OS=Homo sapiens GN=POLM PE=1 SV=1	similar to DNA polymerase mu; K03513 DNA polymerase mu subunit [EC:2.7.7.7]	DPOLM	HUMAN DNA-directed DNA/RNA polymerase mu OS=Homo sapiens GN=POLM PE=1 SV=1
MDA_GLEAN_10001204	414	1.96622	1.20063	1.98957	1.3042	-0.10357	#N/A	#N/A	#N/A
MDA_GLEAN_10006954	882	1.95063	1.24786	1.99812	1.35142	-0.10356	FHL2_HUMAN Four and a half LIM domains protein 2 OS=Homo sapiens GN=FHL2 PE=1 SV=3	four and a half LIM domains protein 2-like; K14380 four and a half LIM domains protein 2	FHL2	HUMAN Four and a half LIM domains protein 2 OS=Homo sapiens GN=FHL2 PE=1 SV=3
MDA_GLEAN_10015967	519	1.9013	1.19958	1.95303	1.30312	-0.10354	COIA1_HUMAN Collagen alpha-1(XVIII) chain OS=Homo sapiens GN=COL18A1 PE=1 SV=5	formin-binding protein; K12821 pre-mRNA-processing factor 40	COIA1	HUMAN Collagen alpha-1(XVIII) chain OS=Homo sapiens GN=COL18A1 PE=1 SV=5
MDA_GLEAN_10012647	285	1.95314	1.16203	1.96128	1.26555	-0.10352	S10A1_BOVIN Protein S100-A1 OS=Bos taurus GN=S100A1 PE=1 SV=2	FLG2; filaggrin family member 2; K10384 filaggrin	S10A1	BOVIN Protein S100-A1 OS=Bos taurus GN=S100A1 PE=1 SV=2
MDA_GLEAN_10008032	1107	1.89905	1.2339	1.9813	1.33739	-0.10349	KIF14_HUMAN Kinesin-like protein KIF14 OS=Homo sapiens GN=KIF14 PE=1 SV=1	similar to Kinesin-like protein KIF14; K10392 kinesin family member 1/13/14	KIF14	HUMAN Kinesin-like protein KIF14 OS=Homo sapiens GN=KIF14 PE=1 SV=1
MDA_GLEAN_10008036	948	1.90746	1.2283	1.96842	1.33179	-0.10349	CAMP2_MOUSE Calmodulin-regulated spectrin-associated protein 2 OS=Mus musculus GN=Camsap1l1 PE=1 SV=3	#N/A	CAMP2	MOUSE Calmodulin-regulated spectrin-associated protein 2 OS=Mus musculus GN=Camsap1l1 PE=1 SV=3
MDA_GLEAN_10010216	990	1.91446	1.22815	1.96629	1.33164	-0.10349	SCTM1_HUMAN Secreted and transmembrane protein 1 OS=Homo sapiens GN=SECTM1 PE=1 SV=2	#N/A	SCTM1	HUMAN Secreted and transmembrane protein 1 OS=Homo sapiens GN=SECTM1 PE=1 SV=2
MDA_GLEAN_10020026	336	1.88561	1.20249	1.97774	1.30598	-0.10349	PGBM_HUMAN Basement membrane-specific heparan sulfate proteoglycan core protein OS=Homo sapiens GN=HSPG2 PE=1 SV=4	HSPG2; heparan sulfate proteoglycan 2; K06255 heparan sulfate proteoglycan 2 (perlecan)	PGBM	HUMAN Basement membrane-specific heparan sulfate proteoglycan core protein OS=Homo sapiens GN=HSPG2 PE=1 SV=4
MDA_GLEAN_10005534	375	1.90149	1.20674	1.99161	1.31021	-0.10347	NKX24_MOUSE Homeobox protein Nkx-2.4 OS=Mus musculus GN=Nkx2-4 PE=2 SV=2	homeobox protein Nkx-2.1-like; K09342 homeobox protein Nkx-2.1	NKX24	MOUSE Homeobox protein Nkx-2.4 OS=Mus musculus GN=Nkx2-4 PE=2 SV=2
MDA_GLEAN_10007158	1407	1.9181	1.25302	1.98363	1.35649	-0.10347	RFT2_BOVIN Riboflavin transporter 2 OS=Bos taurus GN=RFT2 PE=2 SV=1	similar to Protein C20orf54 homolog; K14620 riboflavin transporter 2	RFT2	BOVIN Riboflavin transporter 2 OS=Bos taurus GN=RFT2 PE=2 SV=1
MDA_GLEAN_10000355	1167	1.95877	1.25406	1.99602	1.35753	-0.10347	SIGL5_HUMAN Sialic acid-binding Ig-like lectin 5 OS=Homo sapiens GN=SIGLEC5 PE=1 SV=1	SIGLEC5, CD170, CD33L2, OB-BP2, OBBP2, SIGLEC-5; sialic acid binding Ig-like lectin 5; K06549 sialic acid binding Ig-like lectin 5	SIGL5	HUMAN Sialic acid-binding Ig-like lectin 5 OS=Homo sapiens GN=SIGLEC5 PE=1 SV=1
MDA_GLEAN_10009242	786	1.93896	1.24247	1.99895	1.34592	-0.10345	MIOX_PONAB Inositol oxygenase OS=Pongo abelii GN=MIOX PE=2 SV=1	hypothetical protein LOC100056580; K00469 inositol oxygenase [EC:1.13.99.1]	MIOX	PONAB Inositol oxygenase OS=Pongo abelii GN=MIOX PE=2 SV=1
MDA_GLEAN_10002261	435	1.89997	1.21314	1.98559	1.31658	-0.10344	H31_RAT Histone H3.1 OS=Rattus norvegicus PE=1 SV=3	HIST3H3; histone cluster 3, H3; K11253 histone H3	H31	RAT Histone H3.1 OS=Rattus norvegicus PE=1 SV=3
MDA_GLEAN_10010486	1308	1.94869	1.25836	1.99625	1.36179	-0.10343	PSN2_PIG Presenilin-2 OS=Sus scrofa GN=PSEN2 PE=1 SV=1	PSEN2, PS-2; presenilin 2 (Alzheimer disease 4) (EC:3.4.23.-); K04522 presenilin 2 [EC:3.4.23.-]	PSN2	PIG Presenilin-2 OS=Sus scrofa GN=PSEN2 PE=1 SV=1
MDA_GLEAN_10025628	582	1.92385	1.23735	1.99139	1.34078	-0.10343	MSGN1_HUMAN Mesogenin-1 OS=Homo sapiens GN=MSGN1 PE=2 SV=1	similar to hCG1648308; K09077 mesogenin 1	MSGN1	HUMAN Mesogenin-1 OS=Homo sapiens GN=MSGN1 PE=2 SV=1
MDA_GLEAN_10013459	519	1.90012	1.22015	1.98652	1.32358	-0.10343	CXA8_HUMAN Gap junction alpha-8 protein OS=Homo sapiens GN=GJA8 PE=1 SV=3	gap junction alpha-8 protein-like; K07617 gap junction protein, alpha 8	CXA8	HUMAN Gap junction alpha-8 protein OS=Homo sapiens GN=GJA8 PE=1 SV=3
MDA_GLEAN_10012763	576	1.97352	1.22818	1.99629	1.33161	-0.10343	LRC71_HUMAN Leucine-rich repeat-containing protein 71 OS=Homo sapiens GN=LRRC71 PE=2 SV=1	#N/A	LRC71	HUMAN Leucine-rich repeat-containing protein 71 OS=Homo sapiens GN=LRRC71 PE=2 SV=1
MDA_GLEAN_10019870	1224	1.9366	1.24708	1.99231	1.35047	-0.10339	KRT35_SHEEP Keratin, type I cuticular Ha5 OS=Ovis aries GN=KRT35 PE=2 SV=1	KRT35, MGC139866; keratin 35; K07604 type I keratin, acidic	KRT35	SHEEP Keratin, type I cuticular Ha5 OS=Ovis aries GN=KRT35 PE=2 SV=1
MDA_GLEAN_10023357	1104	1.88878	1.24163	1.98409	1.345	-0.10337	FXL15_CANFA F-box/LRR-repeat protein 15 OS=Canis familiaris GN=FBXL15 PE=3 SV=1	FBXL15; F-box and leucine-rich repeat protein 15; K10281 F-box and leucine-rich repeat protein 15	FXL15	CANFA F-box/LRR-repeat protein 15 OS=Canis familiaris GN=FBXL15 PE=3 SV=1
MDA_GLEAN_10010749	1854	1.93187	1.23872	1.97955	1.34208	-0.10336	SARG_BOVIN Specifically androgen-regulated gene protein OS=Bos taurus GN=SARG PE=2 SV=1	#N/A	SARG	BOVIN Specifically androgen-regulated gene protein OS=Bos taurus GN=SARG PE=2 SV=1
MDA_GLEAN_10017845	1260	1.92354	1.25497	1.9922	1.35832	-0.10335	LRFN4_HUMAN Leucine-rich repeat and fibronectin type-III domain-containing protein 4 OS=Homo sapiens GN=LRFN4 PE=1 SV=1	lrrc4c, ngl-1, ngl1; leucine rich repeat containing 4C; K07523 netrin-G1 ligand	LRFN4	HUMAN Leucine-rich repeat and fibronectin type-III domain-containing protein 4 OS=Homo sapiens GN=LRFN4 PE=1 SV=1
MDA_GLEAN_10022663	1275	1.93392	1.2497	1.98073	1.35304	-0.10334	S38A8_HUMAN Putative sodium-coupled neutral amino acid transporter 8 OS=Homo sapiens GN=SLC38A8 PE=2 SV=1	SLC38A8; solute carrier family 38, member 8; K14994 solute carrier family 38 (sodium-coupled neutral amino acid transporter), member 7/8	S38A8	HUMAN Putative sodium-coupled neutral amino acid transporter 8 OS=Homo sapiens GN=SLC38A8 PE=2 SV=1
MDA_GLEAN_10007032	1227	1.93601	1.24652	1.98821	1.34986	-0.10334	SHRPN_BOVIN Sharpin OS=Bos taurus GN=SHARPIN PE=3 SV=1	shrprbck1r, zgc:175152; sharpin and rbck1 related; K10630 RanBP-type and C3HC4-type zinc finger-containing protein 1	SHRPN	BOVIN Sharpin OS=Bos taurus GN=SHARPIN PE=3 SV=1
MDA_GLEAN_10007912	1626	1.93239	1.24031	1.97876	1.34365	-0.10334	S39A5_MOUSE Zinc transporter ZIP5 OS=Mus musculus GN=Slc39a5 PE=1 SV=1	SLC39A5; solute carrier family 39 (metal ion transporter), member 5; K14711 solute carrier family 39 (zinc transporter), member 5	S39A5	MOUSE Zinc transporter ZIP5 OS=Mus musculus GN=Slc39a5 PE=1 SV=1
MDA_GLEAN_10012746	648	1.90334	1.23259	1.9864	1.33592	-0.10333	HPLN2_HUMAN Hyaluronan and proteoglycan link protein 2 OS=Homo sapiens GN=HAPLN2 PE=1 SV=1	hypothetical protein LOC100058030; K06851 hyaluronan and proteoglycan link protein 2	HPLN2	HUMAN Hyaluronan and proteoglycan link protein 2 OS=Homo sapiens GN=HAPLN2 PE=1 SV=1
MDA_GLEAN_10009907	963	1.91469	1.23232	1.97811	1.33562	-0.1033	PKHG5_RAT Pleckstrin homology domain-containing family G member 5 OS=Rattus norvegicus GN=Plekhg5 PE=1 SV=1	#N/A	PKHG5	RAT Pleckstrin homology domain-containing family G member 5 OS=Rattus norvegicus GN=Plekhg5 PE=1 SV=1
MDA_GLEAN_10016207	942	1.95234	1.25044	1.9972	1.35374	-0.1033	CAC1I_HUMAN Voltage-dependent T-type calcium channel subunit alpha-1I OS=Homo sapiens GN=CACNA1I PE=1 SV=1	Cacna1i; calcium channel, voltage-dependent, alpha 1I subunit; K04856 voltage-dependent calcium channel T type alpha-1I	CAC1I	HUMAN Voltage-dependent T-type calcium channel subunit alpha-1I OS=Homo sapiens GN=CACNA1I PE=1 SV=1
MDA_GLEAN_10000607	456	1.97403	1.21174	1.9912	1.31503	-0.10329	PRA22_HUMAN PRAME family member 22 OS=Homo sapiens GN=PRAMEF22 PE=2 SV=3	#N/A	PRA22	HUMAN PRAME family member 22 OS=Homo sapiens GN=PRAMEF22 PE=2 SV=3
MDA_GLEAN_10007070	363	1.88673	1.20516	1.97871	1.30838	-0.10322	CH055_HUMAN UPF0670 protein C8orf55 OS=Homo sapiens GN=C8orf55 PE=1 SV=2	#N/A	CH055	HUMAN UPF0670 protein C8orf55 OS=Homo sapiens GN=C8orf55 PE=1 SV=2
MDA_GLEAN_10024409	615	1.91333	1.2426	1.99304	1.34581	-0.10321	GP157_HUMAN Probable G-protein coupled receptor 157 OS=Homo sapiens GN=GPR157 PE=1 SV=2	GPR157; G protein-coupled receptor 157; K08467 G protein-coupled receptor 157	GP157	HUMAN Probable G-protein coupled receptor 157 OS=Homo sapiens GN=GPR157 PE=1 SV=2
MDA_GLEAN_10008252	1098	1.97116	1.23985	1.98967	1.34304	-0.10319	SYNE4_HUMAN Nesprin-4 OS=Homo sapiens GN=C19orf46 PE=2 SV=2	#N/A	SYNE4	HUMAN Nesprin-4 OS=Homo sapiens GN=C19orf46 PE=2 SV=2
MDA_GLEAN_10010690	909	1.9406	1.25135	1.9942	1.35451	-0.10316	TMHS_HUMAN Tetraspan membrane protein of hair cell stereocilia OS=Homo sapiens GN=LHFPL5 PE=1 SV=1	#N/A	TMHS	HUMAN Tetraspan membrane protein of hair cell stereocilia OS=Homo sapiens GN=LHFPL5 PE=1 SV=1
MDA_GLEAN_10007786	1923	1.92629	1.23071	1.98206	1.33385	-0.10314	CC154_HUMAN Coiled-coil domain-containing protein 154 OS=Homo sapiens GN=CCDC154 PE=2 SV=4	#N/A	CC154	HUMAN Coiled-coil domain-containing protein 154 OS=Homo sapiens GN=CCDC154 PE=2 SV=4
MDA_GLEAN_10018337	1062	1.86809	1.23802	1.96902	1.34115	-0.10313	CQ059_BOVIN Uncharacterized protein C17orf59 homolog OS=Bos taurus PE=2 SV=2	#N/A	CQ059	BOVIN Uncharacterized protein C17orf59 homolog OS=Bos taurus PE=2 SV=2
MDA_GLEAN_10011565	594	1.95382	1.22014	1.97706	1.32327	-0.10313	PRPS2_CHICK Ribose-phosphate pyrophosphokinase 2 OS=Gallus gallus GN=PRPS2 PE=2 SV=1	hypothetical protein LOC100012872; K00948 ribose-phosphate pyrophosphokinase [EC:2.7.6.1]	PRPS2	CHICK Ribose-phosphate pyrophosphokinase 2 OS=Gallus gallus GN=PRPS2 PE=2 SV=1
MDA_GLEAN_10021588	882	1.98326	1.24334	1.98223	1.34644	-0.1031	YI035_HUMAN Putative olfactory receptor ENSP00000348552 OS=Homo sapiens PE=5 SV=1	similar to seven transmembrane helix receptor; K04257 olfactory receptor	YI035	HUMAN Putative olfactory receptor ENSP00000348552 OS=Homo sapiens PE=5 SV=1
MDA_GLEAN_10013967	984	1.93207	1.23412	1.98632	1.33722	-0.1031	GLI2_HUMAN Zinc finger protein GLI2 OS=Homo sapiens GN=GLI2 PE=1 SV=4	zinc finger protein GLI2-like; K06230 zinc finger protein GLI	GLI2	HUMAN Zinc finger protein GLI2 OS=Homo sapiens GN=GLI2 PE=1 SV=4
MDA_GLEAN_10005940	441	1.89302	1.20211	1.97936	1.3052	-0.10309	MASTR_BOVIN MEF2-activating motif and SAP domain-containing transcriptional regulator OS=Bos taurus GN=MAMSTR PE=2 SV=2	#N/A	MASTR	BOVIN MEF2-activating motif and SAP domain-containing transcriptional regulator OS=Bos taurus GN=MAMSTR PE=2 SV=2
MDA_GLEAN_10016751	792	1.91611	1.2428	1.99521	1.34588	-0.10308	CTR2_CANFA Chymotrypsinogen 2 OS=Canis familiaris GN=CTRB1 PE=2 SV=1	CTRB2, CTRB1; chymotrypsinogen B2 (EC:3.4.21.1); K01310 chymotrypsin [EC:3.4.21.1]	CTR2	CANFA Chymotrypsinogen 2 OS=Canis familiaris GN=CTRB1 PE=2 SV=1
MDA_GLEAN_10007044	285	1.86748	1.1699	1.96502	1.27298	-0.10308	#N/A	DST; dystonin; K10382 dystonin	#N/A
MDA_GLEAN_10019463	390	1.93046	1.22258	1.99402	1.32562	-0.10304	ACHA7_HUMAN Neuronal acetylcholine receptor subunit alpha-7 OS=Homo sapiens GN=CHRNA7 PE=1 SV=5	CHRNA7; cholinergic receptor, nicotinic, alpha 7; K04809 nicotinic acetylcholine receptor alpha-7	ACHA7	HUMAN Neuronal acetylcholine receptor subunit alpha-7 OS=Homo sapiens GN=CHRNA7 PE=1 SV=5
MDA_GLEAN_10016243	549	1.81442	1.20848	1.9541	1.31152	-0.10304	#N/A	#N/A	#N/A
MDA_GLEAN_10016884	315	1.95762	1.17298	1.97406	1.27601	-0.10303	RILP_MOUSE Rab-interacting lysosomal protein OS=Mus musculus GN=Rilp PE=1 SV=1	RILP; Rab interacting lysosomal protein; K13883 Rab-interacting lysosomal protein	RILP	MOUSE Rab-interacting lysosomal protein OS=Mus musculus GN=Rilp PE=1 SV=1
MDA_GLEAN_10015900	5046	1.91431	1.27286	1.99646	1.37586	-0.103	SDK2_HUMAN Protein sidekick-2 OS=Homo sapiens GN=SDK2 PE=1 SV=3	hypothetical protein; K06252 tenascin	SDK2	HUMAN Protein sidekick-2 OS=Homo sapiens GN=SDK2 PE=1 SV=3
MDA_GLEAN_10012146	777	1.94264	1.23149	1.97883	1.33448	-0.10299	RIMB1_HUMAN Peripheral-type benzodiazepine receptor-associated protein 1 OS=Homo sapiens GN=BZRAP1 PE=1 SV=2	Cd2ap, AL024079, C78928, METS-1, Mets1; CD2-associated protein; K13738 CD2-associated protein	RIMB1	HUMAN Peripheral-type benzodiazepine receptor-associated protein 1 OS=Homo sapiens GN=BZRAP1 PE=1 SV=2
MDA_GLEAN_10014911	708	1.9116	1.23182	1.99192	1.33481	-0.10299	RPP29_BOVIN Ribonuclease P protein subunit p29 OS=Bos taurus GN=POP4 PE=2 SV=1	ribonuclease P protein subunit p29-like; K03538 ribonuclease P protein subunit POP4 [EC:3.1.26.5]	RPP29	BOVIN Ribonuclease P protein subunit p29 OS=Bos taurus GN=POP4 PE=2 SV=1
MDA_GLEAN_10026152	1314	1.92647	1.26042	1.99713	1.3634	-0.10298	CB054_HUMAN Uncharacterized protein C2orf54 OS=Homo sapiens GN=C2orf54 PE=1 SV=2	#N/A	CB054	HUMAN Uncharacterized protein C2orf54 OS=Homo sapiens GN=C2orf54 PE=1 SV=2
MDA_GLEAN_10013356	411	1.9614	1.20292	1.9815	1.30588	-0.10296	#N/A	#N/A	#N/A
MDA_GLEAN_10017863	1290	1.95981	1.25135	1.98974	1.3543	-0.10295	S29A2_HUMAN Equilibrative nucleoside transporter 2 OS=Homo sapiens GN=SLC29A2 PE=1 SV=3	SLC29A2; solute carrier family 29 (nucleoside transporters), member 2; K15014 solute carrier family 29 (equilibrative nucleoside transporter), member 1/2/3	S29A2	HUMAN Equilibrative nucleoside transporter 2 OS=Homo sapiens GN=SLC29A2 PE=1 SV=3
MDA_GLEAN_10006177	441	1.89088	1.22568	1.98627	1.32863	-0.10295	KLF14_PANTR Krueppel-like factor 14 OS=Pan troglodytes GN=KLF14 PE=3 SV=1	KLF14; Kruppel-like factor 14; K09208 krueppel-like factor 9/13/14/16	KLF14	PANTR Krueppel-like factor 14 OS=Pan troglodytes GN=KLF14 PE=3 SV=1
MDA_GLEAN_10004985	633	1.95138	1.22882	1.97989	1.33176	-0.10294	KR107_HUMAN Keratin-associated protein 10-7 OS=Homo sapiens GN=KRTAP10-7 PE=2 SV=2	#N/A	KR107	HUMAN Keratin-associated protein 10-7 OS=Homo sapiens GN=KRTAP10-7 PE=2 SV=2
MDA_GLEAN_10024749	483	1.94152	1.22409	1.98783	1.32702	-0.10293	#N/A	#N/A	#N/A
MDA_GLEAN_10011160	585	1.93498	1.2295	1.98687	1.33243	-0.10293	#N/A	#N/A	#N/A
MDA_GLEAN_10003448	1941	1.92076	1.25516	1.98811	1.35809	-0.10293	FWCH1_HUMAN FLYWCH-type zinc finger-containing protein 1 OS=Homo sapiens GN=FLYWCH1 PE=1 SV=2	#N/A	FWCH1	HUMAN FLYWCH-type zinc finger-containing protein 1 OS=Homo sapiens GN=FLYWCH1 PE=1 SV=2
MDA_GLEAN_10006653	1335	1.92806	1.23008	1.96345	1.33301	-0.10293	MBD6_HUMAN Methyl-CpG-binding domain protein 6 OS=Homo sapiens GN=MBD6 PE=2 SV=2	#N/A	MBD6	HUMAN Methyl-CpG-binding domain protein 6 OS=Homo sapiens GN=MBD6 PE=2 SV=2
MDA_GLEAN_10025857	225	1.93379	1.15396	1.9793	1.25686	-0.1029	#N/A	#N/A	#N/A
MDA_GLEAN_10019449	180	1.9776	1.14245	1.9873	1.24535	-0.1029	#N/A	#N/A	#N/A
MDA_GLEAN_10017256	564	1.88917	1.21889	1.97311	1.32179	-0.1029	ZHANG_HUMAN CREB/ATF bZIP transcription factor OS=Homo sapiens GN=CREBZF PE=1 SV=2	#N/A	ZHANG	HUMAN CREB/ATF bZIP transcription factor OS=Homo sapiens GN=CREBZF PE=1 SV=2
MDA_GLEAN_10012434	318	1.90418	1.18066	1.9699	1.28354	-0.10288	#N/A	#N/A	#N/A
MDA_GLEAN_10010300	672	1.89	1.23272	1.98295	1.3356	-0.10288	TUTLB_HUMAN Protein turtle homolog B OS=Homo sapiens GN=IGSF9B PE=2 SV=2	#N/A	TUTLB	HUMAN Protein turtle homolog B OS=Homo sapiens GN=IGSF9B PE=2 SV=2
MDA_GLEAN_10001081	2664	1.96451	1.26627	1.99545	1.36914	-0.10287	LIRA1_HUMAN Leukocyte immunoglobulin-like receptor subfamily A member 1 OS=Homo sapiens GN=LILRA1 PE=2 SV=1	leukocyte immunoglobulin-like receptor, subfamily B, member 5-like; K06512 leukocyte immunoglobulin-like receptor	LIRA1	HUMAN Leukocyte immunoglobulin-like receptor subfamily A member 1 OS=Homo sapiens GN=LILRA1 PE=2 SV=1
MDA_GLEAN_10002534	297	1.97436	1.174	1.96864	1.27687	-0.10287	GSCR2_HUMAN Glioma tumor suppressor candidate region gene 2 protein OS=Homo sapiens GN=GLTSCR2 PE=1 SV=2	GLTSCR2; glioma tumor suppressor candidate region gene 2; K14840 nucleolar protein 53	GSCR2	HUMAN Glioma tumor suppressor candidate region gene 2 protein OS=Homo sapiens GN=GLTSCR2 PE=1 SV=2
MDA_GLEAN_10005200	378	1.9669	1.22528	1.99412	1.32805	-0.10277	I18BP_HUMAN Interleukin-18-binding protein OS=Homo sapiens GN=IL18BP PE=1 SV=2	#N/A	I18BP	HUMAN Interleukin-18-binding protein OS=Homo sapiens GN=IL18BP PE=1 SV=2
MDA_GLEAN_10016244	3180	1.93093	1.25254	1.98349	1.35531	-0.10277	HAIR_HUMAN Protein hairless OS=Homo sapiens GN=HR PE=1 SV=5	JMJD1C; jumonji domain containing 1C; K11449 jumonji domain-containing protein 1 [EC:1.14.11.-]	HAIR	HUMAN Protein hairless OS=Homo sapiens GN=HR PE=1 SV=5
MDA_GLEAN_10000919	234	1.98073	1.18848	1.99303	1.29123	-0.10275	LIRA6_HUMAN Leukocyte immunoglobulin-like receptor subfamily A member 6 OS=Homo sapiens GN=LILRA6 PE=2 SV=2	LILRA6, CD85b, ILT5, ILT8, LILRB3, LILRB6; leukocyte immunoglobulin-like receptor, subfamily A (with TM domain), member 6; K06512 leukocyte immunoglobulin-like receptor	LIRA6	HUMAN Leukocyte immunoglobulin-like receptor subfamily A member 6 OS=Homo sapiens GN=LILRA6 PE=2 SV=2
MDA_GLEAN_10010587	795	1.90277	1.24838	1.99254	1.35111	-0.10273	SNAI1_HUMAN Zinc finger protein SNAI1 OS=Homo sapiens GN=SNAI1 PE=1 SV=2	zinc finger protein SNAI1-like; K05707 snail 1	SNAI1	HUMAN Zinc finger protein SNAI1 OS=Homo sapiens GN=SNAI1 PE=1 SV=2
MDA_GLEAN_10024742	318	1.86427	1.18775	1.97487	1.29047	-0.10272	PROK1_HUMAN Prokineticin-1 OS=Homo sapiens GN=PROK1 PE=1 SV=1	#N/A	PROK1	HUMAN Prokineticin-1 OS=Homo sapiens GN=PROK1 PE=1 SV=1
MDA_GLEAN_10025214	3858	1.93045	1.26306	1.99242	1.36578	-0.10272	DISP2_HUMAN Protein dispatched homolog 2 OS=Homo sapiens GN=DISP2 PE=2 SV=2	Ptc, NV15171; patched; K06225 patched 1	DISP2	HUMAN Protein dispatched homolog 2 OS=Homo sapiens GN=DISP2 PE=2 SV=2
MDA_GLEAN_10021020	984	1.91077	1.2555	1.99093	1.35815	-0.10265	LRFN2_MOUSE Leucine-rich repeat and fibronectin type-III domain-containing protein 2 OS=Mus musculus GN=Lrfn2 PE=1 SV=2	#N/A	LRFN2	MOUSE Leucine-rich repeat and fibronectin type-III domain-containing protein 2 OS=Mus musculus GN=Lrfn2 PE=1 SV=2
MDA_GLEAN_10025597	828	1.93687	1.18598	1.9392	1.28862	-0.10264	TPM2_CHICK Tropomyosin beta chain OS=Gallus gallus GN=TPM2 PE=1 SV=1	similar to embryonic fibroblast tropomyosin 1; K10374 tropomyosin 2	TPM2	CHICK Tropomyosin beta chain OS=Gallus gallus GN=TPM2 PE=1 SV=1
MDA_GLEAN_10023179	258	1.91992	1.1758	1.98252	1.27841	-0.10261	AMGO3_MOUSE Amphoterin-induced protein 3 OS=Mus musculus GN=Amigo3 PE=1 SV=1	#N/A	AMGO3	MOUSE Amphoterin-induced protein 3 OS=Mus musculus GN=Amigo3 PE=1 SV=1
MDA_GLEAN_10003839	702	1.89798	1.22798	1.97927	1.33059	-0.10261	NRM_PIG Nurim OS=Sus scrofa GN=NRM PE=3 SV=1	#N/A	NRM	PIG Nurim OS=Sus scrofa GN=NRM PE=3 SV=1
MDA_GLEAN_10026414	780	1.9064	1.23445	1.9823	1.33705	-0.1026	OXER1_HUMAN Oxoeicosanoid receptor 1 OS=Homo sapiens GN=OXER1 PE=2 SV=1	GPR109B, NIACR2; G protein-coupled receptor 109B; K08402 G protein-coupled receptor 109	OXER1	HUMAN Oxoeicosanoid receptor 1 OS=Homo sapiens GN=OXER1 PE=2 SV=1
MDA_GLEAN_10010052	1383	1.92616	1.25049	1.98885	1.35309	-0.1026	SMCR7_HUMAN Smith-Magenis syndrome chromosomal region candidate gene 7 protein OS=Homo sapiens GN=SMCR7 PE=1 SV=1	#N/A	SMCR7	HUMAN Smith-Magenis syndrome chromosomal region candidate gene 7 protein OS=Homo sapiens GN=SMCR7 PE=1 SV=1
MDA_GLEAN_10000227	336	1.96587	1.19995	1.98961	1.30253	-0.10258	PRA25_HUMAN Putative PRAME family member 25 OS=Homo sapiens GN=PRAMEF25 PE=3 SV=1	#N/A	PRA25	HUMAN Putative PRAME family member 25 OS=Homo sapiens GN=PRAMEF25 PE=3 SV=1
MDA_GLEAN_10023110	5619	1.93206	1.27231	1.99873	1.37489	-0.10258	NBEL2_HUMAN Neurobeachin-like protein 2 OS=Homo sapiens GN=NBEAL2 PE=1 SV=2	histone-lysine N-methyltransferase SETD2-like; K11423 histone-lysine N-methyltransferase SETD2 [EC:2.1.1.43]	NBEL2	HUMAN Neurobeachin-like protein 2 OS=Homo sapiens GN=NBEAL2 PE=1 SV=2
MDA_GLEAN_10011225	1296	1.90743	1.25354	1.99302	1.3561	-0.10256	HMCN2_MOUSE Hemicentin-2 OS=Mus musculus GN=Hmcn2 PE=1 SV=1	NIDogen (basement membrane protein family member (nid-1)-like; K06826 nidogen (entactin)	HMCN2	MOUSE Hemicentin-2 OS=Mus musculus GN=Hmcn2 PE=1 SV=1
MDA_GLEAN_10004329	354	1.9627	1.19538	1.9852	1.29794	-0.10256	RRS1_HUMAN Ribosome biogenesis regulatory protein homolog OS=Homo sapiens GN=RRS1 PE=1 SV=2	ribosome biogenesis regulatory protein homolog; K14852 regulator of ribosome biosynthesis	RRS1	HUMAN Ribosome biogenesis regulatory protein homolog OS=Homo sapiens GN=RRS1 PE=1 SV=2
MDA_GLEAN_10014169	519	1.89467	1.19791	1.95021	1.30047	-0.10256	#N/A	#N/A	#N/A
MDA_GLEAN_10009606	2025	1.93497	1.25376	1.98664	1.35631	-0.10255	VASN_MOUSE Vasorin OS=Mus musculus GN=Vasn PE=2 SV=2	lrrc4c, MGC110565, fd12d10, wu:fd12d10, zgc:110565; leucine rich repeat containing 4C; K07523 netrin-G1 ligand	VASN	MOUSE Vasorin OS=Mus musculus GN=Vasn PE=2 SV=2
MDA_GLEAN_10020142	831	1.95274	1.21933	1.97366	1.32187	-0.10254	CC116_HUMAN Coiled-coil domain-containing protein 116 OS=Homo sapiens GN=CCDC116 PE=2 SV=2	#N/A	CC116	HUMAN Coiled-coil domain-containing protein 116 OS=Homo sapiens GN=CCDC116 PE=2 SV=2
MDA_GLEAN_10003967	657	1.83048	1.1607	1.92939	1.26324	-0.10254	JSPR1_HUMAN Junctional sarcoplasmic reticulum protein 1 OS=Homo sapiens GN=JSRP1 PE=2 SV=1	#N/A	JSPR1	HUMAN Junctional sarcoplasmic reticulum protein 1 OS=Homo sapiens GN=JSRP1 PE=2 SV=1
MDA_GLEAN_10010720	600	1.93641	1.23325	1.97978	1.33577	-0.10252	DIRA2_HUMAN GTP-binding protein Di-Ras2 OS=Homo sapiens GN=DIRAS2 PE=1 SV=1	DIRAS2; DIRAS family, GTP-binding RAS-like 2; K07841 DIRAS family, GTP-binding Ras-like 2	DIRA2	HUMAN GTP-binding protein Di-Ras2 OS=Homo sapiens GN=DIRAS2 PE=1 SV=1
MDA_GLEAN_10009548	3201	1.93344	1.26694	1.99263	1.36946	-0.10252	COKA1_HUMAN Collagen alpha-1(XX) chain OS=Homo sapiens GN=COL20A1 PE=1 SV=4	collagen, type XIV, alpha 1 (undulin); K08133 collagen, type XIV, alpha	COKA1	HUMAN Collagen alpha-1(XX) chain OS=Homo sapiens GN=COL20A1 PE=1 SV=4
MDA_GLEAN_10005052	726	1.92042	1.23258	1.98616	1.3351	-0.10252	T150B_BOVIN Transmembrane protein 150B OS=Bos taurus GN=TMEM150B PE=2 SV=1	#N/A	T150B	BOVIN Transmembrane protein 150B OS=Bos taurus GN=TMEM150B PE=2 SV=1
MDA_GLEAN_10007553	600	1.91032	1.22334	1.98321	1.32574	-0.1024	AKIP_HUMAN Aurora kinase A-interacting protein OS=Homo sapiens GN=AURKAIP1 PE=1 SV=1	AURKAIP1, AIP, AKIP, FLJ20608; aurora kinase A interacting protein 1; K08286 protein-serine/threonine kinase [EC:2.7.11.-]	AKIP	HUMAN Aurora kinase A-interacting protein OS=Homo sapiens GN=AURKAIP1 PE=1 SV=1
MDA_GLEAN_10013246	948	1.92175	1.25374	1.99212	1.35614	-0.1024	SH2B2_HUMAN SH2B adapter protein 2 OS=Homo sapiens GN=SH2B2 PE=1 SV=2	SH2B2, APS; SH2B adaptor protein 2; K07193 SH2B adapter protein 2	SH2B2	HUMAN SH2B adapter protein 2 OS=Homo sapiens GN=SH2B2 PE=1 SV=2
MDA_GLEAN_10007721	174	1.91559	1.11936	1.98798	1.22171	-0.10235	CR3L2_RAT Cyclic AMP-responsive element-binding protein 3-like protein 2 OS=Rattus norvegicus GN=Creb3l2 PE=2 SV=1	Creb3l2, Ra69; cAMP responsive element binding protein 3-like 2; K09048 cAMP response element-binding protein 3	CR3L2	RAT Cyclic AMP-responsive element-binding protein 3-like protein 2 OS=Rattus norvegicus GN=Creb3l2 PE=2 SV=1
MDA_GLEAN_10009542	234	1.9102	1.15925	1.98952	1.2616	-0.10235	PPDPF_BOVIN Pancreatic progenitor cell differentiation and proliferation factor OS=Bos taurus GN=PPDPF PE=3 SV=1	#N/A	PPDPF	BOVIN Pancreatic progenitor cell differentiation and proliferation factor OS=Bos taurus GN=PPDPF PE=3 SV=1
MDA_GLEAN_10004861	2025	1.90984	1.26015	1.99141	1.36248	-0.10233	CAPON_HUMAN Carboxyl-terminal PDZ ligand of neuronal nitric oxide synthase protein OS=Homo sapiens GN=NOS1AP PE=1 SV=3	similar to U2AF homology motif (UHM) kinase 1; K08877 U2AF homology motif (UHM) kinase 1 [EC:2.7.11.1]	CAPON	HUMAN Carboxyl-terminal PDZ ligand of neuronal nitric oxide synthase protein OS=Homo sapiens GN=NOS1AP PE=1 SV=3
MDA_GLEAN_10005165	426	1.94194	1.22084	1.99123	1.32316	-0.10232	SPDEF_HUMAN SAM pointed domain-containing Ets transcription factor OS=Homo sapiens GN=SPDEF PE=1 SV=1	SPDEF; SAM pointed domain containing ets transcription factor; K09442 SAM pointed domain-containing ETS transcription factor	SPDEF	HUMAN SAM pointed domain-containing Ets transcription factor OS=Homo sapiens GN=SPDEF PE=1 SV=1
MDA_GLEAN_10003548	816	1.96835	1.24496	1.99023	1.34728	-0.10232	O52P1_HUMAN Putative olfactory receptor 52P1 OS=Homo sapiens GN=OR52P1P PE=5 SV=2	putative olfactory receptor 52P1-like; K04257 olfactory receptor	O52P1	HUMAN Putative olfactory receptor 52P1 OS=Homo sapiens GN=OR52P1P PE=5 SV=2
MDA_GLEAN_10012758	321	1.97656	1.20104	1.99341	1.30336	-0.10232	INSRR_HUMAN Insulin receptor-related protein OS=Homo sapiens GN=INSRR PE=2 SV=2	INSRR; insulin receptor-related receptor; K05086 insulin receptor-related receptor [EC:2.7.10.1]	INSRR	HUMAN Insulin receptor-related protein OS=Homo sapiens GN=INSRR PE=2 SV=2
MDA_GLEAN_10023286	351	1.84506	1.20318	1.97453	1.30548	-0.1023	CCKN_HUMAN Cholecystokinin OS=Homo sapiens GN=CCK PE=1 SV=1	cholecystokinin-like; K05226 cholecystokinin	CCKN	HUMAN Cholecystokinin OS=Homo sapiens GN=CCK PE=1 SV=1
MDA_GLEAN_10005618	684	1.94524	1.2338	1.98156	1.33609	-0.10229	NCTR3_MACMU Natural cytotoxicity triggering receptor 3 OS=Macaca mulatta GN=NCR3 PE=2 SV=2	similar to Natural cytotoxicity triggering receptor 3 precursor (Natural killer cell p30-related protein) (NKp30) (NK-p30) (CD337 antigen); K06743 natural cytotoxicity triggering receptor 3	NCTR3	MACMU Natural cytotoxicity triggering receptor 3 OS=Macaca mulatta GN=NCR3 PE=2 SV=2
MDA_GLEAN_10019259	681	1.92035	1.24486	1.9904	1.3471	-0.10224	PTGES_BOVIN Prostaglandin E synthase OS=Bos taurus GN=PTGES PE=2 SV=1	PTGES, MGC142507; prostaglandin E synthase (EC:5.3.99.3); K05309 prostaglandin-E synthase [EC:5.3.99.3]	PTGES	BOVIN Prostaglandin E synthase OS=Bos taurus GN=PTGES PE=2 SV=1
MDA_GLEAN_10001552	1677	1.93402	1.22293	1.98114	1.32517	-0.10224	CDSN_MACMU Corneodesmosin OS=Macaca mulatta GN=CDSN PE=3 SV=1	#N/A	CDSN	MACMU Corneodesmosin OS=Macaca mulatta GN=CDSN PE=3 SV=1
MDA_GLEAN_10003133	930	1.89289	1.24336	1.97976	1.34559	-0.10223	O10AG_HUMAN Olfactory receptor 10AG1 OS=Homo sapiens GN=OR10AG1 PE=2 SV=1	similar to olfactory receptor 1350; K04257 olfactory receptor	O10AG	HUMAN Olfactory receptor 10AG1 OS=Homo sapiens GN=OR10AG1 PE=2 SV=1
MDA_GLEAN_10009082	492	1.98845	1.19391	1.98778	1.29614	-0.10223	#N/A	#N/A	#N/A
MDA_GLEAN_10002633	300	1.93757	1.18136	1.9787	1.28357	-0.10221	#N/A	#N/A	#N/A
MDA_GLEAN_10012048	423	1.97485	1.22204	1.99383	1.32424	-0.1022	#N/A	#N/A	#N/A
MDA_GLEAN_10021202	1326	1.92192	1.24978	1.98493	1.35196	-0.10218	DOK3_MOUSE Docking protein 3 OS=Mus musculus GN=Dok3 PE=1 SV=1	dok1b, dok1, zgc:76914; docking protein 1b; K14752 docking protein 1	DOK3	MOUSE Docking protein 3 OS=Mus musculus GN=Dok3 PE=1 SV=1
MDA_GLEAN_10016260	1809	1.91639	1.24377	1.98499	1.34595	-0.10218	LZTS1_HUMAN Leucine zipper putative tumor suppressor 1 OS=Homo sapiens GN=LZTS1 PE=1 SV=3	#N/A	LZTS1	HUMAN Leucine zipper putative tumor suppressor 1 OS=Homo sapiens GN=LZTS1 PE=1 SV=3
MDA_GLEAN_10001068	1020	1.97824	1.2534	1.99772	1.35557	-0.10217	LIRA6_PANTR Leukocyte immunoglobulin-like receptor subfamily A member 6 OS=Pan troglodytes GN=LILRA6 PE=2 SV=1	similar to immunoglobulin-like transcript 5; K06512 leukocyte immunoglobulin-like receptor	LIRA6	PANTR Leukocyte immunoglobulin-like receptor subfamily A member 6 OS=Pan troglodytes GN=LILRA6 PE=2 SV=1
MDA_GLEAN_10021475	690	1.93066	1.22858	1.98549	1.33074	-0.10216	PAQRA_MOUSE Monocyte to macrophage differentiation factor 2 OS=Mus musculus GN=Mmd2 PE=2 SV=1	similar to monocyte to macrophage differentiation-associated 2; K11064 monocyte to macrophage differentiation protein	PAQRA	MOUSE Monocyte to macrophage differentiation factor 2 OS=Mus musculus GN=Mmd2 PE=2 SV=1
MDA_GLEAN_10025559	1161	1.94488	1.25964	1.99386	1.3618	-0.10216	CB018_PONAB Transmembrane protein C2orf18 homolog OS=Pongo abelii PE=2 SV=1	#N/A	CB018	PONAB Transmembrane protein C2orf18 homolog OS=Pongo abelii PE=2 SV=1
MDA_GLEAN_10002271	297	1.93957	1.17531	1.96603	1.27742	-0.10211	#N/A	#N/A	#N/A
MDA_GLEAN_10024940	408	1.907	1.21596	1.98938	1.31804	-0.10208	ZN703_HUMAN Zinc finger protein 703 OS=Homo sapiens GN=ZNF703 PE=1 SV=1	#N/A	ZN703	HUMAN Zinc finger protein 703 OS=Homo sapiens GN=ZNF703 PE=1 SV=1
MDA_GLEAN_10002278	327	1.92987	1.20593	1.99294	1.30801	-0.10208	BNC1_HUMAN Zinc finger protein basonuclin-1 OS=Homo sapiens GN=BNC1 PE=1 SV=2	#N/A	BNC1	HUMAN Zinc finger protein basonuclin-1 OS=Homo sapiens GN=BNC1 PE=1 SV=2
MDA_GLEAN_10004083	354	1.86548	1.18841	1.96488	1.29048	-0.10207	LT4R2_HUMAN Leukotriene B4 receptor 2 OS=Homo sapiens GN=LTB4R2 PE=1 SV=1	LTB4R2; leukotriene B4 receptor 2; K04297 leukotriene B4 receptor 2	LT4R2	HUMAN Leukotriene B4 receptor 2 OS=Homo sapiens GN=LTB4R2 PE=1 SV=1
MDA_GLEAN_10005787	1143	1.89033	1.22616	1.96244	1.32822	-0.10206	IASPP_MOUSE RelA-associated inhibitor OS=Mus musculus GN=Ppp1r13l PE=1 SV=1	#N/A	IASPP	MOUSE RelA-associated inhibitor OS=Mus musculus GN=Ppp1r13l PE=1 SV=1
MDA_GLEAN_10017622	672	1.94082	1.22461	1.97768	1.32666	-0.10205	#N/A	#N/A	#N/A
MDA_GLEAN_10013272	537	1.9706	1.22922	1.99182	1.33125	-0.10203	#N/A	#N/A	#N/A
MDA_GLEAN_10007609	2154	1.9434	1.26469	1.99379	1.36671	-0.10202	PIGQ_MOUSE Phosphatidylinositol N-acetylglucosaminyltransferase subunit Q OS=Mus musculus GN=Pigq PE=2 SV=3	PIGQ; phosphatidylinositol glycan anchor biosynthesis, class Q; K03860 phosphatidylinositol glycan, class Q	PIGQ	MOUSE Phosphatidylinositol N-acetylglucosaminyltransferase subunit Q OS=Mus musculus GN=Pigq PE=2 SV=3
MDA_GLEAN_10007537	354	1.88104	1.20572	1.98368	1.3077	-0.10198	CA159_HUMAN Uncharacterized protein C1orf159 OS=Homo sapiens GN=C1orf159 PE=2 SV=2	#N/A	CA159	HUMAN Uncharacterized protein C1orf159 OS=Homo sapiens GN=C1orf159 PE=2 SV=2
MDA_GLEAN_10006673	405	1.94568	1.20122	1.97995	1.3032	-0.10198	#N/A	#N/A	#N/A
MDA_GLEAN_10007436	420	1.88607	1.19522	1.98387	1.29719	-0.10197	CS012_BOVIN Uncharacterized protein C19orf12 homolog OS=Bos taurus PE=2 SV=1	#N/A	CS012	BOVIN Uncharacterized protein C19orf12 homolog OS=Bos taurus PE=2 SV=1
MDA_GLEAN_10017494	402	1.99835	1.22715	1.99721	1.32911	-0.10196	#N/A	#N/A	#N/A
MDA_GLEAN_10002560	1023	1.90131	1.24431	1.9843	1.34626	-0.10195	CH25H_RAT Cholesterol 25-hydroxylase OS=Rattus norvegicus GN=Ch25h PE=2 SV=1	hypothetical protein LOC100062138; K10223 cholesterol 25-hydroxylase [EC:1.14.99.38]	CH25H	RAT Cholesterol 25-hydroxylase OS=Rattus norvegicus GN=Ch25h PE=2 SV=1
MDA_GLEAN_10025654	621	1.95219	1.24192	1.99532	1.34386	-0.10194	IL17B_MOUSE Interleukin-17B OS=Mus musculus GN=Il17b PE=2 SV=1	IL17B; interleukin 17B; K05490 interleukin 17B	IL17B	MOUSE Interleukin-17B OS=Mus musculus GN=Il17b PE=2 SV=1
MDA_GLEAN_10021028	516	1.93292	1.21736	1.98704	1.3193	-0.10194	TSPO2_HUMAN Translocator protein 2 OS=Homo sapiens GN=TSPO2 PE=2 SV=1	TSPO2, BZRPL1; translocator protein 2; K05770 benzodiazapine receptor	TSPO2	HUMAN Translocator protein 2 OS=Homo sapiens GN=TSPO2 PE=2 SV=1
MDA_GLEAN_10021450	528	1.94022	1.22557	1.98262	1.32748	-0.10191	#N/A	#N/A	#N/A
MDA_GLEAN_10019261	1152	1.92683	1.26106	1.99906	1.36296	-0.1019	ASB6_HUMAN Ankyrin repeat and SOCS box protein 6 OS=Homo sapiens GN=ASB6 PE=1 SV=1	hypothetical LOC100069992; K10328 ankyrin repeat and SOCS box protein 6	ASB6	HUMAN Ankyrin repeat and SOCS box protein 6 OS=Homo sapiens GN=ASB6 PE=1 SV=1
MDA_GLEAN_10018458	1212	1.92284	1.24655	1.98482	1.34844	-0.10189	SELPL_HUMAN P-selectin glycoprotein ligand 1 OS=Homo sapiens GN=SELPLG PE=1 SV=1	SELPLG; selectin P ligand; K06544 selectin P ligand	SELPL	HUMAN P-selectin glycoprotein ligand 1 OS=Homo sapiens GN=SELPLG PE=1 SV=1
MDA_GLEAN_10013103	303	1.92587	1.18072	1.97177	1.28261	-0.10189	#N/A	#N/A	#N/A
MDA_GLEAN_10004948	432	1.92323	1.19846	1.97547	1.30034	-0.10188	GSTP1_BOVIN Glutathione S-transferase P OS=Bos taurus GN=GSTP1 PE=1 SV=2	glutathione S-transferase P-like; K00799 glutathione S-transferase [EC:2.5.1.18]	GSTP1	BOVIN Glutathione S-transferase P OS=Bos taurus GN=GSTP1 PE=1 SV=2
MDA_GLEAN_10019340	684	1.91637	1.24003	1.98557	1.34191	-0.10188	LMX1B_MOUSE LIM homeobox transcription factor 1-beta OS=Mus musculus GN=Lmx1b PE=2 SV=2	Lmx1b, LMX1.1, LMX1.2, MGC159172; LIM homeobox transcription factor 1 beta; K09371 LIM homeobox transcription factor 1	LMX1B	MOUSE LIM homeobox transcription factor 1-beta OS=Mus musculus GN=Lmx1b PE=2 SV=2
MDA_GLEAN_10007241	297	1.99744	1.20069	1.99303	1.30256	-0.10187	SERP2_MOUSE Stress-associated endoplasmic reticulum protein 2 OS=Mus musculus GN=Serp2 PE=2 SV=2	#N/A	SERP2	MOUSE Stress-associated endoplasmic reticulum protein 2 OS=Mus musculus GN=Serp2 PE=2 SV=2
MDA_GLEAN_10007713	387	1.88166	1.17992	1.95057	1.28179	-0.10187	#N/A	#N/A	#N/A
MDA_GLEAN_10017805	2406	1.93567	1.26693	1.99649	1.36878	-0.10185	VPP3_HUMAN V-type proton ATPase 116 kDa subunit a isoform 3 OS=Homo sapiens GN=TCIRG1 PE=1 SV=3	TCIRG1; T-cell, immune regulator 1, ATPase, H+ transporting, lysosomal V0 subunit A3; K02154 V-type H+-transporting ATPase subunit I [EC:3.6.3.14]	VPP3	HUMAN V-type proton ATPase 116 kDa subunit a isoform 3 OS=Homo sapiens GN=TCIRG1 PE=1 SV=3
MDA_GLEAN_10026381	1854	1.92336	1.25502	1.98934	1.35683	-0.10181	REXO1_MOUSE RNA exonuclease 1 homolog OS=Mus musculus GN=Rexo1 PE=1 SV=1	REXO1; REX1, RNA exonuclease 1 homolog (S. cerevisiae); K14570 RNA exonuclease 1 [EC:3.1.-.-]	REXO1	MOUSE RNA exonuclease 1 homolog OS=Mus musculus GN=Rexo1 PE=1 SV=1
MDA_GLEAN_10008581	810	1.88694	1.22302	1.96216	1.32481	-0.10179	GTSE1_HUMAN G2 and S phase-expressed protein 1 OS=Homo sapiens GN=GTSE1 PE=1 SV=3	GTSE1; G-2 and S-phase expressed 1; K10129 G-2 and S-phase expressed protein 1	GTSE1	HUMAN G2 and S phase-expressed protein 1 OS=Homo sapiens GN=GTSE1 PE=1 SV=3
MDA_GLEAN_10005832	486	1.87039	1.22421	1.98311	1.32596	-0.10175	OXLA_HUMAN L-amino-acid oxidase OS=Homo sapiens GN=IL4I1 PE=1 SV=1	l-amino-acid oxidase-like; K03334 L-amino-acid oxidase [EC:1.4.3.2]	OXLA	HUMAN L-amino-acid oxidase OS=Homo sapiens GN=IL4I1 PE=1 SV=1
MDA_GLEAN_10020994	711	1.92606	1.22417	1.97512	1.32592	-0.10175	CLD22_HUMAN Claudin-22 OS=Homo sapiens GN=CLDN22 PE=2 SV=3	CLDN22; claudin 22; K06087 claudin	CLD22	HUMAN Claudin-22 OS=Homo sapiens GN=CLDN22 PE=2 SV=3
MDA_GLEAN_10014687	822	1.90029	1.24361	1.98503	1.34536	-0.10175	FCN2_PIG Ficolin-2 OS=Sus scrofa GN=FCN2 PE=1 SV=1	FCN2; ficolin (collagen/fibrinogen domain containing lectin) 2 (hucolin); K10104 ficolin	FCN2	PIG Ficolin-2 OS=Sus scrofa GN=FCN2 PE=1 SV=1
MDA_GLEAN_10023271	1647	1.91628	1.25573	1.98443	1.35746	-0.10173	F198A_HUMAN Protein FAM198A OS=Homo sapiens GN=FAM198A PE=2 SV=3	#N/A	F198A	HUMAN Protein FAM198A OS=Homo sapiens GN=FAM198A PE=2 SV=3
MDA_GLEAN_10004826	615	1.86978	1.21286	1.95497	1.31459	-0.10173	KR271_HUMAN Keratin-associated protein 27-1 OS=Homo sapiens GN=KRTAP27-1 PE=2 SV=1	#N/A	KR271	HUMAN Keratin-associated protein 27-1 OS=Homo sapiens GN=KRTAP27-1 PE=2 SV=1
MDA_GLEAN_10000634	366	1.98632	1.21058	1.99691	1.3123	-0.10172	HVM61_MOUSE Ig heavy chain V region 1B43 OS=Mus musculus PE=1 SV=1	IGH@; immunloglobulin heavy chain; K06856 immunoglobulin heavy chain	HVM61	MOUSE Ig heavy chain V region 1B43 OS=Mus musculus PE=1 SV=1
MDA_GLEAN_10014653	2877	1.90975	1.27067	1.9961	1.37239	-0.10172	PLPL7_MOUSE Patatin-like phospholipase domain-containing protein 7 OS=Mus musculus GN=Pnpla7 PE=1 SV=1	patatin-like phospholipase domain-containing protein 7-like; K14676 lysophospholipid hydrolase [EC:3.1.1.5]	PLPL7	MOUSE Patatin-like phospholipase domain-containing protein 7 OS=Mus musculus GN=Pnpla7 PE=1 SV=1
MDA_GLEAN_10024408	2154	1.91293	1.26588	1.99757	1.36759	-0.10171	G6PE_HUMAN GDH/6PGL endoplasmic bifunctional protein OS=Homo sapiens GN=H6PD PE=1 SV=2	H6PD; hexose-6-phosphate dehydrogenase (glucose 1-dehydrogenase); K13937 hexose-6-phosphate dehydrogenase [EC:1.1.1.47 3.1.1.31]	G6PE	HUMAN GDH/6PGL endoplasmic bifunctional protein OS=Homo sapiens GN=H6PD PE=1 SV=2
MDA_GLEAN_10017784	888	1.95292	1.24437	1.99514	1.34608	-0.10171	CCND1_BOVIN G1/S-specific cyclin-D1 OS=Bos taurus GN=CCND1 PE=2 SV=1	CCND1, MGC137744; cyclin D1; K04503 cyclin D1	CCND1	BOVIN G1/S-specific cyclin-D1 OS=Bos taurus GN=CCND1 PE=2 SV=1
MDA_GLEAN_10002476	459	1.96863	1.20599	1.99235	1.30768	-0.10169	HM20B_HUMAN SWI/SNF-related matrix-associated actin-dependent regulator of chromatin subfamily E member 1-related OS=Homo sapiens GN=HMG20B PE=1 SV=1	#N/A	HM20B	HUMAN SWI/SNF-related matrix-associated actin-dependent regulator of chromatin subfamily E member 1-related OS=Homo sapiens GN=HMG20B PE=1 SV=1
MDA_GLEAN_10004299	246	1.96476	1.12434	1.96892	1.22602	-0.10168	RL29_MACFA 60S ribosomal protein L29 OS=Macaca fascicularis GN=RPL29 PE=2 SV=3	60S ribosomal protein L29-like; K02905 large subunit ribosomal protein L29e	RL29	MACFA 60S ribosomal protein L29 OS=Macaca fascicularis GN=RPL29 PE=2 SV=3
MDA_GLEAN_10002027	771	1.93739	1.22597	1.97176	1.32765	-0.10168	#N/A	#N/A	#N/A
MDA_GLEAN_10016114	951	1.92359	1.25649	1.99732	1.35817	-0.10168	PLPL5_HUMAN Patatin-like phospholipase domain-containing protein 5 OS=Homo sapiens GN=PNPLA5 PE=2 SV=1	hypothetical protein LOC100013152; K13534 patatin-like phospholipase domain-containing protein 3 [EC:3.1.1.3 2.3.1.-]	PLPL5	HUMAN Patatin-like phospholipase domain-containing protein 5 OS=Homo sapiens GN=PNPLA5 PE=2 SV=1
MDA_GLEAN_10016284	1437	1.9384	1.25568	1.99109	1.35735	-0.10167	T161A_HUMAN Transmembrane protein 161A OS=Homo sapiens GN=TMEM161A PE=2 SV=1	#N/A	T161A	HUMAN Transmembrane protein 161A OS=Homo sapiens GN=TMEM161A PE=2 SV=1
MDA_GLEAN_10002244	435	1.92762	1.22381	1.99003	1.32546	-0.10165	HFE_CERSI Hereditary hemochromatosis protein homolog OS=Ceratotherium simum GN=HFE PE=2 SV=1	SLA-5, SLA-5b; MHC class I antigen 5; K06751 major histocompatibility complex, class I	HFE	CERSI Hereditary hemochromatosis protein homolog OS=Ceratotherium simum GN=HFE PE=2 SV=1
MDA_GLEAN_10009800	4407	1.91232	1.24771	1.96837	1.34935	-0.10164	TARA_MOUSE TRIO and F-actin-binding protein OS=Mus musculus GN=Triobp PE=1 SV=3	#N/A	TARA	MOUSE TRIO and F-actin-binding protein OS=Mus musculus GN=Triobp PE=1 SV=3
MDA_GLEAN_10002850	2889	1.92442	1.2579	1.98963	1.35952	-0.10162	PSD4_HUMAN PH and SEC7 domain-containing protein 4 OS=Homo sapiens GN=PSD4 PE=1 SV=2	PSD4; pleckstrin and Sec7 domain containing 4; K12494 PH and SEC7 domain-containing protein	PSD4	HUMAN PH and SEC7 domain-containing protein 4 OS=Homo sapiens GN=PSD4 PE=1 SV=2
MDA_GLEAN_10008818	945	1.9493	1.24808	1.98993	1.34966	-0.10158	SSR1_HUMAN Somatostatin receptor type 1 OS=Homo sapiens GN=SSTR1 PE=1 SV=1	SSTR1; somatostatin receptor 1; K04217 somatostatin receptor 1	SSR1	HUMAN Somatostatin receptor type 1 OS=Homo sapiens GN=SSTR1 PE=1 SV=1
MDA_GLEAN_10008789	816	1.88772	1.22066	1.96391	1.32224	-0.10158	HEXI2_HUMAN Protein HEXIM2 OS=Homo sapiens GN=HEXIM2 PE=1 SV=1	#N/A	HEXI2	HUMAN Protein HEXIM2 OS=Homo sapiens GN=HEXIM2 PE=1 SV=1
MDA_GLEAN_10011458	297	1.93121	1.20336	1.99504	1.30491	-0.10155	C2C4C_MOUSE C2 calcium-dependent domain-containing protein 4C OS=Mus musculus GN=C2cd4cC2CD4 family PE=2 SV=1	hypothetical LOC100060134; K08534 RAR-related orphan receptor gamma	C2C4C	MOUSE C2 calcium-dependent domain-containing protein 4C OS=Mus musculus GN=C2cd4cC2CD4 family PE=2 SV=1
MDA_GLEAN_10006400	327	1.96813	1.20598	1.99575	1.30752	-0.10154	S2539_BOVIN Solute carrier family 25 member 39 OS=Bos taurus GN=SLC25A39 PE=2 SV=2	#N/A	S2539	BOVIN Solute carrier family 25 member 39 OS=Bos taurus GN=SLC25A39 PE=2 SV=2
MDA_GLEAN_10005833	1452	1.92572	1.26128	1.99634	1.36278	-0.1015	TBC17_HUMAN TBC1 domain family member 17 OS=Homo sapiens GN=TBC1D17 PE=2 SV=2	NV18151; hypothetical protein LOC100114269; K13136 gem associated protein 8	TBC17	HUMAN TBC1 domain family member 17 OS=Homo sapiens GN=TBC1D17 PE=2 SV=2
MDA_GLEAN_10006658	1056	1.96239	1.25352	1.99334	1.35501	-0.10149	INHBE_HUMAN Inhibin beta E chain OS=Homo sapiens GN=INHBE PE=1 SV=1	INHBE; inhibin, beta E; K04667 inhibin, beta	INHBE	HUMAN Inhibin beta E chain OS=Homo sapiens GN=INHBE PE=1 SV=1
MDA_GLEAN_10002221	774	1.93545	1.24848	1.98907	1.34993	-0.10145	PRP31_MOUSE U4/U6 small nuclear ribonucleoprotein Prp31 OS=Mus musculus GN=Prpf31 PE=2 SV=3	PRPF31; PRP31 pre-mRNA processing factor 31 homolog (S. cerevisiae); K12844 U4/U6 small nuclear ribonucleoprotein PRP31	PRP31	MOUSE U4/U6 small nuclear ribonucleoprotein Prp31 OS=Mus musculus GN=Prpf31 PE=2 SV=3
MDA_GLEAN_10005922	591	1.94293	1.23645	1.98903	1.3379	-0.10145	EMP3_MOUSE Epithelial membrane protein 3 OS=Mus musculus GN=Emp3 PE=2 SV=1	#N/A	EMP3	MOUSE Epithelial membrane protein 3 OS=Mus musculus GN=Emp3 PE=2 SV=1
MDA_GLEAN_10001739	222	1.93439	1.18201	1.99438	1.28346	-0.10145	BMP8A_HUMAN Bone morphogenetic protein 8A OS=Homo sapiens GN=BMP8A PE=2 SV=2	bone morphogenetic protein 8B-like; K04663 bone morphogenetic protein 5/6/7/8	BMP8A	HUMAN Bone morphogenetic protein 8A OS=Homo sapiens GN=BMP8A PE=2 SV=2
MDA_GLEAN_10024681	1125	1.9516	1.25513	1.98666	1.35653	-0.1014	S1PR1_MOUSE Sphingosine 1-phosphate receptor 1 OS=Mus musculus GN=S1pr1 PE=2 SV=3	S1PR1, EDG1; sphingosine-1-phosphate receptor 1; K04288 sphingosine 1-phosphate receptor 1	S1PR1	MOUSE Sphingosine 1-phosphate receptor 1 OS=Mus musculus GN=S1pr1 PE=2 SV=3
MDA_GLEAN_10019312	2256	1.91947	1.26744	1.99737	1.36883	-0.10139	PI5L1_HUMAN Phosphatidylinositol-4-phosphate 5-kinase-like protein 1 OS=Homo sapiens GN=PIP5KL1 PE=2 SV=2	PIP5KL1; phosphatidylinositol-4-phosphate 5-kinase-like 1; K13712 phosphatidylinositol-4-phosphate 5-kinase-like protein 1 [EC:2.7.1.68]	PI5L1	HUMAN Phosphatidylinositol-4-phosphate 5-kinase-like protein 1 OS=Homo sapiens GN=PIP5KL1 PE=2 SV=2
MDA_GLEAN_10005156	642	1.94223	1.24276	1.99394	1.34412	-0.10136	GRM4_HUMAN Metabotropic glutamate receptor 4 OS=Homo sapiens GN=GRM4 PE=1 SV=1	GRM4; glutamate receptor, metabotropic 4; K04607 metabotropic glutamate receptor 4	GRM4	HUMAN Metabotropic glutamate receptor 4 OS=Homo sapiens GN=GRM4 PE=1 SV=1
MDA_GLEAN_10010354	1230	1.87878	1.2326	1.95939	1.33395	-0.10135	HGFA_CANFA Hepatocyte growth factor activator OS=Canis familiaris GN=HGFAC PE=2 SV=1	hepatocyte growth factor activator-like; K09631 hepatocyte growth factor activator [EC:3.4.21.-]	HGFA	CANFA Hepatocyte growth factor activator OS=Canis familiaris GN=HGFAC PE=2 SV=1
[truncated: 18,890 more rows]

## Sheet: Pteropus alecto within genome
Probe	Cds length	Observed Shannon Ent	Observed App Ent	Expected Shannon Ent	Expected App Ent	Obs-Exp App Ent	Swissprot	KEGG	GENE ID	GO
[truncated: 20,377 more rows]
