# Supplementary material for: Sensory Rewiring in an Echolocator: Genome-Wide Modification of Retinogenic and Auditory Genes in the Bat Myotis davidii
Source: G3 (Bethesda). 2014 Aug 4;4(10):1825–35. doi: 10.1534/g3.114.011262 (PMC4199690; doi:10.1534/g3.114.011262)
Supplement: Supporting Information [file supp_g3.114.011262_FileS2.xlsx]

## Sheet: luc_vs_vamp_orthologs
Gene_symbol	Luci_length	Lucif_CUB	Vamp_length	Vamp_CUB	deltaCUB_abs	Luci_minus_Vamp		Vision_davidii_name	Vision_davidii_Lucif_CUB	Vision_davidii_Vamp_CUB	Vision_davidii_CUB	Hearing_davidii_name	Hearing_davidii_Lucif_CUB	Hearing_davidii_Vamp_CUB	Hearing_davidii_CUB	TSPAN10		Tspan_Luci_CUB		Tspan_Vamp_CUB
RPL6	99	-0.181803	858	-0.0185146	0.163288	-0.163288		IKZF1	-0.0694522	-0.0520581	-0.0173941	TMIE	-0.0754906	-0.0653783	-0.0101122	TSPAN10	618	-0.194186	999	-0.117026
CLDN17	675	-0.145645	675	-0.0317668	0.113879	-0.113879		SOX8	-0.0884464	-0.0728505	-0.0155959	SLC52A3	-0.106317	-0.0928796	-0.013437
ZNF629	702	-0.187162	2775	-0.0777755	0.109387	-0.109387		HPS1	-0.0900514	-0.0849497	-0.00510172	TBX18	-0.0364097	-0.0338684	-0.00254138
KCTD8	942	-0.114236	1128	-0.0107202	0.103516	-0.103516						OTOS	-0.114317	-0.081692	-0.0326246
KCNE2	372	-0.105595	372	-0.00299484	0.1026	-0.1026						GPX1	-0.0630046	-0.0477793	-0.0152252
CHCHD7	258	-0.0788656	324	0.0162595	0.0951251	-0.0951251						USH1G	-0.132946	-0.103638	-0.0293077
SFT2D1	249	-0.112484	480	-0.0216197	0.0908648	-0.0908648
C17orf103	336	-0.12679	339	-0.0366905	0.0900992	-0.0900992
C2orf88	285	-0.132919	282	-0.0457775	0.087141	-0.087141
ZNF521	3264	-0.116632	3567	-0.0296699	0.0869619	-0.0869619
ZNF500	423	-0.172269	1416	-0.0869721	0.0852971	-0.0852971
HAMP	252	-0.130501	249	-0.0454537	0.0850475	-0.0850475
S100P	399	-0.172086	288	-0.091788	0.0802981	-0.0802981
TSPAN10	618	-0.194186	999	-0.117026	0.07716	-0.07716
GPR45	1107	-0.11975	1119	-0.0433516	0.0763983	-0.0763983
S1PR1	1149	-0.108664	1149	-0.0335952	0.0750687	-0.0750687
TIRAP	789	-0.123678	762	-0.0523834	0.0712944	-0.0712944
CCDC86	1080	-0.114308	1083	-0.0438239	0.0704837	-0.0704837
ACOT13	423	-0.0922219	420	-0.022173	0.0700488	-0.0700488
CPPED1	291	-0.112028	942	-0.0433989	0.0686289	-0.0686289
MRFAP1	381	-0.13235	384	-0.0641269	0.0682229	-0.0682229
C9orf85	477	-0.0855956	321	-0.017576	0.0680196	-0.0680196
HEMK1	648	-0.129861	1020	-0.0621416	0.067719	-0.067719
ZNF688	702	-0.115577	2205	-0.0483087	0.0672681	-0.0672681
HDDC3	462	-0.135985	540	-0.0687434	0.0672418	-0.0672418
THY1	480	-0.110606	486	-0.0442834	0.066323	-0.066323
NNAT	162	-0.105845	243	-0.0395479	0.066297	-0.066297
SAP30	345	-0.0870932	666	-0.0212544	0.0658388	-0.0658388
GGNBP1	966	-0.0656371	246	8.39785e-05	0.065721	-0.065721
PLA2G2C	483	-0.0855411	267	-0.0198438	0.0656973	-0.0656973
BPIFA1	768	-0.108557	711	-0.0429255	0.0656317	-0.0656317
FAM69C	1161	-0.0907717	417	-0.0251783	0.0655935	-0.0655935
ESM1	249	-0.0885676	555	-0.0229863	0.0655812	-0.0655812
C1orf54	435	-0.0847117	396	-0.019348	0.0653638	-0.0653638
HCRT	390	-0.161805	396	-0.09725	0.0645554	-0.0645554
ATP6V1G3	357	-0.105855	375	-0.0417038	0.0641513	-0.0641513
ZNF135	1065	-0.133318	1899	-0.0693972	0.0639206	-0.0639206
ALG14	651	-0.0841303	651	-0.0202556	0.0638748	-0.0638748
ADORA1	591	-0.136343	576	-0.0727738	0.0635696	-0.0635696
NETO2	1575	-0.0755789	1521	-0.0127238	0.0628551	-0.0628551
FIZ1	483	-0.157942	1488	-0.0951181	0.0628235	-0.0628235
SNX20	951	-0.145746	948	-0.0829294	0.0628162	-0.0628162
EMC6	333	-0.0972586	333	-0.0350272	0.0622314	-0.0622314
PIGM	1272	-0.058285	1011	0.00382074	0.0621057	-0.0621057
EGFL8	582	-0.121984	888	-0.0599208	0.0620636	-0.0620636
AMIGO3	1527	-0.148281	1536	-0.0865588	0.0617223	-0.0617223
COX20	309	-0.067815	396	-0.00639102	0.061424	-0.061424
PPP1R3E	840	-0.144239	1047	-0.0828203	0.0614185	-0.0614185
IQCE	1293	-0.133879	1848	-0.0729204	0.0609587	-0.0609587
OR10P1	723	-0.116295	888	-0.0555187	0.0607766	-0.0607766
CRYGD	534	-0.132829	525	-0.0727612	0.0600678	-0.0600678
POLR2L	204	-0.135789	204	-0.0765793	0.0592099	-0.0592099
NUPR1	249	-0.129429	300	-0.0703412	0.0590879	-0.0590879
CMC4	207	-0.0673142	207	-0.00842234	0.0588919	-0.0588919
YPEL4	189	-0.112323	387	-0.0543167	0.0580061	-0.0580061
SLC18A3	1488	-0.123631	1590	-0.0660044	0.0576262	-0.0576262
C19orf18	561	-0.0577216	636	-0.000418586	0.057303	-0.057303
MESDC2	489	-0.0856453	699	-0.0286351	0.0570101	-0.0570101
CUZD1	1608	-0.0934597	1368	-0.0366108	0.0568489	-0.0568489
TMC4	1272	-0.118611	2133	-0.0625309	0.0560803	-0.0560803
PPP1R27	465	-0.114807	465	-0.0589347	0.0558728	-0.0558728
ATP6V0E1	243	-0.0576452	246	-0.00191608	0.0557291	-0.0557291
NINJ1	459	-0.123436	300	-0.0678292	0.0556067	-0.0556067
SPSB4	714	-0.135779	822	-0.0807994	0.0549793	-0.0549793
TRAPPC6A	417	-0.149435	522	-0.0945659	0.0548688	-0.0548688
APOM	567	-0.0722331	480	-0.017421	0.0548121	-0.0548121
PLN	159	-0.0680322	159	-0.0135686	0.0544636	-0.0544636
UBXN1	891	-0.0926134	936	-0.0381865	0.0544269	-0.0544269
TSPO	510	-0.123258	510	-0.0694728	0.0537855	-0.0537855
PINLYP	456	-0.0888147	699	-0.035283	0.0535317	-0.0535317
C10orf82	681	-0.107312	675	-0.05395	0.0533622	-0.0533622
SNRPD1	387	-0.0597197	450	-0.00658864	0.053131	-0.053131
C10orf90	1140	-0.0983509	2046	-0.0453974	0.0529535	-0.0529535
LSM5	276	-0.0541505	276	-0.00160688	0.0525436	-0.0525436
FOXR1	936	-0.0994773	882	-0.0470635	0.0524138	-0.0524138
MRPS34	660	-0.0846516	678	-0.0323605	0.0522911	-0.0522911
TSEN34	936	-0.128745	921	-0.0765473	0.0521982	-0.0521982
PKIG	231	-0.0872392	231	-0.0350838	0.0521554	-0.0521554
C6orf132	2904	-0.100488	495	-0.048336	0.0521524	-0.0521524
FANK1	1032	-0.0832016	1047	-0.0310779	0.0521238	-0.0521238
SMPX	267	-0.083483	264	-0.0317005	0.0517825	-0.0517825
C22orf39	192	-0.134115	402	-0.0826428	0.0514722	-0.0514722
CCDC85A	1203	-0.110758	1749	-0.0593204	0.0514376	-0.0514376
LSMEM1	393	-0.0864667	387	-0.0351646	0.0513021	-0.0513021
MDFIC	531	-0.0913602	1014	-0.0402214	0.0511388	-0.0511388
HTR6	525	-0.154058	1317	-0.1031	0.0509587	-0.0509587
PPP1R35	576	-0.116338	768	-0.0655597	0.0507781	-0.0507781
HS6ST1	1089	-0.1173	1236	-0.0665323	0.0507678	-0.0507678
RPTN	2346	-0.138266	1641	-0.0875283	0.0507373	-0.0507373
C1QTNF5	561	-0.110308	732	-0.0598156	0.0504922	-0.0504922
CXCL11	303	-0.0511426	282	-0.00111651	0.0500261	-0.0500261
KCNA10	1542	-0.0930079	1536	-0.0431528	0.0498551	-0.0498551
STMN3	543	-0.131202	543	-0.0815288	0.0496729	-0.0496729
ZFAND5	642	-0.0917143	798	-0.0422746	0.0494398	-0.0494398
TLCD2	792	-0.107977	777	-0.0586879	0.0492891	-0.0492891
MED9	417	-0.0897965	429	-0.0406056	0.0491909	-0.0491909
DRAP1	564	-0.0803786	531	-0.0315007	0.0488779	-0.0488779
IFNGR2	948	-0.0725044	936	-0.0236801	0.0488243	-0.0488243
MAGEC3	1296	-0.0650936	525	-0.0163306	0.048763	-0.048763
BCR	567	-0.102572	3819	-0.0541279	0.0484444	-0.0484444
UCN	387	-0.159603	381	-0.111735	0.0478679	-0.0478679
BTG2	489	-0.0893665	450	-0.041499	0.0478675	-0.0478675
BTBD8	153	-0.0958804	1137	-0.0482455	0.0476348	-0.0476348
C19orf52	684	-0.118459	678	-0.0710424	0.0474168	-0.0474168
CXCL12	441	-0.0752898	264	-0.0281311	0.0471588	-0.0471588
ARL15	534	-0.0767912	510	-0.0296631	0.0471281	-0.0471281
LURAP1L	681	-0.0668828	678	-0.0198268	0.047056	-0.047056
CDKN1B	597	-0.051285	612	-0.00445473	0.0468303	-0.0468303
TMEM72	696	-0.13732	828	-0.0905095	0.0468103	-0.0468103
CKM	1146	-0.103335	1146	-0.0565751	0.0467595	-0.0467595
TDRP	561	-0.103206	453	-0.0564829	0.0467235	-0.0467235
MFSD6L	420	-0.109428	1764	-0.0627646	0.0466632	-0.0466632
CCL27	345	-0.0955912	339	-0.0491031	0.0464881	-0.0464881
APOA1	693	-0.0937659	552	-0.0474833	0.0462826	-0.0462826
FIBIN	651	-0.0809303	636	-0.0346699	0.0462604	-0.0462604
ZNF446	1113	-0.13662	1266	-0.0903695	0.0462501	-0.0462501
LBX2	591	-0.0972192	585	-0.0511691	0.0460502	-0.0460502
VMO1	570	-0.077435	576	-0.0313893	0.0460457	-0.0460457
MANBAL	252	-0.123662	258	-0.0776803	0.0459818	-0.0459818
C6orf25	729	-0.0985295	726	-0.0527208	0.0458086	-0.0458086
DPPA5	339	-0.0532939	351	-0.00773401	0.0455599	-0.0455599
N4BP2L1	351	-0.0731239	552	-0.027619	0.0455049	-0.0455049
AMT	1212	-0.100902	1212	-0.0554341	0.0454676	-0.0454676
LEP	417	-0.0799949	504	-0.0345348	0.04546	-0.04546
MRPS11	597	-0.0942263	600	-0.0490047	0.0452217	-0.0452217
GADD45GIP1	669	-0.0933705	660	-0.0482902	0.0450803	-0.0450803
CPN2	1632	-0.140049	1644	-0.0950763	0.0449731	-0.0449731
CDK3	726	-0.100781	918	-0.0564009	0.0443806	-0.0443806
KIAA1024	2808	-0.103358	2730	-0.0590878	0.0442706	-0.0442706
MRPS24	504	-0.0765089	504	-0.0323696	0.0441392	-0.0441392
IQCF2	495	-0.0870012	474	-0.0428976	0.0441036	-0.0441036
PSMB8	831	-0.0715923	825	-0.0275634	0.0440289	-0.0440289
SAMD5	444	-0.117941	528	-0.0739627	0.0439782	-0.0439782
ACSBG1	1332	-0.112158	2175	-0.0681795	0.043978	-0.043978
PPAPDC1A	813	-0.0616928	816	-0.0177566	0.0439362	-0.0439362
G0S2	312	-0.126728	312	-0.0828484	0.0438793	-0.0438793
AGPAT5	342	-0.05843	1098	-0.0147144	0.0437156	-0.0437156
PIP5KL1	1188	-0.105489	1323	-0.0617958	0.0436927	-0.0436927
SLC16A8	1350	-0.135346	1281	-0.0917256	0.0436208	-0.0436208
RTN4RL1	1317	-0.136056	1335	-0.0926131	0.0434429	-0.0434429
RASD1	825	-0.0919596	825	-0.0488293	0.0431303	-0.0431303
INIP	315	-0.0519523	459	-0.00902526	0.0429271	-0.0429271
RWDD3	804	-0.0779325	804	-0.0351172	0.0428153	-0.0428153
NAPSA	354	-0.0805676	1251	-0.0381253	0.0424424	-0.0424424
NLRX1	2928	-0.10715	2928	-0.0648817	0.0422684	-0.0422684
PMEPA1	762	-0.13112	870	-0.0888697	0.0422498	-0.0422498
LHFPL5	681	-0.110424	732	-0.0683777	0.0420464	-0.0420464
CDV3	459	-0.0774378	783	-0.0355406	0.0418973	-0.0418973
KCNK1	729	-0.10189	654	-0.0600935	0.0417966	-0.0417966
TMEM51	750	-0.0679279	747	-0.0261675	0.0417605	-0.0417605
FAM174B	414	-0.117139	447	-0.0754206	0.0417189	-0.0417189
ATOH8	948	-0.0734607	957	-0.0318216	0.0416391	-0.0416391
SPOCK3	714	-0.0852224	1308	-0.0436074	0.041615	-0.041615
RAB42	666	-0.084825	633	-0.0432661	0.0415589	-0.0415589
SH2B2	1872	-0.113121	1587	-0.0715893	0.0415319	-0.0415319
AP5S1	600	-0.124823	597	-0.0833695	0.0414538	-0.0414538
PRSS12	2127	-0.0972314	2421	-0.0558701	0.0413613	-0.0413613
CENPH	618	-0.0533057	735	-0.0121856	0.0411201	-0.0411201
GALR2	732	-0.133856	1152	-0.092784	0.0410721	-0.0410721
S100A12	285	-0.0498356	216	-0.0087642	0.0410714	-0.0410714
COQ7	585	-0.0595065	648	-0.0184447	0.0410618	-0.0410618
BAALC	279	-0.0759698	435	-0.0349235	0.0410463	-0.0410463
WISP1	819	-0.104219	1035	-0.0632861	0.0409325	-0.0409325
SURF4	573	-0.0863933	810	-0.0455393	0.040854	-0.040854
UBA7	3051	-0.103967	2487	-0.063119	0.0408477	-0.0408477
ZNF423	3237	-0.131653	3717	-0.0909348	0.0407181	-0.0407181
FAM196A	1416	-0.0834539	1377	-0.0427483	0.0407057	-0.0407057
TREM2	690	-0.121062	711	-0.0804127	0.0406494	-0.0406494
TBCA	321	-0.0742491	399	-0.0336098	0.0406393	-0.0406393
ROR2	2832	-0.0988995	2823	-0.0583008	0.0405986	-0.0405986
FAM101B	582	-0.0868105	441	-0.0462316	0.0405789	-0.0405789
FGF20	351	-0.0718616	636	-0.0314138	0.0404479	-0.0404479
RPL31	351	-0.0244434	378	0.0159906	0.040434	-0.040434
RPS5	618	-0.0877271	615	-0.0474321	0.040295	-0.040295
RPL35A	327	-0.0424908	333	-0.00227772	0.0402131	-0.0402131
CLRN3	447	-0.0490836	690	-0.0089648	0.0401188	-0.0401188
SERPINA11	1134	-0.07341	1065	-0.0333018	0.0401082	-0.0401082
MEAF6	369	-0.074967	606	-0.0348853	0.0400817	-0.0400817
CDC42EP2	642	-0.119641	645	-0.0796578	0.0399835	-0.0399835
HYKK	1131	-0.0543895	1128	-0.0144449	0.0399446	-0.0399446
BUD31	435	-0.0563075	405	-0.0164116	0.0398958	-0.0398958
TCTA	321	-0.0646487	321	-0.0247697	0.0398789	-0.0398789
TALDO1	885	-0.0791992	1014	-0.0394541	0.0397452	-0.0397452
C19orf68	1311	-0.156767	1776	-0.117084	0.0396827	-0.0396827
PFN3	414	-0.127045	414	-0.0874416	0.0396033	-0.0396033
CD6	1956	-0.106134	1938	-0.066603	0.0395309	-0.0395309
SLC46A3	1386	-0.0572279	1203	-0.0177535	0.0394745	-0.0394745
DDAH2	867	-0.104853	858	-0.0654065	0.0394468	-0.0394468
MPHOSPH6	483	-0.0671958	483	-0.027753	0.0394428	-0.0394428
ZMYND19	684	-0.096151	681	-0.05672	0.0394311	-0.0394311
C4orf19	963	-0.062396	960	-0.0230521	0.0393439	-0.0393439
AKAP11	5691	-0.0575367	5700	-0.0182268	0.03931	-0.03931
MAP1LC3A	366	-0.0637459	366	-0.0247124	0.0390334	-0.0390334
HMGN4	273	-0.0639405	267	-0.0250785	0.038862	-0.038862
HCFC1R1	405	-0.135285	417	-0.0965831	0.0387016	-0.0387016
SELE	1836	-0.0992737	1764	-0.060587	0.0386867	-0.0386867
DYNLT3	351	-0.0599018	309	-0.0213078	0.038594	-0.038594
FOXP3	1044	-0.118823	1332	-0.0802743	0.0385487	-0.0385487
NCF4	270	-0.0765745	1035	-0.0380609	0.0385136	-0.0385136
NFKBIL1	1122	-0.110052	1143	-0.0716153	0.0384368	-0.0384368
CMTM2	204	-0.075526	687	-0.0372773	0.0382487	-0.0382487
CD72	669	-0.0947106	1065	-0.0564703	0.0382402	-0.0382402
DPH7	1359	-0.104608	1332	-0.0664198	0.0381882	-0.0381882
ADORA2A	828	-0.136479	903	-0.0983032	0.0381759	-0.0381759
MRPL43	786	-0.0833565	786	-0.0452213	0.0381352	-0.0381352
SLC10A4	1344	-0.0637238	1326	-0.025614	0.0381098	-0.0381098
SLC16A11	1329	-0.111478	1410	-0.0734635	0.038014	-0.038014
NRM	660	-0.117389	789	-0.0794532	0.0379354	-0.0379354
LAT	711	-0.0990038	813	-0.0610747	0.0379291	-0.0379291
SPRR4	225	-0.0620936	192	-0.0242186	0.0378751	-0.0378751
TSC22D3	414	-0.104697	603	-0.0668485	0.0378481	-0.0378481
CCDC12	408	-0.100228	501	-0.0623968	0.0378314	-0.0378314
CSDC2	462	-0.0863145	462	-0.0485445	0.03777	-0.03777
LGALS3BP	1716	-0.116977	1683	-0.0792566	0.0377202	-0.0377202
CCL8	294	-0.128624	327	-0.0909645	0.0376592	-0.0376592
SFT2D2	483	-0.0502847	420	-0.0126466	0.0376381	-0.0376381
C12orf65	495	-0.0766171	501	-0.0389825	0.0376346	-0.0376346
TIFA	570	-0.0349802	558	0.00263484	0.037615	-0.037615
PTGER4	1521	-0.0812547	1458	-0.0436459	0.0376089	-0.0376089
URM1	237	-0.0751931	300	-0.0375947	0.0375984	-0.0375984
TPI1	750	-0.0475972	855	-0.0100155	0.0375817	-0.0375817
IL17C	597	-0.124088	603	-0.0865658	0.0375225	-0.0375225
SLC35C1	1092	-0.112946	1095	-0.0754601	0.0374856	-0.0374856
CDHR4	456	-0.132936	585	-0.0954546	0.0374814	-0.0374814
SPTSSB	231	-0.0548459	231	-0.0173858	0.0374601	-0.0374601
FAM118A	1071	-0.0846394	1074	-0.0473551	0.0372843	-0.0372843
RTL1	4140	-0.0534101	1203	-0.0161334	0.0372768	-0.0372768
HIST2H2BE	501	-0.0727559	381	-0.0355798	0.037176	-0.037176
CHCHD2	429	-0.0894178	534	-0.0522545	0.0371634	-0.0371634
SPRY4	900	-0.133679	966	-0.0965407	0.037138	-0.037138
RASD2	810	-0.0970148	801	-0.0599446	0.0370703	-0.0370703
HRASLS5	384	-0.0773072	834	-0.0403445	0.0369627	-0.0369627
PPAPDC3	513	-0.142843	816	-0.105928	0.0369157	-0.0369157
CD7	762	-0.116128	498	-0.0792495	0.0368783	-0.0368783
FBXO22	900	-0.069356	1125	-0.0324872	0.0368688	-0.0368688
RNF138	624	-0.055851	738	-0.0190067	0.0368442	-0.0368442
FANCE	1389	-0.0945595	1626	-0.0577586	0.0368009	-0.0368009
HYPK	396	-0.0537772	381	-0.0170092	0.036768	-0.036768
ABCB7	1890	-0.0507862	2262	-0.014098	0.0366882	-0.0366882
COX7B2	243	-0.0606692	246	-0.0240511	0.0366182	-0.0366182
DAG1	2409	-0.097594	2688	-0.0612073	0.0363867	-0.0363867
RNF7	174	-0.0447813	342	-0.0083999	0.0363814	-0.0363814
FAM83G	2376	-0.10417	2433	-0.0679366	0.036233	-0.036233
PTRHD1	420	-0.0513623	423	-0.0151391	0.0362232	-0.0362232
PRKCDBP	783	-0.126152	789	-0.0899434	0.0362087	-0.0362087
VWA7	2673	-0.108701	2583	-0.0725332	0.0361679	-0.0361679
ZNF18	873	-0.0978292	1620	-0.0616658	0.0361635	-0.0361635
UPB1	915	-0.0732603	1155	-0.0371265	0.0361337	-0.0361337
SHFM1	213	-0.00266455	168	0.0333836	0.0360481	-0.0360481
PTRH1	663	-0.12596	645	-0.0899342	0.0360257	-0.0360257
C16orf74	228	-0.13973	243	-0.103734	0.0359953	-0.0359953
PPP1R18	1785	-0.115612	1833	-0.0796424	0.0359692	-0.0359692
FAM92A1	858	-0.0586635	948	-0.0228112	0.0358524	-0.0358524
IL17F	468	-0.0820996	477	-0.0462614	0.0358382	-0.0358382
LIPT2	681	-0.105593	696	-0.0699001	0.0356931	-0.0356931
COX7A1	243	-0.0849369	243	-0.0492464	0.0356904	-0.0356904
EXOC7	2148	-0.08157	2202	-0.0459019	0.0356681	-0.0356681
PRKCSH	1452	-0.0885469	1575	-0.0529088	0.0356381	-0.0356381
TMPRSS13	1722	-0.0964356	1482	-0.0608338	0.0356017	-0.0356017
GRID1	1794	-0.0899404	2946	-0.0545168	0.0354235	-0.0354235
UGT8	1623	-0.131995	1260	-0.0966604	0.0353348	-0.0353348
HIST1H1T	633	-0.134892	630	-0.0995733	0.0353187	-0.0353187
CCL17	309	-0.09059	186	-0.0553108	0.0352792	-0.0352792
CCDC160	975	-0.091733	1203	-0.0565221	0.0352109	-0.0352109
STX18	840	-0.0553609	1008	-0.0201569	0.035204	-0.035204
CMC1	306	-0.0690284	471	-0.0338296	0.0351988	-0.0351988
RCOR1	1320	-0.0526199	1098	-0.0174958	0.0351242	-0.0351242
TAS1R2	2328	-0.0973299	2517	-0.0622564	0.0350736	-0.0350736
TREML1	957	-0.103544	936	-0.0684764	0.0350675	-0.0350675
SLC22A23	1083	-0.073208	1623	-0.0381986	0.0350094	-0.0350094
ZNF706	231	-0.0539001	231	-0.0189656	0.0349345	-0.0349345
IL19	534	-0.0887117	648	-0.0537835	0.0349281	-0.0349281
GDF10	1434	-0.0987752	1305	-0.0638615	0.0349137	-0.0349137
MEF2A	1491	-0.0552418	1128	-0.0204731	0.0347687	-0.0347687
C1orf111	708	-0.127678	777	-0.092929	0.0347491	-0.0347491
RTP2	771	-0.108724	678	-0.0739753	0.0347487	-0.0347487
UBL5	222	-0.0274375	222	0.00727436	0.0347119	-0.0347119
MPST	909	-0.109344	810	-0.0746618	0.0346818	-0.0346818
GSPT1	1569	-0.0592683	2145	-0.0247078	0.0345606	-0.0345606
RASL10B	612	-0.114714	582	-0.0802443	0.0344694	-0.0344694
ARRDC2	1221	-0.085255	1218	-0.0507896	0.0344655	-0.0344655
RNF112	1755	-0.115582	1890	-0.0811757	0.0344067	-0.0344067
PACRG	615	-0.0570246	762	-0.022676	0.0343486	-0.0343486
MRPS16	408	-0.0728554	399	-0.0385263	0.0343292	-0.0343292
NOL12	645	-0.0696315	645	-0.0354008	0.0342308	-0.0342308
PROP1	678	-0.107004	675	-0.0727946	0.0342091	-0.0342091
H1F0	585	-0.136975	585	-0.102843	0.0341321	-0.0341321
B9D1	369	-0.0775036	609	-0.0434351	0.0340685	-0.0340685
MS4A5	603	-0.0520428	600	-0.0180129	0.0340299	-0.0340299
EMP3	492	-0.107896	321	-0.0739296	0.0339667	-0.0339667
CDKN2B	399	-0.118498	417	-0.0845466	0.0339519	-0.0339519
C2orf68	408	-0.0708722	495	-0.036991	0.0338811	-0.0338811
PRODH	1326	-0.079517	552	-0.0457185	0.0337985	-0.0337985
NEIL2	990	-0.0743549	852	-0.0405658	0.033789	-0.033789
RTN4R	1401	-0.156268	1422	-0.122489	0.0337792	-0.0337792
HIST2H2BF	405	-0.0885934	381	-0.0548675	0.0337259	-0.0337259
SPERT	1365	-0.0982472	735	-0.064531	0.0337162	-0.0337162
SSTR3	1263	-0.141354	1275	-0.107671	0.0336831	-0.0336831
MON1A	1668	-0.105941	1668	-0.0723052	0.0336353	-0.0336353
C1QTNF2	873	-0.0959439	990	-0.0623103	0.0336336	-0.0336336
UPK2	555	-0.0807466	555	-0.0471409	0.0336057	-0.0336057
PNMT	765	-0.115423	852	-0.0818546	0.0335682	-0.0335682
MFAP2	552	-0.0631219	513	-0.0295846	0.0335374	-0.0335374
SALL1	3888	-0.0968812	2571	-0.0633926	0.0334886	-0.0334886
CSN3	564	-0.0584586	543	-0.0250849	0.0333737	-0.0333737
ERCC6L	3666	-0.0507489	3708	-0.0173885	0.0333605	-0.0333605
APRT	543	-0.0893978	507	-0.0560532	0.0333446	-0.0333446
C17orf50	507	-0.141399	504	-0.108121	0.033278	-0.033278
H2AFX	429	-0.143528	432	-0.110293	0.0332358	-0.0332358
GREM1	720	-0.0777511	555	-0.0445183	0.0332328	-0.0332328
KCNJ5	1260	-0.0762352	1257	-0.0430202	0.0332151	-0.0332151
RPL18	567	-0.0655203	567	-0.0324079	0.0331124	-0.0331124
ALDH3A1	891	-0.0837708	1080	-0.0508056	0.0329653	-0.0329653
GAS2L1	1899	-0.106745	2040	-0.0738046	0.0329404	-0.0329404
HOXC11	921	-0.0716393	915	-0.0387932	0.0328461	-0.0328461
MPC2	387	-0.0369462	384	-0.00410412	0.032842	-0.032842
TMEM115	1056	-0.116455	1053	-0.0836346	0.0328206	-0.0328206
NR0B2	780	-0.116496	783	-0.0836857	0.0328106	-0.0328106
COMT	807	-0.0823011	807	-0.0495258	0.0327753	-0.0327753
RDH5	957	-0.103517	903	-0.0707435	0.0327738	-0.0327738
ID1	456	-0.103982	465	-0.0712137	0.0327683	-0.0327683
ANAPC13	225	-0.0557221	225	-0.0229553	0.0327668	-0.0327668
ZNF304	1851	-0.0968721	2112	-0.0641202	0.032752	-0.032752
NUDT16	564	-0.103343	282	-0.0705974	0.0327452	-0.0327452
GREM2	510	-0.10158	507	-0.0688494	0.032731	-0.032731
PLA2G1B	447	-0.0869381	321	-0.0542281	0.03271	-0.03271
CDO1	438	-0.0555239	603	-0.022868	0.0326559	-0.0326559
GUCA2A	336	-0.0974594	327	-0.0648182	0.0326412	-0.0326412
OTOS	270	-0.114317	270	-0.081692	0.0326246	-0.0326246
ZNF784	981	-0.116203	960	-0.0835891	0.0326139	-0.0326139
RNASEH2C	501	-0.0825418	498	-0.0500055	0.0325362	-0.0325362
CCDC92	972	-0.10888	999	-0.0763517	0.0325286	-0.0325286
CCL25	444	-0.0574951	336	-0.025099	0.0323961	-0.0323961
RPL37	294	-0.0308318	315	0.00156372	0.0323955	-0.0323955
FAM173A	519	-0.133733	681	-0.101393	0.0323402	-0.0323402
A3GALT2	1017	-0.106378	1020	-0.0740501	0.0323275	-0.0323275
PRPF19	1560	-0.0808604	1515	-0.0485371	0.0323232	-0.0323232
ZBED2	654	-0.105475	642	-0.0731664	0.0323087	-0.0323087
PCYT2	1215	-0.0876249	1170	-0.0553307	0.0322942	-0.0322942
B3GNT3	1143	-0.0970425	1119	-0.0647762	0.0322663	-0.0322663
PNPLA5	1086	-0.103275	1284	-0.0710566	0.0322179	-0.0322179
GIMAP2	657	-0.048887	1014	-0.016673	0.032214	-0.032214
OR2C1	939	-0.109924	711	-0.0777224	0.0322013	-0.0322013
SLC32A1	1557	-0.0917488	1578	-0.0595553	0.0321935	-0.0321935
LYPD1	426	-0.0796724	474	-0.0475633	0.0321091	-0.0321091
DHRS7B	978	-0.0848404	978	-0.0527668	0.0320736	-0.0320736
CARHSP1	444	-0.086021	441	-0.0539548	0.0320662	-0.0320662
TST	894	-0.0755727	891	-0.0435339	0.0320388	-0.0320388
GPR31	945	-0.150868	945	-0.118873	0.0319958	-0.0319958
TIFAB	483	-0.112469	486	-0.0804993	0.0319702	-0.0319702
DHRS7C	936	-0.0781383	978	-0.0461724	0.0319659	-0.0319659
IL10	537	-0.0650404	372	-0.0330934	0.031947	-0.031947
SDHC	510	-0.06973	510	-0.0378434	0.0318865	-0.0318865
IL31	459	-0.0419324	483	-0.0100619	0.0318705	-0.0318705
CTIF	1794	-0.0994711	1803	-0.0676161	0.031855	-0.031855
COPRS	468	-0.0560082	558	-0.0242157	0.0317924	-0.0317924
IL4I1	1593	-0.0893667	1728	-0.0575922	0.0317744	-0.0317744
BIK	240	-0.0936146	429	-0.0618415	0.0317731	-0.0317731
GDF15	951	-0.0904063	912	-0.0586566	0.0317497	-0.0317497
ENGASE	2223	-0.0952974	2010	-0.0635549	0.0317425	-0.0317425
CNN3	759	-0.053005	1188	-0.0212723	0.0317327	-0.0317327
BRICD5	780	-0.103734	684	-0.0720196	0.0317147	-0.0317147
RRM2	1182	-0.0482109	852	-0.0165414	0.0316695	-0.0316695
GHSR	1104	-0.0803662	978	-0.0487382	0.031628	-0.031628
EEF1B2	624	-0.0579325	648	-0.0263348	0.0315977	-0.0315977
MSGN1	873	-0.101673	585	-0.0701175	0.031555	-0.031555
APOLD1	738	-0.136755	840	-0.105242	0.031513	-0.031513
MBOAT7	1419	-0.119798	1419	-0.0883131	0.0314853	-0.0314853
PITX3	912	-0.112523	909	-0.0810382	0.031485	-0.031485
USMG5	177	-0.0399137	168	-0.0085713	0.0313424	-0.0313424
CCR7	1134	-0.088989	1128	-0.0576486	0.0313404	-0.0313404
KRT19	1203	-0.0886544	1164	-0.0573151	0.0313393	-0.0313393
TSPAN1	720	-0.0590522	726	-0.0277302	0.031322	-0.031322
TPST2	1164	-0.105386	1131	-0.0740915	0.0312947	-0.0312947
SELPLG	1218	-0.104494	1245	-0.0733029	0.0311909	-0.0311909
ZNF593	405	-0.093584	459	-0.0624122	0.0311718	-0.0311718
C12orf68	588	-0.0855602	582	-0.0544609	0.0310993	-0.0310993
RPL7A	807	-0.0760977	801	-0.0450045	0.0310933	-0.0310933
NENF	381	-0.0668158	342	-0.0357352	0.0310806	-0.0310806
TMSB10	126	-0.014567	132	0.0165113	0.0310783	-0.0310783
HSPB1	624	-0.095704	624	-0.0646811	0.0310229	-0.0310229
TCF23	639	-0.118039	423	-0.0870342	0.0310051	-0.0310051
GLTP	615	-0.0505905	630	-0.0196172	0.0309733	-0.0309733
C1orf109	624	-0.0791749	612	-0.0482133	0.0309616	-0.0309616
BATF2	831	-0.124692	813	-0.0937421	0.0309494	-0.0309494
MST1R	2967	-0.092911	4194	-0.0619961	0.0309149	-0.0309149
PVRL1	1221	-0.0894366	960	-0.0585249	0.0309117	-0.0309117
NCK2	915	-0.075134	1140	-0.0442327	0.0309013	-0.0309013
INPP1	1212	-0.0687888	1203	-0.0378999	0.0308889	-0.0308889
SLC35E4	1053	-0.155166	1053	-0.124308	0.0308579	-0.0308579
CCDC126	423	-0.0432235	423	-0.0124247	0.0307987	-0.0307987
PMP2	405	-0.0501843	405	-0.0194011	0.0307832	-0.0307832
CDCP2	1476	-0.110294	1335	-0.0795288	0.0307652	-0.0307652
SS18	1254	-0.0378512	1257	-0.00714506	0.0307062	-0.0307062
SYPL1	723	-0.0472789	708	-0.0166374	0.0306415	-0.0306415
C16orf11	1731	-0.134943	2604	-0.104302	0.0306406	-0.0306406
EDEM1	1461	-0.064645	1437	-0.0340355	0.0306095	-0.0306095
TP53I13	1179	-0.116192	1191	-0.0855953	0.0305968	-0.0305968
SSBP1	447	-0.0712681	447	-0.0408506	0.0304174	-0.0304174
KIFC2	1587	-0.114969	2478	-0.0845634	0.030406	-0.030406
MOS	1062	-0.073956	1050	-0.0436465	0.0303094	-0.0303094
DMKN	1539	-0.0699763	270	-0.0396852	0.0302912	-0.0302912
SDE2	1356	-0.0623735	1350	-0.0320919	0.0302816	-0.0302816
OR13J1	939	-0.103729	936	-0.0735305	0.0301982	-0.0301982
SAP25	606	-0.0994418	1461	-0.0692545	0.0301874	-0.0301874
FLRT1	2025	-0.117236	2022	-0.0872282	0.0300074	-0.0300074
GDI2	1338	-0.0388249	1338	-0.00883575	0.0299892	-0.0299892
GOLGA7B	504	-0.0900082	504	-0.0600317	0.0299765	-0.0299765
RPS29	168	0.000981102	183	0.0309449	0.0299638	-0.0299638
TXNDC5	1080	-0.043577	567	-0.0136457	0.0299314	-0.0299314
HNF1A	1887	-0.118319	1893	-0.088394	0.0299253	-0.0299253
SRRM4	1644	-0.104407	1674	-0.074491	0.0299159	-0.0299159
FNDC4	693	-0.0670963	663	-0.0372503	0.029846	-0.029846
HLF	885	-0.0612606	768	-0.0314255	0.0298351	-0.0298351
CXCL9	384	-0.0611795	381	-0.031362	0.0298175	-0.0298175
C11orf49	633	-0.0705734	1014	-0.0408645	0.0297089	-0.0297089
DPM3	336	-0.0840471	300	-0.0543439	0.0297032	-0.0297032
UBE2A	234	-0.0428117	456	-0.0131452	0.0296666	-0.0296666
RABEPK	372	-0.0803791	1119	-0.0507306	0.0296485	-0.0296485
LGALS1	408	-0.0754873	396	-0.0458563	0.029631	-0.029631
DLX3	864	-0.102982	861	-0.0733552	0.0296267	-0.0296267
SUMO1	306	-0.0852856	360	-0.0556591	0.0296265	-0.0296265
RASL10A	609	-0.113219	612	-0.0835937	0.029625	-0.029625
CLGN	1833	-0.05831	1833	-0.0287666	0.0295433	-0.0295433
C16orf91	408	-0.0561524	876	-0.0266266	0.0295259	-0.0295259
RANGRF	561	-0.0622922	561	-0.0327739	0.0295182	-0.0295182
EIF1AX	435	-0.0683956	423	-0.038896	0.0294997	-0.0294997
COX4I2	516	-0.0659317	429	-0.0364591	0.0294726	-0.0294726
NAA16	2601	-0.0531056	2592	-0.0236601	0.0294456	-0.0294456
GJB4	804	-0.0877236	804	-0.0582783	0.0294453	-0.0294453
CYB561D1	687	-0.0928111	690	-0.0633834	0.0294277	-0.0294277
KCNK5	1566	-0.0861948	1512	-0.0567854	0.0294094	-0.0294094
ALKBH5	1182	-0.0510071	1317	-0.0216261	0.029381	-0.029381
TUBG2	1356	-0.0860543	1356	-0.0567042	0.0293501	-0.0293501
ST6GALNAC4	906	-0.0956355	906	-0.0663267	0.0293088	-0.0293088
USH1G	1386	-0.132946	1536	-0.103638	0.0293077	-0.0293077
SBDS	546	-0.0385265	753	-0.00927481	0.0292517	-0.0292517
LHPP	519	-0.0655747	687	-0.0363284	0.0292463	-0.0292463
MYOT	246	-0.0864402	1500	-0.057194	0.0292462	-0.0292462
PRDM5	1737	-0.0639847	1797	-0.0347393	0.0292454	-0.0292454
EID1	567	-0.0674243	576	-0.0381969	0.0292274	-0.0292274
HMGB1	648	-0.0531713	642	-0.0239455	0.0292258	-0.0292258
SLC5A2	2103	-0.0777641	2022	-0.0485571	0.0292071	-0.0292071
PEX2	918	-0.0365317	915	-0.00733694	0.0291947	-0.0291947
IGSF21	1131	-0.100235	1395	-0.0710698	0.0291651	-0.0291651
CD2	1050	-0.062439	1032	-0.0332798	0.0291592	-0.0291592
MICU2	792	-0.0565972	1293	-0.0275201	0.0290771	-0.0290771
MAGEB18	1035	-0.0612235	1035	-0.0321469	0.0290766	-0.0290766
POP4	663	-0.0672025	663	-0.0381473	0.0290552	-0.0290552
FUT11	1482	-0.0626315	1476	-0.0335863	0.0290452	-0.0290452
PCSK1N	591	-0.135632	765	-0.10659	0.0290418	-0.0290418
CYB561A3	729	-0.0893623	603	-0.0603206	0.0290417	-0.0290417
LYSMD2	369	-0.0490264	648	-0.0199932	0.0290332	-0.0290332
C16orf89	1026	-0.0842409	1038	-0.0552162	0.0290246	-0.0290246
SUMF1	903	-0.0689032	1269	-0.0399039	0.0289993	-0.0289993
HMGB3	567	-0.0507331	597	-0.0217792	0.0289539	-0.0289539
BSX	699	-0.091265	699	-0.0623283	0.0289367	-0.0289367
GCHFR	255	-0.0601697	255	-0.0312609	0.0289088	-0.0289088
SYNDIG1L	585	-0.152254	717	-0.123408	0.0288463	-0.0288463
PLET1	612	-0.0687075	432	-0.0398961	0.0288114	-0.0288114
PPP1R9B	1782	-0.0856334	2442	-0.0568637	0.0287697	-0.0287697
PODXL	1437	-0.0652419	1398	-0.0364953	0.0287466	-0.0287466
DDX18	360	-0.0681699	2007	-0.0394273	0.0287426	-0.0287426
NDUFC1	231	-0.0294048	231	-0.000695015	0.0287098	-0.0287098
SLC47A2	1728	-0.0791862	1455	-0.0504765	0.0287097	-0.0287097
ZNHIT2	1215	-0.10056	1209	-0.0718958	0.028664	-0.028664
KIFC3	2544	-0.106668	2505	-0.0780179	0.0286504	-0.0286504
PYCARD	594	-0.0975253	585	-0.0688749	0.0286503	-0.0286503
C11orf87	594	-0.0937007	588	-0.0650646	0.0286361	-0.0286361
KIF2B	1896	-0.043079	2025	-0.0144952	0.0285838	-0.0285838
PLA2G2E	414	-0.0961479	393	-0.0675662	0.0285817	-0.0285817
IRF2BP2	786	-0.0960138	1050	-0.067449	0.0285647	-0.0285647
RPL19	585	-0.0402657	591	-0.0117137	0.028552	-0.028552
CLPS	330	-0.0630539	339	-0.0345242	0.0285298	-0.0285298
GUCA1A	609	-0.0684368	618	-0.0399138	0.0285229	-0.0285229
RCHY1	789	-0.0579124	786	-0.0294144	0.0284979	-0.0284979
EME2	1131	-0.109969	1311	-0.0815746	0.0283944	-0.0283944
KLHL25	1770	-0.126996	1770	-0.0986293	0.0283665	-0.0283665
KIN	1179	-0.052917	1116	-0.0245833	0.0283336	-0.0283336
CXorf58	594	-0.0588801	987	-0.0305496	0.0283305	-0.0283305
MRPL34	114	-0.0538002	288	-0.0254713	0.0283289	-0.0283289
RDH8	945	-0.0874254	939	-0.0591062	0.0283192	-0.0283192
ASCL4	492	-0.124395	492	-0.0960768	0.0283181	-0.0283181
GRM2	2613	-0.123475	3120	-0.0951582	0.0283171	-0.0283171
MRPL22	627	-0.0515613	615	-0.0232591	0.0283022	-0.0283022
MIIP	843	-0.0951102	1116	-0.0668238	0.0282864	-0.0282864
AWAT1	1026	-0.0524723	987	-0.0242293	0.028243	-0.028243
PCBD1	312	-0.0840266	315	-0.0557919	0.0282347	-0.0282347
ALLC	690	-0.0650374	1098	-0.0368452	0.0281922	-0.0281922
FAM107B	399	-0.0552427	921	-0.0270777	0.0281651	-0.0281651
EDARADD	444	-0.109511	381	-0.0813893	0.0281221	-0.0281221
DEFB108B	222	-0.0499711	252	-0.0218573	0.0281138	-0.0281138
NUFIP2	363	-0.0653853	2088	-0.0372722	0.0281131	-0.0281131
WBP2NL	954	-0.0630685	927	-0.0349633	0.0281051	-0.0281051
GRWD1	660	-0.0939354	1338	-0.0658799	0.0280555	-0.0280555
DNAJC30	681	-0.0742334	681	-0.0462018	0.0280316	-0.0280316
IL2RB	927	-0.109255	1587	-0.0812298	0.0280253	-0.0280253
CCP110	3036	-0.0542319	3042	-0.0262557	0.0279762	-0.0279762
ACBD7	264	-0.0365076	264	-0.00853307	0.0279745	-0.0279745
TFAP4	1014	-0.0939317	525	-0.066035	0.0278967	-0.0278967
CDKN2AIPNL	348	-0.0623002	351	-0.0344336	0.0278666	-0.0278666
KCNC4	1461	-0.10007	1896	-0.0722045	0.027865	-0.027865
ZC2HC1A	978	-0.0384319	939	-0.0105899	0.027842	-0.027842
GPR151	1245	-0.070608	1260	-0.0428005	0.0278075	-0.0278075
SERPINA4	1392	-0.0782537	1263	-0.0504572	0.0277965	-0.0277965
RAB21	519	-0.0505062	531	-0.0227251	0.0277811	-0.0277811
KIAA2022	4548	-0.0471284	4515	-0.0194137	0.0277147	-0.0277147
COA5	225	-0.0302457	225	-0.00255556	0.0276901	-0.0276901
TCTE3	546	-0.0414916	585	-0.0138882	0.0276034	-0.0276034
ZBTB2	1548	-0.063081	1371	-0.0354938	0.0275872	-0.0275872
PRKAR2B	915	-0.0400533	1260	-0.0125507	0.0275026	-0.0275026
YWHAE	702	-0.0557424	762	-0.0282413	0.0275011	-0.0275011
NIPA1	834	-0.0961747	975	-0.0687055	0.0274692	-0.0274692
FADS3	1347	-0.098157	1125	-0.0707486	0.0274084	-0.0274084
OPLAH	2598	-0.109472	3867	-0.0820713	0.0274009	-0.0274009
KCNG4	1521	-0.0976551	1521	-0.0703012	0.0273539	-0.0273539
PARP3	1341	-0.0895488	1584	-0.0622207	0.0273281	-0.0273281
MAGIX	996	-0.0605944	828	-0.0333238	0.0272706	-0.0272706
TRAPPC9	3450	-0.0792015	3465	-0.0519891	0.0272124	-0.0272124
TIMM9	270	-0.0908953	270	-0.0637063	0.027189	-0.027189
TMEM171	981	-0.0583006	978	-0.0311441	0.0271564	-0.0271564
TRAPPC4	660	-0.0406458	660	-0.0134918	0.027154	-0.027154
TMEM41B	759	-0.0601847	837	-0.033036	0.0271487	-0.0271487
TEX40	585	-0.0543856	618	-0.0272504	0.0271352	-0.0271352
TOX3	1647	-0.0786407	1650	-0.0515082	0.0271325	-0.0271325
CCDC124	675	-0.0850112	672	-0.0578928	0.0271184	-0.0271184
ANXA2	573	-0.0581278	1077	-0.0310272	0.0271005	-0.0271005
DRAM1	717	-0.0439349	717	-0.0168425	0.0270924	-0.0270924
CAV3	456	-0.0673384	588	-0.0402609	0.0270775	-0.0270775
TCAP	501	-0.134472	504	-0.107429	0.0270426	-0.0270426
STOX2	2625	-0.0579554	2847	-0.0309291	0.0270264	-0.0270264
TTLL12	864	-0.0974103	1689	-0.0704299	0.0269804	-0.0269804
APOPT1	258	-0.0549828	459	-0.0280466	0.0269363	-0.0269363
IFRD1	1350	-0.05003	1260	-0.0231228	0.0269071	-0.0269071
SFTPC	573	-0.0868144	585	-0.0599154	0.026899	-0.026899
VARS2	3315	-0.0973053	3192	-0.0704245	0.0268808	-0.0268808
KLK13	786	-0.0785185	810	-0.0516723	0.0268462	-0.0268462
ART5	927	-0.0851763	867	-0.0583527	0.0268236	-0.0268236
ARHGEF15	2529	-0.101447	2529	-0.0746612	0.0267854	-0.0267854
ANKUB1	1506	-0.046313	690	-0.0195313	0.0267817	-0.0267817
C7orf49	468	-0.0791033	387	-0.0523419	0.0267614	-0.0267614
TMEM202	495	-0.0765035	819	-0.0497651	0.0267384	-0.0267384
SEMA4D	2328	-0.0754986	2553	-0.0487963	0.0267023	-0.0267023
MFAP4	846	-0.0774818	846	-0.0507985	0.0266833	-0.0266833
HSD17B1	957	-0.0802188	954	-0.0535982	0.0266206	-0.0266206
SYNC	1254	-0.0763817	618	-0.0497884	0.0265933	-0.0265933
ELP6	798	-0.0884571	804	-0.0618739	0.0265832	-0.0265832
NAIF1	984	-0.108448	984	-0.0818738	0.0265738	-0.0265738
FERD3L	486	-0.0903122	498	-0.0637781	0.0265341	-0.0265341
KCNK13	1197	-0.0803942	1233	-0.0538697	0.0265245	-0.0265245
ZDHHC1	1452	-0.0838662	1428	-0.0573708	0.0264954	-0.0264954
USPL1	3303	-0.054081	3267	-0.0275965	0.0264846	-0.0264846
TREH	1668	-0.0964299	1749	-0.0699534	0.0264765	-0.0264765
SLC27A5	1395	-0.103662	2067	-0.0771985	0.0264639	-0.0264639
VAMP8	300	-0.0625429	303	-0.036146	0.0263969	-0.0263969
ZBTB48	2058	-0.0802493	1377	-0.0538642	0.0263851	-0.0263851
PNMA1	1062	-0.0584508	1062	-0.032112	0.0263388	-0.0263388
BDKRB2	1179	-0.13317	1185	-0.106893	0.0262774	-0.0262774
DMBX1	1137	-0.107846	1119	-0.0815704	0.0262754	-0.0262754
NREP	204	-0.0552246	150	-0.0289684	0.0262562	-0.0262562
CDK10	753	-0.0982053	1083	-0.0719702	0.0262352	-0.0262352
TSPAN14	813	-0.0535569	813	-0.0273604	0.0261965	-0.0261965
TMEM108	930	-0.111896	1695	-0.0856996	0.0261961	-0.0261961
RAB8B	549	-0.0451211	624	-0.0189314	0.0261897	-0.0261897
PARM1	939	-0.0621672	1083	-0.0359963	0.0261709	-0.0261709
FAM103A1	357	-0.0416352	357	-0.0154851	0.0261501	-0.0261501
SF3B5	261	-0.0796334	144	-0.0535484	0.026085	-0.026085
C1QTNF8	759	-0.104292	753	-0.0782252	0.0260667	-0.0260667
DLX1	765	-0.061553	768	-0.035491	0.0260619	-0.0260619
IP6K3	1224	-0.0836057	1239	-0.0575859	0.0260198	-0.0260198
MC4R	999	-0.0395674	1002	-0.0135853	0.0259821	-0.0259821
KIAA1161	2145	-0.0764906	2046	-0.0505302	0.0259604	-0.0259604
CD37	621	-0.0649015	846	-0.038957	0.0259445	-0.0259445
DDB1	3420	-0.0564376	3423	-0.0305085	0.025929	-0.025929
C6orf222	1857	-0.0978035	1953	-0.0718914	0.0259121	-0.0259121
CRYL1	687	-0.0720894	960	-0.0462181	0.0258713	-0.0258713
SERTAD2	948	-0.0717105	945	-0.0458724	0.0258381	-0.0258381
ADAMTS15	2655	-0.0841319	2853	-0.0583098	0.025822	-0.025822
LENG1	570	-0.0667723	792	-0.0409508	0.0258216	-0.0258216
ULK3	1419	-0.0658267	642	-0.0400134	0.0258134	-0.0258134
DCUN1D2	480	-0.0698143	780	-0.0440311	0.0257832	-0.0257832
AP1S1	501	-0.0496284	294	-0.0238583	0.0257701	-0.0257701
AGER	1308	-0.100419	1260	-0.0746584	0.0257608	-0.0257608
KCND2	1119	-0.0511547	1713	-0.0253998	0.0257549	-0.0257549
CREBL2	357	-0.0919666	348	-0.0662439	0.0257227	-0.0257227
HYAL2	1440	-0.0908118	1428	-0.0651126	0.0256991	-0.0256991
IFI6	402	-0.057332	393	-0.0316521	0.0256799	-0.0256799
VAMP3	309	-0.049247	312	-0.0235767	0.0256704	-0.0256704
RDH13	969	-0.0869488	999	-0.0612904	0.0256584	-0.0256584
RNASE13	462	-0.0452355	468	-0.0195852	0.0256503	-0.0256503
AGFG1	1551	-0.0659678	1683	-0.0403742	0.0255935	-0.0255935
CCDC102B	1257	-0.0450728	1545	-0.019525	0.0255478	-0.0255478
METTL25	1278	-0.0604646	1809	-0.034939	0.0255256	-0.0255256
WNT7A	978	-0.0799022	609	-0.0543937	0.0255085	-0.0255085
TRIM28	2157	-0.106882	2535	-0.0813771	0.0255046	-0.0255046
TMEM223	603	-0.0743157	621	-0.0488382	0.0254774	-0.0254774
CTSG	783	-0.0713552	729	-0.04589	0.0254652	-0.0254652
SLC3A2	1728	-0.0679495	1578	-0.042487	0.0254624	-0.0254624
NLRP10	1899	-0.0595134	1905	-0.0340973	0.0254161	-0.0254161
IMMP2L	243	-0.060426	528	-0.0350467	0.0253793	-0.0253793
MSRB2	432	-0.0600498	585	-0.0346849	0.0253649	-0.0253649
PTGES2	1125	-0.104006	1122	-0.0786414	0.0253647	-0.0253647
ASPHD2	1101	-0.0695561	1110	-0.0442166	0.0253395	-0.0253395
RPL10L	645	-0.0710559	645	-0.0457167	0.0253392	-0.0253392
CITED1	588	-0.0853638	585	-0.0600377	0.0253261	-0.0253261
FAM3D	594	-0.0539105	672	-0.0285898	0.0253207	-0.0253207
FAM110A	885	-0.0863041	888	-0.0610122	0.0252919	-0.0252919
SYMPK	3000	-0.102088	3669	-0.076805	0.0252832	-0.0252832
RABAC1	558	-0.0776617	555	-0.0523937	0.025268	-0.025268
B4GALT2	1191	-0.0680047	804	-0.0427419	0.0252628	-0.0252628
LTB	873	-0.110982	720	-0.0857218	0.0252601	-0.0252601
OIP5	684	-0.0230191	687	0.00224039	0.0252595	-0.0252595
RNF170	777	-0.0320917	1014	-0.00684493	0.0252467	-0.0252467
PTRF	1164	-0.0949808	1173	-0.069736	0.0252448	-0.0252448
NDUFA4L2	264	-0.0559796	264	-0.030742	0.0252376	-0.0252376
JUP	2238	-0.100475	2229	-0.0752761	0.0251994	-0.0251994
FGFBP1	732	-0.0566095	702	-0.0314318	0.0251777	-0.0251777
FGF16	633	-0.0286542	351	-0.003489	0.0251652	-0.0251652
C10orf128	366	-0.0387913	300	-0.0136369	0.0251544	-0.0251544
ALX3	1041	-0.0993848	753	-0.0742568	0.025128	-0.025128
ZBTB49	2298	-0.0593913	2238	-0.0342845	0.0251068	-0.0251068
IL22	540	-0.0590381	537	-0.0340307	0.0250074	-0.0250074
FAM64A	720	-0.113949	741	-0.0890949	0.0248538	-0.0248538
MBL2	744	-0.0843402	750	-0.0594879	0.0248524	-0.0248524
RASSF1	669	-0.0864616	1035	-0.0616409	0.0248208	-0.0248208
SPC24	594	-0.0581479	483	-0.033364	0.0247839	-0.0247839
OR51G2	942	-0.0807503	780	-0.0559865	0.0247638	-0.0247638
NR4A1	1839	-0.105266	1956	-0.0805187	0.0247473	-0.0247473
TCN1	1011	-0.0574974	1299	-0.0327626	0.0247347	-0.0247347
SIDT2	2319	-0.0616452	2532	-0.0369205	0.0247248	-0.0247248
SGCG	876	-0.0544888	876	-0.0297661	0.0247227	-0.0247227
GCA	663	-0.0664799	657	-0.0417702	0.0247097	-0.0247097
B3GAT2	1044	-0.0585931	990	-0.0338855	0.0247076	-0.0247076
CLDN5	657	-0.0982797	657	-0.0735734	0.0247064	-0.0247064
YIPF6	651	-0.0408356	708	-0.0161574	0.0246783	-0.0246783
FAM78A	852	-0.0968523	852	-0.0721814	0.0246709	-0.0246709
SDPR	1329	-0.0773766	1278	-0.0527065	0.0246701	-0.0246701
PTAFR	1026	-0.0569867	1029	-0.0323272	0.0246594	-0.0246594
CD47	921	-0.0499696	1131	-0.0253786	0.024591	-0.024591
MILR1	1068	-0.0491488	1002	-0.0245766	0.0245721	-0.0245721
SEC11C	573	-0.0204576	579	0.00411329	0.0245709	-0.0245709
COA7	591	-0.0494766	687	-0.0249376	0.0245391	-0.0245391
WFDC3	381	-0.0705428	396	-0.0460148	0.024528	-0.024528
SPRYD4	624	-0.0518926	624	-0.0273869	0.0245057	-0.0245057
MDFI	684	-0.137135	741	-0.112641	0.0244933	-0.0244933
NUDT17	639	-0.0838095	978	-0.0593369	0.0244726	-0.0244726
C7orf60	1059	-0.0601715	1218	-0.0357084	0.0244631	-0.0244631
CRHBP	978	-0.0556824	969	-0.0312924	0.0243899	-0.0243899
SYPL2	798	-0.0793977	801	-0.0550311	0.0243667	-0.0243667
SFRP1	636	-0.0737357	945	-0.0493845	0.0243512	-0.0243512
RHBDL3	921	-0.0799394	1212	-0.0555893	0.0243501	-0.0243501
PTGER2	1083	-0.0551592	1062	-0.0308315	0.0243277	-0.0243277
MMP2	1986	-0.0633611	1980	-0.0390362	0.0243249	-0.0243249
HELT	729	-0.0747864	960	-0.0505111	0.0242753	-0.0242753
VSTM2B	681	-0.106134	873	-0.081862	0.0242721	-0.0242721
MIF4GD	669	-0.0737816	867	-0.0495181	0.0242635	-0.0242635
NPM1	480	-0.0506884	885	-0.0264323	0.0242561	-0.0242561
MOV10	2688	-0.0760446	3009	-0.0518231	0.0242215	-0.0242215
ZNF710	1251	-0.11579	1995	-0.0915823	0.0242078	-0.0242078
ZNF274	1668	-0.0925282	1863	-0.0683643	0.0241639	-0.0241639
SAP30L	351	-0.0194217	420	0.00471002	0.0241317	-0.0241317
VPS37A	1068	-0.064313	1113	-0.0402323	0.0240807	-0.0240807
MRPL12	354	-0.078518	597	-0.054438	0.02408	-0.02408
ICAM5	2769	-0.0811902	2772	-0.0571289	0.0240613	-0.0240613
ASB5	990	-0.0601177	990	-0.0360659	0.0240518	-0.0240518
ASB7	957	-0.0375271	957	-0.0134968	0.0240303	-0.0240303
IFI35	861	-0.0873651	858	-0.0633576	0.0240075	-0.0240075
C11orf91	573	-0.10328	576	-0.0792809	0.0239996	-0.0239996
GPATCH2	1122	-0.0581605	1602	-0.0341669	0.0239937	-0.0239937
RGS8	543	-0.045312	582	-0.0213228	0.0239892	-0.0239892
NDUFA12	450	-0.0360511	255	-0.012066	0.0239851	-0.0239851
LENG8	2295	-0.0920835	2376	-0.0681046	0.023979	-0.023979
A4GNT	1026	-0.0604976	1023	-0.0366028	0.0238948	-0.0238948
CDH19	2307	-0.0426111	2286	-0.0187286	0.0238825	-0.0238825
HDDC2	567	-0.0513022	615	-0.0274303	0.0238719	-0.0238719
LRRIQ4	1623	-0.0431828	1425	-0.0193222	0.0238605	-0.0238605
S100A1	396	-0.0998122	402	-0.0759589	0.0238533	-0.0238533
YWHAH	654	-0.0422	741	-0.0183622	0.0238378	-0.0238378
FOXN4	1560	-0.0999334	1554	-0.076116	0.0238173	-0.0238173
KCNK15	1023	-0.14075	984	-0.116937	0.023813	-0.023813
ENPP7	1332	-0.106418	1275	-0.0826076	0.0238101	-0.0238101
DCAF10	1143	-0.0387827	1695	-0.0149898	0.023793	-0.023793
FNDC7	2199	-0.0489771	1791	-0.0251844	0.0237927	-0.0237927
USHBP1	1872	-0.118405	2106	-0.0946231	0.0237823	-0.0237823
TNFRSF12A	390	-0.0906402	540	-0.0668628	0.0237774	-0.0237774
FAM177A1	546	-0.0419479	705	-0.0181827	0.0237653	-0.0237653
NEK7	909	-0.0285352	909	-0.00478419	0.023751	-0.023751
LRFN2	2037	-0.102899	2379	-0.0791492	0.0237497	-0.0237497
RABEP2	1713	-0.109874	1707	-0.0861301	0.0237444	-0.0237444
C2CD2L	1599	-0.0879909	2124	-0.0642601	0.0237307	-0.0237307
RINL	1659	-0.0873352	1332	-0.0636137	0.0237215	-0.0237215
PPARD	1326	-0.0851163	1323	-0.0614072	0.0237092	-0.0237092
USB1	696	-0.0676962	780	-0.0440212	0.023675	-0.023675
RNF207	291	-0.108516	1860	-0.0848679	0.0236478	-0.0236478
C1QTNF6	840	-0.0957138	846	-0.0720663	0.0236475	-0.0236475
TM2D1	615	-0.0282789	714	-0.00464331	0.0236356	-0.0236356
SLC17A1	1374	-0.0822852	1392	-0.0587231	0.0235622	-0.0235622
FAM83F	1467	-0.0820386	1515	-0.0584861	0.0235525	-0.0235525
KLHL18	1659	-0.0707862	1725	-0.0472545	0.0235316	-0.0235316
PRPF31	1500	-0.0840525	1488	-0.0605397	0.0235128	-0.0235128
OR2A2	708	-0.0644957	954	-0.0410134	0.0234823	-0.0234823
SNX8	1116	-0.0937165	1371	-0.0702541	0.0234624	-0.0234624
ANKRD55	1008	-0.07175	1854	-0.0483087	0.0234412	-0.0234412
DALRD3	954	-0.089998	1629	-0.0665925	0.0234056	-0.0234056
RHOQ	504	-0.0285766	618	-0.00518102	0.0233956	-0.0233956
TSC1	3504	-0.0602294	3492	-0.0368404	0.0233889	-0.0233889
PPM1E	1803	-0.0507387	2262	-0.0273989	0.0233399	-0.0233399
CLCN4	2283	-0.065449	2283	-0.0421173	0.0233317	-0.0233317
MC3R	996	-0.129947	1074	-0.106636	0.0233105	-0.0233105
RPL27	411	-0.0272902	411	-0.00399294	0.0232973	-0.0232973
UBIAD1	1020	-0.0908741	1017	-0.0675932	0.0232809	-0.0232809
TFAP2B	1374	-0.0434782	1281	-0.0202193	0.0232589	-0.0232589
DDRGK1	933	-0.0631007	948	-0.0398575	0.0232431	-0.0232431
GP9	531	-0.142241	534	-0.119043	0.0231978	-0.0231978
SKP2	1284	-0.0410078	1311	-0.0178153	0.0231925	-0.0231925
FAM129B	1941	-0.0884334	2232	-0.0652854	0.023148	-0.023148
C1orf177	1077	-0.0593412	1173	-0.0362206	0.0231206	-0.0231206
LACC1	1287	-0.0426607	1287	-0.019541	0.0231197	-0.0231197
AIDA	849	-0.0362644	921	-0.0131508	0.0231136	-0.0231136
SHOX2	873	-0.0610406	993	-0.0379278	0.0231128	-0.0231128
PITX2	978	-0.0622704	768	-0.0391918	0.0230786	-0.0230786
OR3A1	951	-0.0574665	963	-0.034403	0.0230636	-0.0230636
B9D2	528	-0.0777969	528	-0.0547489	0.0230481	-0.0230481
SNPH	1497	-0.122779	1611	-0.0997393	0.0230397	-0.0230397
PLEKHA2	1278	-0.0556273	915	-0.0325942	0.0230331	-0.0230331
CERS5	1008	-0.0405581	1143	-0.0175706	0.0229875	-0.0229875
SCAND1	510	-0.0847548	507	-0.0618078	0.0229471	-0.0229471
IP6K1	1368	-0.0794746	1326	-0.0565357	0.0229389	-0.0229389
MANEA	1389	-0.0492785	984	-0.026354	0.0229245	-0.0229245
ARF6	528	-0.0479543	411	-0.0250373	0.022917	-0.022917
VPS37C	1032	-0.0922259	828	-0.0693157	0.0229102	-0.0229102
SP5	1170	-0.100319	1194	-0.0774133	0.022906	-0.022906
TDRD3	2055	-0.0499223	1956	-0.0270816	0.0228406	-0.0228406
MTNR1B	1095	-0.0661027	1062	-0.0432822	0.0228205	-0.0228205
LYL1	837	-0.109248	840	-0.0864279	0.0228205	-0.0228205
OLFML3	1221	-0.0588401	708	-0.0360503	0.0227898	-0.0227898
TRIM27	1194	-0.0712104	1155	-0.0484449	0.0227655	-0.0227655
ASGR1	873	-0.0820512	867	-0.0593062	0.022745	-0.022745
TIMP2	657	-0.0718131	663	-0.0491	0.0227131	-0.0227131
NMNAT1	855	-0.0501157	843	-0.0274029	0.0227128	-0.0227128
FLRT2	1983	-0.0511008	1983	-0.0283939	0.0227068	-0.0227068
RNF186	573	-0.13866	693	-0.115981	0.0226791	-0.0226791
FAM71C	648	-0.0514774	708	-0.0288003	0.0226772	-0.0226772
KCNAB2	435	-0.0676544	1248	-0.0449846	0.0226698	-0.0226698
SLC2A6	1506	-0.111107	1524	-0.0884384	0.0226686	-0.0226686
C5orf45	1002	-0.0680646	999	-0.0454033	0.0226613	-0.0226613
TSPAN18	798	-0.0653592	747	-0.0427	0.0226593	-0.0226593
GPS1	1440	-0.0923814	1629	-0.0697275	0.0226539	-0.0226539
CABP7	537	-0.0817921	648	-0.0591408	0.0226512	-0.0226512
TMEM230	363	-0.0447567	450	-0.0221127	0.0226439	-0.0226439
TMEM101	774	-0.0789201	774	-0.0562921	0.022628	-0.022628
HOGA1	984	-0.0855274	984	-0.0629111	0.0226162	-0.0226162
TIAL1	1131	-0.0505634	1179	-0.0279473	0.0226161	-0.0226161
PNPO	651	-0.0630681	786	-0.0404601	0.022608	-0.022608
CD14	1098	-0.071743	1122	-0.0491367	0.0226063	-0.0226063
CHMP2A	675	-0.0799389	675	-0.0573736	0.0225653	-0.0225653
CDC42	576	-0.0524536	576	-0.0299456	0.022508	-0.022508
GLTPD2	990	-0.0707152	876	-0.0482423	0.0224729	-0.0224729
LRRC32	1389	-0.118611	1980	-0.0961451	0.0224655	-0.0224655
NFIL3	1374	-0.0482513	1308	-0.0258193	0.022432	-0.022432
SOD3	720	-0.133132	711	-0.110708	0.0224236	-0.0224236
RAB26	579	-0.0835842	771	-0.0611643	0.0224199	-0.0224199
RPL15	615	-0.0292001	615	-0.00679055	0.0224095	-0.0224095
NABP2	642	-0.0656425	633	-0.0432346	0.0224079	-0.0224079
EGLN3	1062	-0.0399748	633	-0.0176074	0.0223675	-0.0223675
FDX1L	561	-0.0836239	543	-0.0612692	0.0223547	-0.0223547
ABTB2	3090	-0.0972658	2517	-0.0749363	0.0223295	-0.0223295
TGFB1I1	1380	-0.0801235	1383	-0.0578006	0.0223229	-0.0223229
KLF1	1161	-0.0820567	930	-0.0597372	0.0223195	-0.0223195
RHBDD3	1152	-0.135257	1158	-0.112992	0.0222656	-0.0222656
FBXO6	894	-0.0651487	879	-0.0428881	0.0222607	-0.0222607
AP1S2	486	-0.0411328	483	-0.0188757	0.0222571	-0.0222571
GADD45A	498	-0.029195	498	-0.00694842	0.0222466	-0.0222466
S100A13	288	-0.0480972	294	-0.0258787	0.0222185	-0.0222185
RUNDC3A	1341	-0.0775883	1320	-0.0553728	0.0222155	-0.0222155
TMEM261	306	-0.054606	312	-0.032419	0.022187	-0.022187
C9orf153	756	-0.0450525	288	-0.0228914	0.0221611	-0.0221611
S1PR5	1170	-0.122037	1188	-0.099903	0.0221336	-0.0221336
ACER1	396	-0.0664606	795	-0.0443316	0.0221289	-0.0221289
TMEM213	240	-0.10254	390	-0.0804176	0.0221227	-0.0221227
TIGIT	732	-0.0761834	927	-0.054108	0.0220754	-0.0220754
LBH	315	-0.0628258	336	-0.0407521	0.0220737	-0.0220737
NEU1	1251	-0.0714936	1251	-0.0494447	0.0220489	-0.0220489
SLC37A2	1506	-0.0710274	1515	-0.0490023	0.0220251	-0.0220251
UBE2T	462	-0.0544369	441	-0.0324137	0.0220233	-0.0220233
PGD	387	-0.0434399	1536	-0.0214353	0.0220046	-0.0220046
GNAI2	954	-0.0753541	1056	-0.0533974	0.0219568	-0.0219568
NXT1	423	-0.0607608	423	-0.0388108	0.0219499	-0.0219499
IFI30	765	-0.0572923	741	-0.0353757	0.0219166	-0.0219166
LGALS12	1011	-0.0874502	1011	-0.0655781	0.0218721	-0.0218721
ODF3B	762	-0.0932326	822	-0.0713721	0.0218605	-0.0218605
CD86	1005	-0.0492176	984	-0.027358	0.0218596	-0.0218596
FABP5	330	-0.0400372	408	-0.0182158	0.0218215	-0.0218215
TAS2R5	891	-0.0473825	897	-0.0255929	0.0217896	-0.0217896
C11orf70	606	-0.0708259	690	-0.0490441	0.0217818	-0.0217818
PANX2	1809	-0.136539	2031	-0.114779	0.0217593	-0.0217593
CLIC4	762	-0.0556778	762	-0.0339193	0.0217585	-0.0217585
NKX3-1	690	-0.0702689	690	-0.0485211	0.0217478	-0.0217478
MAMSTR	1269	-0.0948631	1161	-0.0731639	0.0216992	-0.0216992
G6PC	1074	-0.0528222	1074	-0.0311245	0.0216976	-0.0216976
PFN2	291	-0.0439586	423	-0.0222614	0.0216972	-0.0216972
NTMT1	687	-0.0833231	672	-0.0616366	0.0216865	-0.0216865
COG3	2499	-0.0322359	2475	-0.0105498	0.021686	-0.021686
CLUH	3927	-0.0726862	3930	-0.0510019	0.0216843	-0.0216843
RCN1	969	-0.0371911	990	-0.0155442	0.0216469	-0.0216469
WNT8A	1056	-0.0715614	1062	-0.0499171	0.0216444	-0.0216444
SPINK1	171	-0.0502853	183	-0.0286929	0.0215925	-0.0215925
WSCD2	1716	-0.0827065	1698	-0.0611295	0.021577	-0.021577
SPESP1	1083	-0.0582471	999	-0.0366904	0.0215567	-0.0215567
MIP	792	-0.0862403	792	-0.0646891	0.0215512	-0.0215512
CXCL14	342	-0.0791268	336	-0.0575883	0.0215386	-0.0215386
MAP4K2	2358	-0.0959818	2460	-0.0744836	0.0214981	-0.0214981
ZSCAN10	2202	-0.0991616	1782	-0.0776823	0.0214793	-0.0214793
TTC22	1146	-0.109219	1707	-0.0877404	0.0214787	-0.0214787
C3orf18	471	-0.113798	465	-0.0923229	0.0214755	-0.0214755
PYCRL	828	-0.12671	780	-0.105256	0.0214538	-0.0214538
FBXL22	432	-0.113042	657	-0.091593	0.0214494	-0.0214494
LBX1	849	-0.0955909	840	-0.0741529	0.021438	-0.021438
CD38	927	-0.0298114	924	-0.00837646	0.0214349	-0.0214349
P2RX1	1200	-0.0631912	1194	-0.0417686	0.0214226	-0.0214226
DFNB31	2733	-0.0953544	2388	-0.0739328	0.0214217	-0.0214217
VEGFC	1110	-0.0534782	1263	-0.0320968	0.0213814	-0.0213814
PM20D2	831	-0.0448727	1299	-0.0234979	0.0213748	-0.0213748
SLC9A3R2	1146	-0.0873041	768	-0.0659468	0.0213574	-0.0213574
HBQ1	336	-0.11501	423	-0.0936646	0.0213453	-0.0213453
FKBPL	1041	-0.0695311	1038	-0.0481967	0.0213344	-0.0213344
SFI1	3558	-0.0791477	3732	-0.0578382	0.0213095	-0.0213095
RBP2	405	-0.0286011	405	-0.00730688	0.0212942	-0.0212942
DNAJC15	276	-0.0402021	342	-0.0189547	0.0212474	-0.0212474
RHOF	642	-0.0751012	636	-0.0538734	0.0212278	-0.0212278
HRASLS	507	-0.0425037	510	-0.0213067	0.0211969	-0.0211969
GPR68	1089	-0.126303	1119	-0.10512	0.0211827	-0.0211827
CD74	843	-0.0876801	885	-0.0665116	0.0211685	-0.0211685
ZNF260	1239	-0.0948003	1239	-0.0736344	0.021166	-0.021166
TACO1	894	-0.0428728	549	-0.0217261	0.0211467	-0.0211467
DECR1	939	-0.0408629	936	-0.01977	0.0210929	-0.0210929
SPATA2L	1272	-0.15163	1251	-0.130554	0.0210762	-0.0210762
GRAMD1B	1971	-0.0605103	2211	-0.0394424	0.0210679	-0.0210679
ZNF395	1518	-0.0784813	1518	-0.0574217	0.0210595	-0.0210595
FCAMR	1536	-0.0784384	1584	-0.0573789	0.0210595	-0.0210595
NAGS	1458	-0.1006	1422	-0.0795697	0.0210303	-0.0210303
MRPS30	1344	-0.0264913	1302	-0.00546742	0.0210238	-0.0210238
ARF5	543	-0.0292849	543	-0.00827507	0.0210099	-0.0210099
PIN4	396	-0.0538788	465	-0.0328708	0.021008	-0.021008
PARD6B	1053	-0.0334792	1119	-0.0124745	0.0210047	-0.0210047
GUK1	597	-0.0673602	588	-0.0463566	0.0210036	-0.0210036
TMEFF2	588	-0.0653442	1125	-0.0443441	0.0210001	-0.0210001
CNPY3	819	-0.0770741	843	-0.056079	0.0209951	-0.0209951
MFSD6	1665	-0.0595611	2280	-0.0385667	0.0209943	-0.0209943
EDIL3	786	-0.059957	1443	-0.0389684	0.0209886	-0.0209886
DTNBP1	603	-0.0507189	1014	-0.0297822	0.0209367	-0.0209367
BICD2	2268	-0.085689	2511	-0.064757	0.020932	-0.020932
RNF26	1359	-0.100608	1302	-0.0796776	0.02093	-0.02093
MRPL33	198	-0.0284882	198	-0.00758976	0.0208984	-0.0208984
EFEMP2	1338	-0.090029	1170	-0.0691414	0.0208876	-0.0208876
NUDT3	372	-0.054252	519	-0.0333911	0.0208609	-0.0208609
DIO2	222	-0.0696485	813	-0.0488016	0.0208469	-0.0208469
CD302	702	-0.0710607	699	-0.0502528	0.0208079	-0.0208079
DUOXA2	963	-0.060051	963	-0.0392469	0.0208041	-0.0208041
SEC14L4	1221	-0.0660693	1221	-0.045266	0.0208034	-0.0208034
CBX6	1251	-0.0875539	1236	-0.0667695	0.0207843	-0.0207843
NOVA2	522	-0.0929429	1440	-0.0721695	0.0207734	-0.0207734
METTL12	720	-0.0981377	723	-0.0774252	0.0207124	-0.0207124
CCDC89	1125	-0.0986101	1029	-0.0779	0.0207101	-0.0207101
TKT	1872	-0.0734484	1872	-0.0527564	0.020692	-0.020692
HSD17B8	780	-0.0567124	780	-0.036033	0.0206794	-0.0206794
GADD45G	480	-0.073178	480	-0.0525053	0.0206727	-0.0206727
WDR6	3363	-0.0825926	3441	-0.061945	0.0206476	-0.0206476
SLC4A1	2757	-0.0774225	2742	-0.0567953	0.0206272	-0.0206272
NEURL1	1404	-0.115059	1725	-0.094477	0.0205816	-0.0205816
MORN5	456	-0.0161463	486	0.00441074	0.020557	-0.020557
MOB1B	648	-0.0497614	813	-0.0292118	0.0205496	-0.0205496
HOXD3	1248	-0.0709024	1296	-0.0503656	0.0205368	-0.0205368
AARS2	2958	-0.0856646	2790	-0.0651438	0.0205209	-0.0205209
DOK2	1290	-0.0976827	1239	-0.0771898	0.0204929	-0.0204929
2006-03-01	2733	-0.0368327	2727	-0.0163521	0.0204805	-0.0204805
ARSG	1605	-0.0566353	1575	-0.0361579	0.0204774	-0.0204774
GJD4	1101	-0.074451	1074	-0.0539794	0.0204716	-0.0204716
PSMB3	618	-0.0453576	618	-0.0248902	0.0204674	-0.0204674
FOSB	1017	-0.0705655	1017	-0.0501164	0.0204491	-0.0204491
PGAM2	762	-0.0982614	762	-0.0778165	0.0204449	-0.0204449
SAMD8	1266	-0.0343351	1437	-0.0138909	0.0204442	-0.0204442
KIAA1875	4755	-0.106151	2502	-0.0857265	0.0204246	-0.0204246
MYL9	525	-0.0443225	519	-0.023928	0.0203945	-0.0203945
CLRN2	699	-0.0687394	738	-0.048357	0.0203824	-0.0203824
MTMR6	1869	-0.0509515	1857	-0.030585	0.0203665	-0.0203665
BCL2L15	498	-0.0404425	486	-0.0200944	0.0203481	-0.0203481
RAB36	1005	-0.0697898	999	-0.0494458	0.020344	-0.020344
SRP9	192	0.0145212	261	0.0348571	0.0203359	-0.0203359
LCN10	450	-0.11674	609	-0.0964281	0.0203114	-0.0203114
UNC5CL	1536	-0.090959	1050	-0.0706531	0.0203059	-0.0203059
CDC42EP3	771	-0.0498566	765	-0.0295577	0.0202989	-0.0202989
TMEM138	528	-0.0644514	489	-0.044169	0.0202824	-0.0202824
DQX1	1338	-0.0892469	2160	-0.0689761	0.0202708	-0.0202708
ARL6IP5	567	-0.0478574	567	-0.0275968	0.0202607	-0.0202607
TNFRSF11B	1209	-0.0408337	1206	-0.0205954	0.0202383	-0.0202383
HTRA2	1371	-0.0614972	1374	-0.041263	0.0202341	-0.0202341
BRINP3	2073	-0.0510375	2301	-0.0308162	0.0202212	-0.0202212
DCN	1092	-0.0460109	1062	-0.0257897	0.0202211	-0.0202211
GANAB	2727	-0.0500899	2901	-0.0298706	0.0202193	-0.0202193
RBPJL	1566	-0.0831444	1557	-0.0629311	0.0202133	-0.0202133
S1PR3	1053	-0.0725968	1122	-0.0523988	0.0201979	-0.0201979
CYP27A1	1602	-0.05891	1032	-0.0387293	0.0201806	-0.0201806
DHRS3	717	-0.0753412	909	-0.0551612	0.02018	-0.02018
DYNLL2	270	-0.0174904	270	0.00267705	0.0201675	-0.0201675
OPN4	1413	-0.0911555	1464	-0.0709942	0.0201613	-0.0201613
TMEM199	627	-0.0474766	627	-0.0273332	0.0201433	-0.0201433
UPK3B	732	-0.115721	918	-0.0955774	0.0201433	-0.0201433
ANKRD61	1272	-0.03985	1242	-0.0197157	0.0201343	-0.0201343
P2RY2	1128	-0.0903221	1131	-0.0702031	0.0201189	-0.0201189
SP3	2067	-0.0458797	2349	-0.0257659	0.0201138	-0.0201138
KIF9	2352	-0.0412535	2352	-0.0211493	0.0201042	-0.0201042
SPG20	1875	-0.0524684	2019	-0.0323677	0.0201006	-0.0201006
HES3	615	-0.0813419	555	-0.0612423	0.0200995	-0.0200995
LTA	606	-0.104477	618	-0.0843799	0.020097	-0.020097
CBLN3	618	-0.0752646	618	-0.055179	0.0200856	-0.0200856
ARMC10	798	-0.0365712	1029	-0.016487	0.0200842	-0.0200842
CLDN4	630	-0.11111	630	-0.0910333	0.0200767	-0.0200767
TPCN1	1914	-0.0595539	2457	-0.039484	0.0200699	-0.0200699
RRP9	1149	-0.0951391	1251	-0.0750732	0.0200659	-0.0200659
CYP7B1	1476	-0.0364952	1242	-0.0164324	0.0200628	-0.0200628
CYP4F22	1611	-0.0626964	978	-0.0426708	0.0200256	-0.0200256
SOX17	1224	-0.112441	1221	-0.0924203	0.0200211	-0.0200211
WDR83OS	321	-0.0469211	321	-0.026915	0.0200061	-0.0200061
PARK7	570	-0.0438958	570	-0.0238917	0.0200041	-0.0200041
ZNF572	1596	-0.0709875	1584	-0.0510403	0.0199472	-0.0199472
CBX3	552	-0.0692897	528	-0.0493529	0.0199368	-0.0199368
SLC16A3	1035	-0.132098	1374	-0.112174	0.0199242	-0.0199242
TP53INP2	666	-0.106282	540	-0.0864123	0.0198693	-0.0198693
PDGFB	729	-0.0822915	726	-0.0624382	0.0198533	-0.0198533
RBM47	1773	-0.0591837	1785	-0.0393334	0.0198503	-0.0198503
CCND3	879	-0.10175	879	-0.0819085	0.0198419	-0.0198419
SMU1	975	-0.0739778	1542	-0.0541427	0.019835	-0.019835
PQLC2	873	-0.0696365	798	-0.0498067	0.0198299	-0.0198299
TMEM229B	504	-0.123032	504	-0.103205	0.0198274	-0.0198274
KLC3	1128	-0.114251	1557	-0.0944447	0.0198067	-0.0198067
SNX21	1122	-0.0882244	1113	-0.068421	0.0198034	-0.0198034
GNL1	1812	-0.0712094	1827	-0.0514144	0.019795	-0.019795
NAGK	1026	-0.0613705	1035	-0.0415877	0.0197828	-0.0197828
CLDN20	660	-0.0537894	660	-0.0340096	0.0197798	-0.0197798
PRKRIP1	561	-0.0362728	555	-0.0164978	0.0197749	-0.0197749
HSPA12A	2028	-0.0492932	2031	-0.0295438	0.0197494	-0.0197494
TRMT2A	1869	-0.0755969	1911	-0.0558721	0.0197248	-0.0197248
NAP1L4	1161	-0.0313163	1128	-0.0116215	0.0196948	-0.0196948
GTPBP3	1470	-0.0974764	1569	-0.0777869	0.0196895	-0.0196895
GLRA2	1359	-0.047324	1296	-0.0276391	0.0196849	-0.0196849
COPE	807	-0.0747016	927	-0.0550285	0.0196731	-0.0196731
RNF151	750	-0.069744	726	-0.0500931	0.0196509	-0.0196509
CALHM3	978	-0.0747824	873	-0.0551347	0.0196477	-0.0196477
TMEM41A	792	-0.0576515	795	-0.0380731	0.0195784	-0.0195784
WBP5	312	-0.0729428	309	-0.053373	0.0195698	-0.0195698
ASB11	972	-0.0380334	972	-0.0184661	0.0195673	-0.0195673
AHCYL1	1470	-0.0443334	1593	-0.0247667	0.0195667	-0.0195667
COQ10A	762	-0.0452719	657	-0.025724	0.0195479	-0.0195479
PEX6	2952	-0.0884321	2943	-0.0689056	0.0195265	-0.0195265
GCLM	702	-0.0593642	723	-0.039843	0.0195212	-0.0195212
TAF9	738	-0.0452246	798	-0.0257249	0.0194997	-0.0194997
SPDEF	1005	-0.113498	1002	-0.0940139	0.0194842	-0.0194842
PPP1R14D	438	-0.0711425	435	-0.0516592	0.0194833	-0.0194833
LPAR3	1071	-0.0341871	918	-0.0147345	0.0194526	-0.0194526
ASCL3	546	-0.044774	546	-0.0253284	0.0194456	-0.0194456
OR51V1	972	-0.0517675	954	-0.032324	0.0194435	-0.0194435
ZNF621	1161	-0.0557166	1305	-0.0362902	0.0194264	-0.0194264
BATF3	294	-0.117289	291	-0.097865	0.0194238	-0.0194238
NUDT4	450	-0.0311696	543	-0.0117545	0.0194151	-0.0194151
COX17	192	-0.0618324	192	-0.042422	0.0194105	-0.0194105
MCCD1	351	-0.176742	189	-0.157375	0.0193663	-0.0193663
ZYX	1101	-0.0893439	1881	-0.0699896	0.0193544	-0.0193544
TMEM70	756	-0.0504701	774	-0.0311276	0.0193425	-0.0193425
RAB9B	606	-0.0302645	330	-0.0109517	0.0193128	-0.0193128
RSAD1	1317	-0.0869835	1107	-0.0677037	0.0192798	-0.0192798
MAPK1IP1L	723	-0.0400801	903	-0.0208301	0.01925	-0.01925
TAPBPL	1398	-0.0885839	1392	-0.0693356	0.0192483	-0.0192483
TAMM41	1017	-0.0343445	951	-0.015101	0.0192435	-0.0192435
IQCF5	405	-0.0747402	324	-0.0555246	0.0192156	-0.0192156
VASH1	1086	-0.0841076	1074	-0.0648943	0.0192132	-0.0192132
KLHL35	1704	-0.0911492	1314	-0.071938	0.0192112	-0.0192112
SPINK6	243	-0.0442686	243	-0.0250624	0.0192062	-0.0192062
RAI1	5514	-0.10154	5895	-0.0823402	0.0191993	-0.0191993
NT5C	612	-0.0883061	579	-0.0691369	0.0191693	-0.0191693
DCPS	1020	-0.070839	1023	-0.0517109	0.0191281	-0.0191281
RNF125	534	-0.0262722	699	-0.00714897	0.0191232	-0.0191232
LHX6	1101	-0.0766211	1179	-0.0575129	0.0191082	-0.0191082
CAMKV	1476	-0.0630512	1218	-0.0439467	0.0191045	-0.0191045
NME3	510	-0.0731009	510	-0.0540081	0.0190928	-0.0190928
FKBP2	423	-0.081319	423	-0.0622396	0.0190795	-0.0190795
MYADML2	924	-0.165851	750	-0.146785	0.0190662	-0.0190662
HPSE	1404	-0.0519508	1635	-0.0328869	0.0190638	-0.0190638
TRDMT1	1065	-0.0456732	1176	-0.0266175	0.0190557	-0.0190557
RSPO4	453	-0.100709	702	-0.0816553	0.0190537	-0.0190537
HLCS	2208	-0.0493592	2184	-0.030314	0.0190452	-0.0190452
TEX37	519	-0.0592965	543	-0.0402554	0.0190412	-0.0190412
KLF8	1071	-0.0707942	1071	-0.0517696	0.0190246	-0.0190246
DEFB136	231	-0.0502112	231	-0.0311991	0.0190121	-0.0190121
DDR1	873	-0.0771449	2319	-0.0581399	0.019005	-0.019005
RANGAP1	1806	-0.0818964	1758	-0.0628962	0.0190002	-0.0190002
RGR	861	-0.108013	888	-0.0890224	0.0189904	-0.0189904
SDF2L1	666	-0.0755115	666	-0.0565309	0.0189807	-0.0189807
SOD2	669	-0.0321186	669	-0.0131552	0.0189635	-0.0189635
SUN2	2268	-0.086419	2223	-0.0674637	0.0189552	-0.0189552
SAMM50	1395	-0.0343476	1410	-0.0153935	0.0189541	-0.0189541
CHST3	1455	-0.0893792	1413	-0.0704288	0.0189505	-0.0189505
IVD	1272	-0.059505	1281	-0.0405842	0.0189208	-0.0189208
ABHD16A	1677	-0.0695578	1800	-0.0506494	0.0189084	-0.0189084
SLFNL1	1227	-0.132034	1209	-0.113145	0.018888	-0.018888
IBA57	1074	-0.0919365	1065	-0.0730656	0.0188709	-0.0188709
KRR1	414	-0.0535781	1146	-0.0347148	0.0188633	-0.0188633
IL17B	543	-0.116074	543	-0.0972109	0.0188633	-0.0188633
PLEK2	1074	-0.0459708	1062	-0.0271104	0.0188604	-0.0188604
TMEM252	516	-0.0851721	501	-0.0663157	0.0188564	-0.0188564
SATB2	2235	-0.0577419	2202	-0.0388881	0.0188539	-0.0188539
DDA1	306	-0.0482467	309	-0.0294081	0.0188386	-0.0188386
APBA1	2505	-0.0584882	2496	-0.0396577	0.0188305	-0.0188305
PLBD2	1752	-0.0979123	1767	-0.079097	0.0188154	-0.0188154
CTTN	1650	-0.0740823	1788	-0.0552765	0.0188058	-0.0188058
ERAS	690	-0.0651354	696	-0.0463404	0.018795	-0.018795
BBS12	2127	-0.0461429	2139	-0.0273719	0.0187711	-0.0187711
RNLS	537	-0.0470559	1029	-0.0282864	0.0187696	-0.0187696
FHL2	867	-0.0794761	1044	-0.0607083	0.0187678	-0.0187678
MYLPF	513	-0.0303867	411	-0.011619	0.0187677	-0.0187677
PIK3R5	2571	-0.0917023	2634	-0.0729635	0.0187388	-0.0187388
SLC25A25	1503	-0.0573475	1542	-0.0386268	0.0187207	-0.0187207
FKBP10	1749	-0.0844023	1749	-0.0656907	0.0187116	-0.0187116
FAM111A	1833	-0.0415374	1788	-0.0228286	0.0187088	-0.0187088
CCDC64B	1515	-0.0987386	1518	-0.0800441	0.0186944	-0.0186944
KCNK16	885	-0.0991406	909	-0.0804481	0.0186925	-0.0186925
ZNF76	1713	-0.083519	1707	-0.064842	0.018677	-0.018677
GP1BB	681	-0.216884	597	-0.198226	0.0186581	-0.0186581
SLC43A3	1476	-0.0608534	1062	-0.0421993	0.0186541	-0.0186541
GFAP	1299	-0.084127	1230	-0.0654794	0.0186476	-0.0186476
ICAM3	1635	-0.0635127	1653	-0.0448709	0.0186418	-0.0186418
AEN	738	-0.0982562	981	-0.0796359	0.0186203	-0.0186203
TNFRSF19	1251	-0.0382352	1248	-0.0196414	0.0185938	-0.0185938
ATAT1	1257	-0.0549888	1338	-0.0364041	0.0185847	-0.0185847
CTRL	810	-0.0700907	795	-0.0515125	0.0185782	-0.0185782
TAGLN3	645	-0.0625393	600	-0.0439681	0.0185712	-0.0185712
NUDT16L1	633	-0.101153	693	-0.0825895	0.0185636	-0.0185636
GKN2	555	-0.0409227	555	-0.0223898	0.0185329	-0.0185329
MTHFR	2088	-0.0720436	2091	-0.0535277	0.0185159	-0.0185159
POLR2I	378	-0.0538096	378	-0.0353176	0.018492	-0.018492
MTSS1L	996	-0.105565	1920	-0.0870726	0.0184919	-0.0184919
TMX3	1374	-0.0379751	1365	-0.0195003	0.0184747	-0.0184747
NUDT18	978	-0.0708031	1542	-0.0523426	0.0184605	-0.0184605
PIGG	2259	-0.0542686	2712	-0.0358128	0.0184558	-0.0184558
BAG3	1533	-0.0937129	1548	-0.0752666	0.0184463	-0.0184463
TEX29	300	-0.052535	471	-0.0340947	0.0184403	-0.0184403
TNK1	2010	-0.0866893	1908	-0.068274	0.0184153	-0.0184153
FOSL1	807	-0.0862722	813	-0.0678824	0.0183898	-0.0183898
GAS2L2	2610	-0.0946321	2634	-0.0762554	0.0183768	-0.0183768
CD300E	597	-0.0663744	675	-0.048019	0.0183554	-0.0183554
MGARP	726	-0.0433017	789	-0.0249666	0.0183351	-0.0183351
CNOT11	1524	-0.0303501	1383	-0.0120317	0.0183185	-0.0183185
CKAP4	1815	-0.0735826	1371	-0.0552697	0.0183129	-0.0183129
GNB1L	990	-0.116501	990	-0.0981902	0.0183104	-0.0183104
NKX2-3	1191	-0.0796378	897	-0.0613348	0.018303	-0.018303
NDNL2	900	-0.103885	480	-0.0855958	0.0182887	-0.0182887
IQCF1	624	-0.0570077	606	-0.0387278	0.0182798	-0.0182798
LLGL2	3084	-0.0912744	3222	-0.0730092	0.0182652	-0.0182652
CSPG5	456	-0.064233	1638	-0.0459712	0.0182618	-0.0182618
FAM150B	462	-0.0855085	465	-0.0672534	0.0182552	-0.0182552
CCDC37	1812	-0.054462	1821	-0.036216	0.018246	-0.018246
OR8S1	930	-0.078337	888	-0.0600928	0.0182442	-0.0182442
CCR4	1086	-0.0491213	1080	-0.0308911	0.0182302	-0.0182302
AQP2	780	-0.0945493	816	-0.0763417	0.0182077	-0.0182077
TBL1XR1	1131	-0.0600624	1521	-0.041875	0.0181874	-0.0181874
SNRNP27	459	-0.0258135	468	-0.00763798	0.0181756	-0.0181756
NPRL2	819	-0.0680071	1143	-0.0498476	0.0181596	-0.0181596
MRPS18A	588	-0.0591325	801	-0.0409896	0.0181429	-0.0181429
ROMO1	240	-0.0216485	225	-0.00350809	0.0181404	-0.0181404
RRP7A	843	-0.0770465	756	-0.0589201	0.0181264	-0.0181264
ADRA1D	1698	-0.104953	999	-0.0868284	0.0181247	-0.0181247
CMBL	735	-0.0443685	738	-0.0262713	0.0180972	-0.0180972
MYOD1	957	-0.102996	960	-0.0849094	0.018087	-0.018087
LRRC2	1122	-0.0382896	1065	-0.0202033	0.0180862	-0.0180862
TPK1	687	-0.0463371	732	-0.0282707	0.0180664	-0.0180664
ENG	1959	-0.0925793	1962	-0.0745141	0.0180652	-0.0180652
UBA52	384	-0.0238715	387	-0.00580841	0.0180631	-0.0180631
NDUFA4	231	-0.0512433	249	-0.0331856	0.0180577	-0.0180577
C22orf31	816	-0.0623365	864	-0.0442847	0.0180518	-0.0180518
PRRX2	498	-0.126634	501	-0.108594	0.0180404	-0.0180404
ELF1	1845	-0.0395434	1842	-0.0215633	0.0179801	-0.0179801
PNP	903	-0.0449759	876	-0.0270061	0.0179698	-0.0179698
SEMA4C	2502	-0.0888582	2475	-0.0708924	0.0179657	-0.0179657
GM2A	588	-0.051237	588	-0.0332724	0.0179646	-0.0179646
F3	888	-0.025766	879	-0.00782268	0.0179433	-0.0179433
EHD1	1203	-0.0816595	1605	-0.063721	0.0179386	-0.0179386
ZFP1	1218	-0.0488227	1215	-0.0308878	0.017935	-0.017935
SYK	1830	-0.0463909	1905	-0.0284655	0.0179254	-0.0179254
OGT	3111	-0.035446	3141	-0.0175252	0.0179208	-0.0179208
DNAJB2	837	-0.0598114	618	-0.0419013	0.0179101	-0.0179101
CDK19	1311	-0.0422554	1506	-0.0243556	0.0178998	-0.0178998
CCND2	876	-0.0796707	675	-0.0617742	0.0178965	-0.0178965
MRPL14	438	-0.0590444	438	-0.0411662	0.0178782	-0.0178782
ABRACL	246	-0.0435446	246	-0.0256709	0.0178737	-0.0178737
PTPLA	609	-0.0497591	846	-0.0319112	0.0178479	-0.0178479
PEX11A	693	-0.0429683	741	-0.0251222	0.0178461	-0.0178461
OVCA2	672	-0.0525319	684	-0.0346887	0.0178432	-0.0178432
IFNLR1	1533	-0.0860368	1548	-0.0681944	0.0178424	-0.0178424
SHC3	1764	-0.0660267	1605	-0.0481963	0.0178304	-0.0178304
AVPR2	1104	-0.0983609	1107	-0.0805424	0.0178185	-0.0178185
FAM122A	1002	-0.0398085	864	-0.0220122	0.0177963	-0.0177963
CCDC142	2286	-0.0749385	2250	-0.0571428	0.0177957	-0.0177957
NIF3L1	1134	-0.0459741	1134	-0.0281866	0.0177875	-0.0177875
GMNN	618	-0.0826034	633	-0.0648192	0.0177842	-0.0177842
C11orf54	948	-0.0593032	948	-0.0415206	0.0177826	-0.0177826
EIF5	1296	-0.0323797	1272	-0.0146079	0.0177718	-0.0177718
IL21R	1662	-0.0878477	1590	-0.0700771	0.0177705	-0.0177705
XCR1	1026	-0.062927	1014	-0.0451655	0.0177615	-0.0177615
ACTL6A	1269	-0.0523288	1290	-0.0345818	0.0177469	-0.0177469
C11orf53	720	-0.073099	852	-0.0554153	0.0176837	-0.0176837
RPA2	810	-0.0529773	1029	-0.0353028	0.0176745	-0.0176745
FBXO28	840	-0.0379975	1104	-0.0203249	0.0176726	-0.0176726
TIAM2	4866	-0.047615	4914	-0.0299765	0.0176385	-0.0176385
RND2	690	-0.0358642	690	-0.0182436	0.0176206	-0.0176206
DEXI	288	-0.0835637	288	-0.0659434	0.0176203	-0.0176203
TMEM74	915	-0.0560062	918	-0.0383914	0.0176148	-0.0176148
LAGE3	243	-0.0608181	444	-0.0432066	0.0176115	-0.0176115
OR10W1	486	-0.0896016	936	-0.0719975	0.0176041	-0.0176041
YAF2	477	-0.0500718	543	-0.0324821	0.0175897	-0.0175897
TULP3	1443	-0.0410832	1332	-0.0235036	0.0175796	-0.0175796
XBP1	1155	-0.0537794	1140	-0.0362358	0.0175436	-0.0175436
TFR2	2418	-0.0793943	2418	-0.0618783	0.0175159	-0.0175159
MAP4	3198	-0.0548149	2946	-0.0373052	0.0175097	-0.0175097
MPZL2	648	-0.0454388	579	-0.0279372	0.0175016	-0.0175016
CETN1	519	-0.0561138	519	-0.0386128	0.0175011	-0.0175011
KCNJ10	1140	-0.0616144	1140	-0.0441211	0.0174933	-0.0174933
TSPYL1	1281	-0.0498741	1281	-0.0324058	0.0174682	-0.0174682
RNF222	642	-0.131115	636	-0.113665	0.0174498	-0.0174498
TP53I11	564	-0.0861768	747	-0.0687345	0.0174423	-0.0174423
PDE6D	402	-0.017867	426	-0.000453301	0.0174137	-0.0174137
CCDC9	963	-0.0732183	897	-0.0558218	0.0173965	-0.0173965
FZD1	1791	-0.0906112	1947	-0.0732157	0.0173955	-0.0173955
IKZF1	1398	-0.0694522	1518	-0.0520581	0.0173941	-0.0173941
TJAP1	1689	-0.0926841	1671	-0.075316	0.0173681	-0.0173681
ODAM	837	-0.0487252	834	-0.0313581	0.0173671	-0.0173671
FST	1032	-0.054364	1029	-0.0370064	0.0173576	-0.0173576
RDH14	1017	-0.0366515	1011	-0.0193132	0.0173383	-0.0173383
ARHGAP30	3063	-0.0921017	3228	-0.0747987	0.0173029	-0.0173029
COQ4	792	-0.0722926	798	-0.0549956	0.017297	-0.017297
TCN2	1305	-0.0986684	1299	-0.0813777	0.0172907	-0.0172907
SNTB2	1053	-0.0542673	1629	-0.0369789	0.0172884	-0.0172884
SCAF8	3810	-0.0369769	3732	-0.0196901	0.0172868	-0.0172868
RNF220	1062	-0.053474	1698	-0.0361959	0.0172781	-0.0172781
DOK4	981	-0.0682792	873	-0.0510025	0.0172767	-0.0172767
ATP1A1	2961	-0.0517231	3066	-0.0344655	0.0172576	-0.0172576
FEZF2	1350	-0.0797571	1383	-0.0625297	0.0172274	-0.0172274
OCSTAMP	1398	-0.110003	1344	-0.0927774	0.0172256	-0.0172256
GRPEL1	660	-0.0382675	648	-0.0210584	0.0172091	-0.0172091
TRAPPC2L	426	-0.0450767	423	-0.0278871	0.0171896	-0.0171896
DMRTB1	1017	-0.100973	798	-0.0837988	0.017174	-0.017174
PPM1L	189	-0.0352927	1083	-0.0181378	0.0171549	-0.0171549
AQP3	714	-0.0938747	876	-0.076753	0.0171217	-0.0171217
FAM167A	633	-0.102198	633	-0.085089	0.017109	-0.017109
PIK3IP1	789	-0.068053	783	-0.0509608	0.0170922	-0.0170922
SLC16A1	1494	-0.0518781	1506	-0.034846	0.017032	-0.017032
GPR160	1011	-0.0624748	1017	-0.0454526	0.0170222	-0.0170222
MSMO1	879	-0.0601289	879	-0.0431367	0.0169922	-0.0169922
NDUFAF1	984	-0.0540159	987	-0.0370476	0.0169683	-0.0169683
PRAF2	537	-0.0774205	537	-0.0604902	0.0169303	-0.0169303
MIEF2	1383	-0.109053	1386	-0.0921334	0.0169195	-0.0169195
CDC42EP1	1131	-0.113395	1098	-0.0964805	0.0169146	-0.0169146
KCTD2	789	-0.0381578	789	-0.0212447	0.0169131	-0.0169131
ZFAND3	426	-0.050943	684	-0.0340538	0.0168892	-0.0168892
GNPTG	918	-0.0445217	918	-0.0276355	0.0168862	-0.0168862
GRSF1	1095	-0.0467312	1341	-0.0298686	0.0168626	-0.0168626
C1QBP	843	-0.0450789	840	-0.028225	0.0168539	-0.0168539
HN1	465	-0.0525225	543	-0.0356889	0.0168336	-0.0168336
NDP	402	-0.0456833	402	-0.028893	0.0167903	-0.0167903
C1QL4	756	-0.0730172	714	-0.0562341	0.0167832	-0.0167832
C16orf46	1176	-0.0640823	1185	-0.0473014	0.0167809	-0.0167809
C12orf44	657	-0.0602683	654	-0.0435148	0.0167536	-0.0167536
XKR9	1122	-0.0717781	1122	-0.0550394	0.0167387	-0.0167387
KLF4	1458	-0.0630446	1512	-0.0463239	0.0167207	-0.0167207
KCTD13	849	-0.0562282	990	-0.0395133	0.0167149	-0.0167149
PARD3	3210	-0.0491834	4065	-0.0324715	0.016712	-0.016712
TRIM4	1083	-0.0457891	1497	-0.0290981	0.016691	-0.016691
ADAL	1080	-0.0535487	798	-0.0368658	0.0166829	-0.0166829
NUCB1	1038	-0.0894138	1374	-0.072764	0.0166498	-0.0166498
BSPRY	1017	-0.0696523	1221	-0.0530298	0.0166225	-0.0166225
ELK4	1221	-0.0576328	1293	-0.0410169	0.0166159	-0.0166159
LYRM5	261	-0.0263634	222	-0.00975056	0.0166128	-0.0166128
TMEM215	708	-0.0732697	708	-0.0566643	0.0166054	-0.0166054
PPT1	801	-0.0466883	906	-0.0300834	0.0166048	-0.0166048
TBC1D2	2805	-0.0829749	2763	-0.0663797	0.0165953	-0.0165953
AIMP2	963	-0.0448422	963	-0.0282683	0.0165739	-0.0165739
PPP1R14B	219	-0.0681389	444	-0.0515971	0.0165418	-0.0165418
PCK1	1875	-0.0709635	1869	-0.054436	0.0165276	-0.0165276
GCC1	2328	-0.0679865	2328	-0.0514829	0.0165035	-0.0165035
HIST1H2BE	381	-0.0993877	381	-0.0828956	0.0164921	-0.0164921
SIT1	651	-0.0807531	588	-0.0642615	0.0164916	-0.0164916
CTC1	3657	-0.0785442	3672	-0.0620624	0.0164818	-0.0164818
UQCRC1	1233	-0.0839478	1302	-0.067468	0.0164798	-0.0164798
RPS20	423	-0.0432211	360	-0.0267489	0.0164722	-0.0164722
ARFGAP2	1572	-0.0526848	1557	-0.0362189	0.0164659	-0.0164659
TMEM74B	753	-0.0815199	768	-0.0650692	0.0164507	-0.0164507
ETNK1	1230	-0.0219224	1200	-0.005477	0.0164454	-0.0164454
CCDC27	1479	-0.119054	1680	-0.102627	0.0164274	-0.0164274
GEMIN7	384	-0.0549501	396	-0.0385298	0.0164203	-0.0164203
KDELR3	555	-0.0420654	639	-0.0256585	0.0164068	-0.0164068
HPS4	2121	-0.0722639	2160	-0.0558808	0.0163831	-0.0163831
MECR	1122	-0.0538112	1122	-0.0374289	0.0163823	-0.0163823
SYNDIG1	618	-0.0787768	777	-0.0623961	0.0163807	-0.0163807
TRNAU1AP	864	-0.0598409	864	-0.0435085	0.0163325	-0.0163325
TFF2	390	-0.082679	375	-0.0663769	0.0163021	-0.0163021
EREG	444	-0.0371393	513	-0.0208487	0.0162906	-0.0162906
ZNF366	2235	-0.0779415	2232	-0.0616547	0.0162869	-0.0162869
COMMD9	597	-0.0776149	597	-0.0613523	0.0162626	-0.0162626
RANBP9	1506	-0.0481319	1815	-0.0318694	0.0162625	-0.0162625
RNF5	585	-0.0713155	534	-0.0550951	0.0162204	-0.0162204
SLC39A13	1098	-0.100972	1095	-0.0847631	0.0162086	-0.0162086
CLN5	1083	-0.0403578	1221	-0.0241534	0.0162044	-0.0162044
ZCCHC24	723	-0.10076	891	-0.0845749	0.0161854	-0.0161854
SPINT1	1599	-0.0573162	1608	-0.0411337	0.0161825	-0.0161825
PLIN2	1353	-0.0474118	1083	-0.0312377	0.016174	-0.016174
RFWD2	1791	-0.0372682	2202	-0.0211027	0.0161655	-0.0161655
FOXK2	1563	-0.0461527	1104	-0.030009	0.0161437	-0.0161437
OR4D1	936	-0.0700133	933	-0.0538849	0.0161284	-0.0161284
OSR1	846	-0.0810276	804	-0.0649012	0.0161263	-0.0161263
MOB2	708	-0.0657098	687	-0.0495929	0.016117	-0.016117
DNAJB1	813	-0.0330812	1023	-0.0169667	0.0161145	-0.0161145
VPS9D1	1866	-0.113069	1887	-0.096977	0.0160923	-0.0160923
FAM173B	666	-0.0299106	693	-0.0138196	0.0160911	-0.0160911
PSMC3	1359	-0.0592568	1320	-0.0431681	0.0160887	-0.0160887
OCEL1	498	-0.0816564	783	-0.0655815	0.0160749	-0.0160749
SSUH2	915	-0.0608021	1053	-0.0447446	0.0160575	-0.0160575
TNFSF8	705	-0.047413	705	-0.031359	0.016054	-0.016054
NDNF	1629	-0.0723544	1707	-0.0563079	0.0160466	-0.0160466
TPRKB	528	-0.059046	528	-0.0430013	0.0160447	-0.0160447
FLYWCH1	1944	-0.110108	2139	-0.0940648	0.0160429	-0.0160429
PRRT3	2931	-0.0813832	2898	-0.065356	0.0160273	-0.0160273
C19orf38	537	-0.0743049	609	-0.0582871	0.0160178	-0.0160178
OR5M11	963	-0.0511358	585	-0.035126	0.0160098	-0.0160098
AKR7A2	1113	-0.0722706	621	-0.0562625	0.0160081	-0.0160081
CPNE2	1647	-0.0460103	1641	-0.0300035	0.0160068	-0.0160068
EMC9	621	-0.0507702	621	-0.0347671	0.0160031	-0.0160031
ELMOD2	882	-0.0532762	879	-0.0372849	0.0159913	-0.0159913
MYL2	498	-0.0253021	501	-0.00931763	0.0159845	-0.0159845
WNT8B	993	-0.0638373	1056	-0.0478553	0.015982	-0.015982
PPP1R13L	1017	-0.093801	2433	-0.07785	0.0159509	-0.0159509
COMMD6	258	-0.0277304	372	-0.0117921	0.0159383	-0.0159383
CLDN1	633	-0.0384028	636	-0.0224648	0.015938	-0.015938
WSCD1	1728	-0.0859961	1728	-0.0700614	0.0159347	-0.0159347
ZEB1	3285	-0.0517492	3366	-0.0358191	0.01593	-0.01593
KPNA3	1494	-0.0522485	1566	-0.0363235	0.015925	-0.015925
CAV2	315	-0.0342752	489	-0.0183597	0.0159155	-0.0159155
NMT2	1491	-0.0323029	1479	-0.0164	0.015903	-0.015903
GLIS1	2124	-0.11238	1854	-0.0964808	0.0158989	-0.0158989
CLDN15	708	-0.0904198	681	-0.0745334	0.0158864	-0.0158864
UBE2O	3453	-0.0716933	3759	-0.0558137	0.0158796	-0.0158796
FBXW9	1371	-0.0819891	1452	-0.0661129	0.0158762	-0.0158762
RABIF	372	-0.0673422	372	-0.0514743	0.0158679	-0.0158679
RNF115	813	-0.0383937	918	-0.0225452	0.0158485	-0.0158485
C19orf70	354	-0.0823809	357	-0.066534	0.015847	-0.015847
SERPINB10	1194	-0.043316	1191	-0.0274724	0.0158436	-0.0158436
CHRDL1	1326	-0.0654309	1374	-0.0495928	0.0158381	-0.0158381
TK1	708	-0.0922572	714	-0.0764209	0.0158363	-0.0158363
ZBTB25	312	-0.0457449	1308	-0.0299182	0.0158267	-0.0158267
PATZ1	1926	-0.0683616	2064	-0.0525783	0.0157833	-0.0157833
CMTM3	543	-0.0422679	402	-0.0264855	0.0157824	-0.0157824
C12orf74	594	-0.0905871	600	-0.0748301	0.015757	-0.015757
RSG1	774	-0.0799769	774	-0.0642275	0.0157494	-0.0157494
IFNK	639	-0.0522741	606	-0.0365257	0.0157485	-0.0157485
FGF18	558	-0.0736604	624	-0.0579141	0.0157462	-0.0157462
MIXL1	570	-0.0810049	714	-0.0652588	0.0157461	-0.0157461
KIAA1143	465	-0.0569073	468	-0.0411665	0.0157407	-0.0157407
MFSD9	1425	-0.0420249	1413	-0.0262875	0.0157375	-0.0157375
BIN2	1701	-0.0541224	1500	-0.0383932	0.0157292	-0.0157292
CASS4	2397	-0.0729969	2307	-0.0572708	0.0157261	-0.0157261
ASB6	1161	-0.0869068	1053	-0.0711977	0.0157091	-0.0157091
PENK	798	-0.0647448	801	-0.0490362	0.0157086	-0.0157086
ZSWIM7	435	-0.0305532	438	-0.014851	0.0157022	-0.0157022
HES1	840	-0.0476837	843	-0.0319993	0.0156844	-0.0156844
VWA5B2	3732	-0.107636	3012	-0.0919654	0.0156706	-0.0156706
HCRTR2	1116	-0.0408081	1329	-0.0251507	0.0156573	-0.0156573
DONSON	1293	-0.0283638	1695	-0.0127109	0.0156529	-0.0156529
GCDH	1317	-0.0627221	1317	-0.0470703	0.0156518	-0.0156518
GABRD	1272	-0.0942667	1290	-0.0786255	0.0156412	-0.0156412
TPD52L2	561	-0.0664186	690	-0.0508084	0.0156102	-0.0156102
ASB2	1902	-0.0908241	1755	-0.0752217	0.0156024	-0.0156024
SOX8	1392	-0.0884464	1389	-0.0728505	0.0155959	-0.0155959
SEC23IP	3015	-0.0383138	3012	-0.0227436	0.0155701	-0.0155701
OR5B3	717	-0.0598986	942	-0.0443311	0.0155675	-0.0155675
ANPEP	2958	-0.0597605	2907	-0.044198	0.0155625	-0.0155625
ENOPH1	786	-0.0414811	786	-0.0259313	0.0155498	-0.0155498
CHAF1B	1701	-0.0517591	1554	-0.0362319	0.0155273	-0.0155273
GP2	960	-0.067628	1590	-0.0521019	0.0155261	-0.0155261
SAMD12	486	-0.0381054	579	-0.0225916	0.0155138	-0.0155138
PARP4	5133	-0.0383872	4884	-0.0228737	0.0155134	-0.0155134
FBXO39	1332	-0.0428623	1332	-0.0273656	0.0154967	-0.0154967
RPS7	588	-0.037608	585	-0.0221373	0.0154707	-0.0154707
MANF	558	-0.0468211	546	-0.0313662	0.015455	-0.015455
EIF4EBP1	357	-0.0629597	357	-0.0475048	0.0154549	-0.0154549
GRHPR	1005	-0.0696905	1122	-0.0542373	0.0154533	-0.0154533
SEC14L1	2172	-0.0458791	2046	-0.0304382	0.0154409	-0.0154409
TNMD	954	-0.037229	942	-0.0218041	0.0154249	-0.0154249
NHSL1	4452	-0.0596233	4752	-0.0442096	0.0154136	-0.0154136
LSM3	309	-0.0314497	309	-0.0160407	0.0154091	-0.0154091
SEC61A2	1425	-0.0361801	1524	-0.0207755	0.0154046	-0.0154046
CRY2	1845	-0.0641736	1782	-0.0487868	0.0153869	-0.0153869
ZNF503	1935	-0.0883741	1968	-0.072991	0.015383	-0.015383
MMACHC	846	-0.0619416	843	-0.0465602	0.0153814	-0.0153814
NFYB	618	-0.0695638	612	-0.0541923	0.0153715	-0.0153715
CD274	894	-0.0411704	867	-0.0258081	0.0153623	-0.0153623
DCLK3	1935	-0.0692202	1929	-0.0538583	0.0153619	-0.0153619
SCRN2	1272	-0.110099	1278	-0.094741	0.0153584	-0.0153584
ESRRG	1371	-0.032073	1329	-0.0167159	0.0153571	-0.0153571
PGF	684	-0.0792155	669	-0.0638798	0.0153357	-0.0153357
ODF1	786	-0.0489645	762	-0.0336313	0.0153332	-0.0153332
ZNF75A	1074	-0.0645165	852	-0.0492008	0.0153157	-0.0153157
ZPBP2	984	-0.0441714	1011	-0.0288743	0.0152971	-0.0152971
HOXA3	1332	-0.089903	1329	-0.0746086	0.0152944	-0.0152944
HSD11B2	1215	-0.0923821	1218	-0.0771023	0.0152798	-0.0152798
TUBGCP6	5337	-0.0884616	4842	-0.0732138	0.0152478	-0.0152478
ALKBH4	894	-0.070021	888	-0.0547806	0.0152404	-0.0152404
GPX1	543	-0.0630046	621	-0.0477793	0.0152252	-0.0152252
TXNIP	1176	-0.0400549	1176	-0.0248317	0.0152232	-0.0152232
ANKRD50	4287	-0.0324262	4281	-0.0172032	0.015223	-0.015223
CISH	756	-0.102702	774	-0.0874845	0.0152178	-0.0152178
EIF1	342	-0.0109237	342	0.00428902	0.0152127	-0.0152127
AKIRIN2	378	-0.0414471	612	-0.0262357	0.0152114	-0.0152114
REEP4	777	-0.0474556	765	-0.0322572	0.0151984	-0.0151984
STUB1	912	-0.0607055	912	-0.0455098	0.0151957	-0.0151957
ACP6	1284	-0.062189	1065	-0.0470004	0.0151886	-0.0151886
XXYLT1	1179	-0.0807548	1179	-0.0655819	0.0151729	-0.0151729
NDUFAF6	708	-0.0523056	1011	-0.037143	0.0151627	-0.0151627
MATN4	1869	-0.0718673	1872	-0.0567131	0.0151542	-0.0151542
HS3ST6	609	-0.0883165	1029	-0.0731959	0.0151206	-0.0151206
DDOST	1338	-0.0369349	1368	-0.0218174	0.0151175	-0.0151175
PEX11G	711	-0.104339	480	-0.089226	0.0151135	-0.0151135
NT5C3B	879	-0.0269724	879	-0.0118642	0.0151082	-0.0151082
LIMK2	2013	-0.0566498	1707	-0.0415436	0.0151062	-0.0151062
HTR1D	1134	-0.0849136	1134	-0.069814	0.0150996	-0.0150996
POLDIP3	1263	-0.050131	1254	-0.0350418	0.0150892	-0.0150892
MYBPC3	2892	-0.0802796	3735	-0.0652067	0.0150729	-0.0150729
FHL3	882	-0.0849419	837	-0.0698913	0.0150507	-0.0150507
MIPEP	2052	-0.0342929	2136	-0.0192487	0.0150443	-0.0150443
ADCK4	1599	-0.0796155	1626	-0.0646086	0.0150069	-0.0150069
TGFBR1	1416	-0.0528567	1497	-0.0378531	0.0150037	-0.0150037
KCNJ15	1200	-0.0614648	1128	-0.0464724	0.0149923	-0.0149923
FEN1	1143	-0.0668638	1146	-0.0518855	0.0149783	-0.0149783
ILVBL	1761	-0.0763531	1878	-0.0613941	0.0149589	-0.0149589
CDC6	1683	-0.0479126	1683	-0.0329553	0.0149573	-0.0149573
FAM198B	1560	-0.0432707	1587	-0.0283243	0.0149465	-0.0149465
ZDHHC15	660	-0.0526846	873	-0.0377381	0.0149464	-0.0149464
SMPD2	1272	-0.0803177	1272	-0.0653713	0.0149464	-0.0149464
DHH	1224	-0.0830664	1191	-0.0681493	0.0149171	-0.0149171
TBCE	1749	-0.0291281	1584	-0.0142213	0.0149068	-0.0149068
FGFR1OP	1080	-0.0289441	1200	-0.0140431	0.014901	-0.014901
GATSL3	996	-0.081119	993	-0.0662228	0.0148961	-0.0148961
TAP1	2415	-0.066675	2418	-0.0517859	0.0148891	-0.0148891
CTRC	816	-0.0967437	807	-0.0818584	0.0148853	-0.0148853
PAFAH1B3	717	-0.0741053	693	-0.0592225	0.0148828	-0.0148828
RFXANK	828	-0.094222	783	-0.0793404	0.0148816	-0.0148816
ZBTB18	1569	-0.0547557	1596	-0.0398778	0.0148779	-0.0148779
FAM124B	1374	-0.0537468	732	-0.0388844	0.0148624	-0.0148624
CYP1B1	1584	-0.0775308	1485	-0.062673	0.0148578	-0.0148578
BTLA	879	-0.053908	873	-0.0390615	0.0148465	-0.0148465
MGST1	468	-0.0454759	471	-0.0306405	0.0148354	-0.0148354
B3GNT1	1248	-0.0637616	1248	-0.0489397	0.014822	-0.014822
HES7	690	-0.0894261	678	-0.0746058	0.0148203	-0.0148203
CD28	663	-0.0369924	663	-0.022176	0.0148164	-0.0148164
MSLN	1203	-0.07688	1230	-0.0620655	0.0148145	-0.0148145
DHRS13	1071	-0.0834228	1131	-0.0686084	0.0148144	-0.0148144
EFCAB12	1005	-0.049812	1215	-0.035	0.014812	-0.014812
CDCA4	705	-0.11377	717	-0.0989764	0.0147935	-0.0147935
ELMSAN1	3141	-0.0696537	3096	-0.0548643	0.0147894	-0.0147894
NAGPA	1548	-0.0723935	1551	-0.0576214	0.0147721	-0.0147721
FAM199X	1146	-0.0425406	1167	-0.0277724	0.0147682	-0.0147682
NCF2	1752	-0.0621917	1776	-0.0474471	0.0147445	-0.0147445
FAM102A	1158	-0.0663084	1158	-0.0515711	0.0147373	-0.0147373
WDR45B	1035	-0.0311045	966	-0.0163683	0.0147362	-0.0147362
SPATA20	2370	-0.067703	2403	-0.0529779	0.0147251	-0.0147251
TMEM82	993	-0.138435	1032	-0.123712	0.0147231	-0.0147231
HTR2B	1440	-0.0395044	1443	-0.0247831	0.0147213	-0.0147213
HEMGN	1395	-0.0777627	1341	-0.0630442	0.0147185	-0.0147185
BACH1	2232	-0.0458212	2220	-0.0311143	0.0147069	-0.0147069
SUN5	1131	-0.0445098	1146	-0.0298113	0.0146985	-0.0146985
NUDT5	621	-0.0641525	693	-0.0494582	0.0146943	-0.0146943
TMEM184B	1230	-0.0822635	1224	-0.0675705	0.0146929	-0.0146929
PPIH	537	-0.0243687	534	-0.00968401	0.0146847	-0.0146847
SSH1	2886	-0.0590759	3150	-0.0444084	0.0146674	-0.0146674
ATF4	999	-0.0469778	1056	-0.0323184	0.0146594	-0.0146594
C15orf52	1620	-0.089575	1614	-0.0749171	0.0146579	-0.0146579
UBL3	351	-0.0502624	351	-0.0356418	0.0146206	-0.0146206
TMEM143	1011	-0.0772729	1371	-0.0626585	0.0146144	-0.0146144
DPYS	1461	-0.0296636	1560	-0.0150499	0.0146137	-0.0146137
CD9	696	-0.0243914	681	-0.00978469	0.0146067	-0.0146067
SNRNP25	516	-0.0447433	762	-0.0301439	0.0145994	-0.0145994
PRDM14	1488	-0.0467563	1725	-0.0321728	0.0145835	-0.0145835
LRRC69	1044	-0.0561924	576	-0.0416149	0.0145775	-0.0145775
FAM92B	870	-0.0375349	1014	-0.0229661	0.0145688	-0.0145688
NFRKB	3897	-0.058489	3969	-0.0439216	0.0145674	-0.0145674
CYTH1	1203	-0.0498037	1260	-0.0352479	0.0145559	-0.0145559
MAPK3	1113	-0.0589833	1131	-0.044432	0.0145513	-0.0145513
CNGA3	2121	-0.0619579	2046	-0.0474094	0.0145485	-0.0145485
SHCBP1L	2001	-0.0315088	2169	-0.0169796	0.0145292	-0.0145292
BOD1L1	8640	-0.0397232	8577	-0.025196	0.0145271	-0.0145271
QDPR	630	-0.0555629	735	-0.0410481	0.0145148	-0.0145148
WNT9B	1077	-0.108755	1077	-0.0942471	0.0145075	-0.0145075
PVRL3	1521	-0.0460267	1329	-0.031543	0.0144836	-0.0144836
FBXO18	3144	-0.0438599	3240	-0.0293968	0.0144631	-0.0144631
DSEL	3639	-0.028019	3669	-0.0135727	0.0144463	-0.0144463
MPI	1272	-0.0800918	1272	-0.0656675	0.0144243	-0.0144243
DCTPP1	513	-0.065182	513	-0.0507812	0.0144008	-0.0144008
GFRA2	1401	-0.0738749	1395	-0.0594839	0.014391	-0.014391
ANKRD54	900	-0.11141	900	-0.0970235	0.0143866	-0.0143866
MRPL53	336	-0.0731098	339	-0.0587297	0.0143801	-0.0143801
BID	573	-0.0480879	684	-0.0337087	0.0143793	-0.0143793
PRICKLE4	1023	-0.0889058	1161	-0.0745286	0.0143771	-0.0143771
AIM1L	4542	-0.0860364	1851	-0.0716618	0.0143747	-0.0143747
SERPINA1	1257	-0.0454257	1242	-0.031065	0.0143607	-0.0143607
NADSYN1	2094	-0.0812921	2121	-0.0669408	0.0143512	-0.0143512
ADAMTS1	2895	-0.0439333	2889	-0.0295892	0.0143441	-0.0143441
SYNPO	2784	-0.105706	2775	-0.0913752	0.014331	-0.014331
SERPINB8	1155	-0.0510896	1023	-0.0367645	0.0143252	-0.0143252
TMEM52B	570	-0.064611	549	-0.050291	0.01432	-0.01432
SERPINB12	1215	-0.0450537	1278	-0.0307403	0.0143134	-0.0143134
ADAMTSL4	3210	-0.0961609	2349	-0.0818664	0.0142945	-0.0142945
MTMR1	1998	-0.0326474	1998	-0.0183602	0.0142872	-0.0142872
ZBTB32	1410	-0.0913508	1368	-0.0770783	0.0142725	-0.0142725
CCDC63	1680	-0.0201454	1695	-0.00587398	0.0142714	-0.0142714
FBXO5	1233	-0.0424434	1311	-0.0281722	0.0142712	-0.0142712
PRPF38A	942	-0.0254805	939	-0.0112198	0.0142607	-0.0142607
NDUFS4	432	-0.0454373	528	-0.031178	0.0142593	-0.0142593
SASH3	1143	-0.0850712	1143	-0.0708388	0.0142324	-0.0142324
FICD	1377	-0.0599182	1377	-0.0456898	0.0142284	-0.0142284
CHID1	1674	-0.0897661	1182	-0.075544	0.0142221	-0.0142221
CYP1A1	1560	-0.0461881	1551	-0.0319723	0.0142157	-0.0142157
OR6B1	951	-0.0638718	936	-0.0496649	0.0142068	-0.0142068
DPYSL5	1704	-0.0531493	1695	-0.0389466	0.0142028	-0.0142028
GJB3	810	-0.0883757	813	-0.0741758	0.0142	-0.0142
LDLRAD1	597	-0.086619	621	-0.0724225	0.0141965	-0.0141965
TRIM26	1623	-0.0824275	1620	-0.0682532	0.0141743	-0.0141743
CAPZA1	864	-0.0288281	861	-0.0146563	0.0141717	-0.0141717
PRSS37	711	-0.0479524	648	-0.0337871	0.0141653	-0.0141653
HOXC8	729	-0.0302433	459	-0.016098	0.0141453	-0.0141453
LRRC19	1029	-0.0673267	1113	-0.0531834	0.0141433	-0.0141433
BLCAP	264	-0.0664337	198	-0.0523085	0.0141251	-0.0141251
ERGIC1	765	-0.0571476	948	-0.0430403	0.0141072	-0.0141072
HSPA12B	2067	-0.0738465	2064	-0.0597398	0.0141067	-0.0141067
TSPAN15	1002	-0.0596781	885	-0.0455772	0.0141009	-0.0141009
OR56A3	960	-0.0783931	942	-0.0642979	0.0140952	-0.0140952
MUC13	1482	-0.0456047	1218	-0.0315174	0.0140873	-0.0140873
NXT2	585	-0.0416729	576	-0.027587	0.0140858	-0.0140858
SLC29A3	1047	-0.07578	1428	-0.0616952	0.0140849	-0.0140849
CYP26C1	1569	-0.0974227	1566	-0.0833393	0.0140834	-0.0140834
PRSS21	978	-0.0579593	954	-0.043877	0.0140824	-0.0140824
ZNF605	2004	-0.0764116	1914	-0.0623343	0.0140773	-0.0140773
SHISA2	561	-0.0878806	852	-0.0738115	0.0140691	-0.0140691
ACCS	1491	-0.0848912	1404	-0.0708256	0.0140656	-0.0140656
CCK	354	-0.101843	348	-0.0877825	0.0140601	-0.0140601
ZC2HC1B	648	-0.0332493	381	-0.0191916	0.0140576	-0.0140576
RASL12	804	-0.0780506	795	-0.0639933	0.0140573	-0.0140573
TBXA2R	1029	-0.130344	1065	-0.116288	0.0140558	-0.0140558
B4GALNT2	1548	-0.0458286	1659	-0.0317737	0.014055	-0.014055
TSPAN8	726	-0.0510457	714	-0.0370084	0.0140372	-0.0140372
SLITRK2	2532	-0.0410546	2538	-0.0270188	0.0140358	-0.0140358
WNT1	834	-0.0928579	1113	-0.0788237	0.0140343	-0.0140343
CABP4	834	-0.0890867	831	-0.0750554	0.0140313	-0.0140313
MMP9	2181	-0.0610426	2115	-0.047019	0.0140235	-0.0140235
HOXB1	909	-0.067639	915	-0.0536184	0.0140205	-0.0140205
TRAIP	1416	-0.0639833	1407	-0.049965	0.0140183	-0.0140183
POU4F3	1017	-0.0653171	1017	-0.0513015	0.0140155	-0.0140155
GAS7	1287	-0.0631235	1317	-0.0491152	0.0140083	-0.0140083
INSIG1	840	-0.0645564	735	-0.0505491	0.0140074	-0.0140074
CD3EAP	1524	-0.0780349	1515	-0.0640329	0.014002	-0.014002
BFSP2	1242	-0.0793195	1248	-0.06532	0.0139995	-0.0139995
SLCO4C1	1833	-0.050902	2136	-0.0369123	0.0139897	-0.0139897
CBLN1	582	-0.0474678	477	-0.0334969	0.0139709	-0.0139709
SFPQ	1344	-0.0262212	2097	-0.0122537	0.0139675	-0.0139675
LRRC46	960	-0.0839559	942	-0.069991	0.0139649	-0.0139649
CSRP3	585	-0.0468372	585	-0.0328807	0.0139565	-0.0139565
LHX9	816	-0.0724526	1191	-0.0585067	0.0139459	-0.0139459
PRSS53	1674	-0.112012	1659	-0.0980686	0.0139436	-0.0139436
AKT1S1	759	-0.104909	831	-0.0909656	0.0139432	-0.0139432
EPC1	2412	-0.0300389	2475	-0.0160977	0.0139412	-0.0139412
BCL7B	609	-0.0468448	609	-0.0329049	0.0139399	-0.0139399
DKK3	1047	-0.080622	1011	-0.0666839	0.0139381	-0.0139381
CAMKK2	1737	-0.0480825	1821	-0.0341602	0.0139223	-0.0139223
CLIC1	741	-0.0568981	726	-0.0429809	0.0139172	-0.0139172
NCL	2154	-0.0394513	2136	-0.025538	0.0139133	-0.0139133
LPGAT1	1287	-0.0485192	960	-0.0346099	0.0139093	-0.0139093
SLC25A45	867	-0.0783008	957	-0.0643933	0.0139075	-0.0139075
IGSF6	723	-0.0620256	720	-0.0481405	0.013885	-0.013885
SLC16A13	1308	-0.0853774	1275	-0.0715	0.0138774	-0.0138774
PSMB10	822	-0.0607092	822	-0.0468332	0.013876	-0.013876
RTKN	1686	-0.0847793	1653	-0.0709142	0.0138651	-0.0138651
LEPREL2	1722	-0.0883608	2208	-0.0744965	0.0138642	-0.0138642
KCNJ13	1083	-0.0442018	1083	-0.0303432	0.0138586	-0.0138586
CCDC70	702	-0.047292	702	-0.0334379	0.0138541	-0.0138541
MAP3K11	2571	-0.0780402	2550	-0.0641865	0.0138537	-0.0138537
RAD9A	1173	-0.0757633	1158	-0.0619118	0.0138515	-0.0138515
FRS3	1485	-0.0977784	1485	-0.0839287	0.0138498	-0.0138498
CENPK	813	-0.0642245	810	-0.0503898	0.0138347	-0.0138347
KCNJ6	1275	-0.0461793	1245	-0.032364	0.0138153	-0.0138153
LRRC48	1584	-0.050034	1572	-0.0362214	0.0138126	-0.0138126
RPS23	447	-0.0469158	522	-0.0331101	0.0138057	-0.0138057
WNT5B	726	-0.0779163	1077	-0.064114	0.0138022	-0.0138022
FYTTD1	957	-0.0192689	954	-0.00546796	0.013801	-0.013801
QARS	2328	-0.0641804	2277	-0.0503946	0.0137858	-0.0137858
ZNF830	1119	-0.0248283	1110	-0.0110445	0.0137837	-0.0137837
CCDC6	1122	-0.0274359	1746	-0.0136653	0.0137705	-0.0137705
NDUFAF3	558	-0.0878184	555	-0.0740484	0.01377	-0.01377
RSL1D1	1497	-0.0386952	1437	-0.024945	0.0137502	-0.0137502
CECR5	1143	-0.0739162	1251	-0.0601665	0.0137497	-0.0137497
FAM71F2	705	-0.0559267	930	-0.0421817	0.013745	-0.013745
SCRN1	1305	-0.0384129	1242	-0.0246691	0.0137438	-0.0137438
TMEM242	414	-0.015111	426	-0.00136941	0.0137416	-0.0137416
ASB9	885	-0.0536544	861	-0.0399128	0.0137415	-0.0137415
VASH2	282	-0.0518325	933	-0.0380917	0.0137408	-0.0137408
U2AF2	726	-0.0607234	1428	-0.0469906	0.0137327	-0.0137327
CBX7	471	-0.0883871	690	-0.0746663	0.0137208	-0.0137208
FGF9	627	-0.0317583	627	-0.0180378	0.0137205	-0.0137205
NR1D2	1734	-0.0371611	1851	-0.0234596	0.0137015	-0.0137015
CPA1	1260	-0.0631353	1260	-0.0494357	0.0136996	-0.0136996
MOGS	2511	-0.060577	2517	-0.0468799	0.0136971	-0.0136971
ZDHHC20	1095	-0.0376407	936	-0.0239466	0.0136941	-0.0136941
EPHX3	1272	-0.0681118	1083	-0.0544452	0.0136666	-0.0136666
OSGIN2	1650	-0.0321813	1509	-0.0185233	0.0136579	-0.0136579
MTIF3	843	-0.0358821	837	-0.0222358	0.0136463	-0.0136463
FUBP3	1734	-0.0419196	1719	-0.0282736	0.013646	-0.013646
IGSF9B	4035	-0.082404	2412	-0.0687638	0.0136402	-0.0136402
TMEM256-PLSCR3	909	-0.0757962	1095	-0.0621657	0.0136305	-0.0136305
CD226	1005	-0.0234712	999	-0.009842	0.0136292	-0.0136292
ACTL7A	1320	-0.0528822	1305	-0.0392624	0.0136198	-0.0136198
FAM195A	303	-0.0720093	462	-0.058399	0.0136103	-0.0136103
KCTD15	852	-0.0681086	705	-0.0545299	0.0135786	-0.0135786
MAP2K6	1005	-0.022583	1005	-0.00900949	0.0135735	-0.0135735
SLC38A7	1416	-0.0819452	1164	-0.068381	0.0135642	-0.0135642
FAM69A	1266	-0.0568557	1287	-0.0433038	0.0135519	-0.0135519
RS1	675	-0.0311939	675	-0.0176453	0.0135487	-0.0135487
SYTL3	1332	-0.0558316	1833	-0.042311	0.0135206	-0.0135206
RPP25	633	-0.0658177	597	-0.0523089	0.0135089	-0.0135089
IL15RA	708	-0.0502671	765	-0.0367646	0.0135024	-0.0135024
TIMM13	285	-0.0855541	288	-0.0720573	0.0134968	-0.0134968
FAM166A	966	-0.0960801	903	-0.0826273	0.0134528	-0.0134528
TLCD1	744	-0.0494747	738	-0.0360243	0.0134504	-0.0134504
AEBP1	3273	-0.090806	3204	-0.0773597	0.0134463	-0.0134463
SLC52A3	1434	-0.106317	1407	-0.0928796	0.013437	-0.013437
CHRM3	1773	-0.0602794	1773	-0.0468474	0.0134319	-0.0134319
OR4D11	708	-0.0588319	936	-0.0454013	0.0134306	-0.0134306
MYEF2	1803	-0.0431407	1638	-0.0297146	0.0134261	-0.0134261
HIST4H4	312	-0.152015	312	-0.138595	0.0134201	-0.0134201
DNASE1L2	837	-0.0570062	894	-0.0436099	0.0133963	-0.0133963
NPY1R	1152	-0.0379292	1143	-0.0245533	0.0133759	-0.0133759
FAM175B	1251	-0.0321561	1245	-0.0187867	0.0133695	-0.0133695
HIAT1	1407	-0.0364489	1437	-0.0230804	0.0133685	-0.0133685
CCR10	1089	-0.111247	1023	-0.0978835	0.0133638	-0.0133638
SRP68	1857	-0.0353848	1860	-0.0220213	0.0133635	-0.0133635
CNFN	336	-0.109345	336	-0.0959855	0.0133596	-0.0133596
TMEM68	975	-0.047366	774	-0.0340165	0.0133495	-0.0133495
ZNF618	2931	-0.0591086	2733	-0.0457593	0.0133493	-0.0133493
FBXO9	1341	-0.0541569	1341	-0.04082	0.0133369	-0.0133369
SUSD3	699	-0.0919413	747	-0.0786279	0.0133134	-0.0133134
SHISA6	1020	-0.0569242	972	-0.0436196	0.0133046	-0.0133046
SLC23A3	1863	-0.104657	1479	-0.0913584	0.0132982	-0.0132982
MCF2	2994	-0.0512996	3168	-0.038013	0.0132866	-0.0132866
C20orf173	1002	-0.0600018	441	-0.046717	0.0132848	-0.0132848
SMCR8	2811	-0.0595964	2811	-0.0463372	0.0132591	-0.0132591
RSPH3	1092	-0.0391164	1695	-0.0258727	0.0132437	-0.0132437
CHCHD5	330	-0.110427	330	-0.0971852	0.0132414	-0.0132414
DHX58	2043	-0.074438	2040	-0.0612108	0.0132272	-0.0132272
UNC45B	2832	-0.0663952	2787	-0.0531689	0.0132263	-0.0132263
PMP22	483	-0.0406995	483	-0.0274737	0.0132258	-0.0132258
SPAG7	684	-0.0519702	684	-0.0387549	0.0132153	-0.0132153
GPR101	1512	-0.0563753	1530	-0.0431605	0.0132148	-0.0132148
ATP6AP1L	594	-0.0441296	672	-0.0309215	0.0132081	-0.0132081
LOH12CR1	591	-0.0412248	591	-0.0280175	0.0132073	-0.0132073
FMO2	1593	-0.0407144	1416	-0.0275271	0.0131873	-0.0131873
ISCA1	528	-0.0430455	390	-0.0298633	0.0131822	-0.0131822
CYP26B1	1539	-0.0937947	1539	-0.0806419	0.0131527	-0.0131527
RPLP0	954	-0.0588599	954	-0.045708	0.013152	-0.013152
RLIM	1839	-0.0303873	1824	-0.0172375	0.0131499	-0.0131499
HMOX1	855	-0.086423	867	-0.0732757	0.0131473	-0.0131473
AURKA	1227	-0.0483596	1203	-0.0352183	0.0131413	-0.0131413
CRYBA4	714	-0.088117	591	-0.074985	0.013132	-0.013132
WNT10B	1209	-0.0731896	963	-0.0600585	0.0131311	-0.0131311
SLC35D3	1266	-0.0814336	1245	-0.0683212	0.0131124	-0.0131124
FAM174A	579	-0.0646768	579	-0.0515676	0.0131092	-0.0131092
NUDT22	870	-0.0998513	903	-0.0867463	0.0131049	-0.0131049
FAM3A	693	-0.0694551	714	-0.0563767	0.0130784	-0.0130784
KRT12	1464	-0.0436197	1488	-0.0305424	0.0130773	-0.0130773
C17orf67	342	-0.0752393	339	-0.0621757	0.0130636	-0.0130636
ISLR	1272	-0.103498	1287	-0.0904357	0.0130623	-0.0130623
DESI1	516	-0.0693124	507	-0.0562794	0.013033	-0.013033
SCD5	780	-0.0665373	993	-0.0535061	0.0130312	-0.0130312
ARL10	741	-0.115194	735	-0.10217	0.0130239	-0.0130239
TIPRL	843	-0.0300289	819	-0.0170112	0.0130177	-0.0130177
VAC14	2352	-0.0624824	2349	-0.0494689	0.0130135	-0.0130135
TDG	1227	-0.0532667	1413	-0.0402546	0.0130121	-0.0130121
AK2	726	-0.0528424	726	-0.0398322	0.0130102	-0.0130102
PIK3R6	1530	-0.0788161	2256	-0.0658074	0.0130087	-0.0130087
DMRTA1	1266	-0.0360924	1497	-0.0230947	0.0129977	-0.0129977
EIF3B	2052	-0.0394612	2094	-0.0264657	0.0129955	-0.0129955
GPR83	1002	-0.0589677	1269	-0.0459754	0.0129923	-0.0129923
DCLRE1B	1584	-0.0540204	1563	-0.0410302	0.0129902	-0.0129902
CUL3	2253	-0.0316531	2307	-0.0186773	0.0129757	-0.0129757
KPNA5	1608	-0.0560608	1749	-0.0430857	0.0129751	-0.0129751
GPR124	3936	-0.0938811	3996	-0.0809067	0.0129744	-0.0129744
PTCH2	3627	-0.0976049	3624	-0.0846552	0.0129497	-0.0129497
LYVE1	972	-0.0398291	876	-0.0268886	0.0129404	-0.0129404
NODAL	1044	-0.0722405	1044	-0.0593025	0.0129381	-0.0129381
LPAR4	1113	-0.0542988	1113	-0.0413656	0.0129333	-0.0129333
ARL14	579	-0.0562403	579	-0.0433183	0.0129219	-0.0129219
SMTNL2	1104	-0.0780522	1227	-0.0651312	0.012921	-0.012921
HNMT	879	-0.0487543	879	-0.0358418	0.0129126	-0.0129126
EMILIN1	2967	-0.102445	3051	-0.0895406	0.0129041	-0.0129041
PPM1F	1365	-0.0936172	1350	-0.0807203	0.0128969	-0.0128969
PPARGC1B	2805	-0.10484	3042	-0.0919515	0.012889	-0.012889
TAPT1	1503	-0.0282821	1497	-0.0153979	0.0128842	-0.0128842
SELL	1089	-0.0573817	1137	-0.0445002	0.0128815	-0.0128815
CHAC1	789	-0.0766256	651	-0.0637498	0.0128758	-0.0128758
C11orf84	942	-0.0830101	1146	-0.0701406	0.0128695	-0.0128695
RAB11FIP5	3840	-0.0953934	3927	-0.0825269	0.0128665	-0.0128665
TMED4	726	-0.0788449	681	-0.0659803	0.0128646	-0.0128646
MSX2	804	-0.081956	804	-0.0691063	0.0128497	-0.0128497
ST8SIA3	1437	-0.0270734	1143	-0.0142293	0.0128441	-0.0128441
MALSU1	450	-0.0508377	705	-0.038007	0.0128308	-0.0128308
TRNT1	1161	-0.0188873	1155	-0.00606522	0.0128221	-0.0128221
LEPROT	393	-0.0538097	486	-0.0410082	0.0128015	-0.0128015
ATG4D	1188	-0.0827543	1422	-0.0699546	0.0127997	-0.0127997
SESN2	1470	-0.0791269	1446	-0.0663298	0.0127971	-0.0127971
OVGP1	1644	-0.0606418	1974	-0.0478565	0.0127853	-0.0127853
FAM83E	840	-0.129885	1191	-0.117108	0.0127769	-0.0127769
MTFP1	501	-0.11317	426	-0.100399	0.0127714	-0.0127714
ACAT1	1227	-0.0583648	1284	-0.0455993	0.0127655	-0.0127655
HIST1H2BF	381	-0.104263	381	-0.0915043	0.0127587	-0.0127587
ZRANB1	2127	-0.0290492	1908	-0.0163039	0.0127452	-0.0127452
ZNF396	738	-0.0725084	1005	-0.059765	0.0127435	-0.0127435
PAPPA2	5385	-0.0654731	5340	-0.0527409	0.0127322	-0.0127322
RARRES2	492	-0.113116	492	-0.100388	0.0127281	-0.0127281
KRT4	1554	-0.0770563	1767	-0.0643308	0.0127255	-0.0127255
TMEM222	627	-0.0577947	627	-0.0450703	0.0127244	-0.0127244
RNASEH2B	930	-0.0326882	795	-0.0199687	0.0127195	-0.0127195
KAT8	1377	-0.0431063	1377	-0.0303907	0.0127156	-0.0127156
PI16	1419	-0.0693147	1365	-0.0566004	0.0127143	-0.0127143
PEX13	1218	-0.0378821	912	-0.0251775	0.0127046	-0.0127046
ANKRD52	2973	-0.0715585	3219	-0.0588559	0.0127026	-0.0127026
UQCRH	273	-0.043112	276	-0.0304429	0.0126691	-0.0126691
CASD1	2262	-0.0610088	2391	-0.0483464	0.0126624	-0.0126624
NPSR1	1116	-0.0538594	1140	-0.0412035	0.0126559	-0.0126559
FBXO30	2244	-0.0525621	2241	-0.039911	0.0126511	-0.0126511
CSRP2	582	-0.0316925	582	-0.0190583	0.0126343	-0.0126343
EBF4	1800	-0.0645176	1671	-0.0518866	0.012631	-0.012631
OR52B6	1011	-0.0650901	1002	-0.0524607	0.0126294	-0.0126294
ERP29	789	-0.0384443	786	-0.0258149	0.0126294	-0.0126294
DEFB114	204	-0.0442507	207	-0.0316214	0.0126293	-0.0126293
ART1	996	-0.0841335	981	-0.0715047	0.0126288	-0.0126288
OSBP2	2217	-0.0701816	2727	-0.0575571	0.0126245	-0.0126245
TTC9C	522	-0.0335319	603	-0.0209114	0.0126205	-0.0126205
MED19	738	-0.0396613	582	-0.0270628	0.0125985	-0.0125985
KIF3A	2181	-0.0405505	2187	-0.027966	0.0125845	-0.0125845
DUS1L	1206	-0.0854683	1419	-0.0728896	0.0125787	-0.0125787
CAMKK1	1518	-0.0758569	1602	-0.0632858	0.0125711	-0.0125711
PIEZO1	7533	-0.0885234	6186	-0.0759552	0.0125682	-0.0125682
EVA1B	492	-0.108304	501	-0.0957387	0.0125658	-0.0125658
THNSL1	2232	-0.0538314	2229	-0.0412676	0.0125639	-0.0125639
HINT2	489	-0.0637534	492	-0.0511951	0.0125583	-0.0125583
FHL5	855	-0.0310782	696	-0.0185247	0.0125536	-0.0125536
UTF1	600	-0.145277	582	-0.132728	0.0125497	-0.0125497
DAGLB	1998	-0.0539243	2016	-0.0413768	0.0125475	-0.0125475
SEC14L2	1212	-0.0495743	1209	-0.0370654	0.0125089	-0.0125089
MRPS9	1179	-0.0327687	1179	-0.0202684	0.0125003	-0.0125003
KIAA1024L	567	-0.0267111	324	-0.0142188	0.0124923	-0.0124923
C16orf87	468	-0.0361185	453	-0.0236267	0.0124918	-0.0124918
CXorf65	519	-0.0134422	555	-0.000955366	0.0124869	-0.0124869
TAS2R38	1008	-0.0557296	1008	-0.0432437	0.0124859	-0.0124859
RDH12	963	-0.0475061	951	-0.0350229	0.0124831	-0.0124831
SLC9A9	1920	-0.0490553	1935	-0.0365924	0.0124629	-0.0124629
PEF1	831	-0.0718648	831	-0.0594034	0.0124614	-0.0124614
GSTK1	681	-0.06988	801	-0.0574204	0.0124597	-0.0124597
LMO2	477	-0.0550853	477	-0.0426284	0.0124569	-0.0124569
COA3	321	-0.0599109	321	-0.0474639	0.012447	-0.012447
TCEAL1	537	-0.0447022	480	-0.0322597	0.0124425	-0.0124425
DISP2	4197	-0.104079	4194	-0.0916534	0.0124258	-0.0124258
OXLD1	480	-0.111958	444	-0.0995332	0.0124247	-0.0124247
CDKN1A	579	-0.0799664	495	-0.0675548	0.0124116	-0.0124116
PSMB4	795	-0.025498	786	-0.0130909	0.0124071	-0.0124071
ZBTB34	1509	-0.0399932	1515	-0.0275873	0.0124059	-0.0124059
PDILT	1767	-0.0324566	1746	-0.0200522	0.0124044	-0.0124044
KCND3	1962	-0.0718261	1968	-0.059434	0.0123921	-0.0123921
SPCS1	309	-0.00899409	309	0.00339388	0.012388	-0.012388
C15orf48	255	-0.0639502	252	-0.0515828	0.0123674	-0.0123674
ALG11	1479	-0.0614015	1479	-0.0490356	0.0123659	-0.0123659
LDHD	1533	-0.0865869	1524	-0.0742254	0.0123615	-0.0123615
RALGPS1	1764	-0.0297797	1674	-0.0174376	0.0123422	-0.0123422
SHF	969	-0.0694783	1257	-0.0571433	0.012335	-0.012335
OR5AR1	954	-0.0485968	933	-0.036266	0.0123308	-0.0123308
ANKRD45	690	-0.0391179	867	-0.0267904	0.0123276	-0.0123276
ZMYM5	1089	-0.0506766	1452	-0.0383561	0.0123205	-0.0123205
LAMTOR5	276	-0.0306734	441	-0.018367	0.0123063	-0.0123063
C9orf16	243	-0.0957919	249	-0.0835085	0.0122835	-0.0122835
RWDD2B	903	-0.0507857	960	-0.0385042	0.0122815	-0.0122815
RPL7	705	-0.0242271	774	-0.0119486	0.0122785	-0.0122785
ACOT11	1752	-0.0740282	1626	-0.0617542	0.0122741	-0.0122741
TNFRSF11A	1764	-0.0476474	1551	-0.0353967	0.0122507	-0.0122507
HPCAL4	576	-0.0618312	576	-0.0496032	0.012228	-0.012228
C21orf58	807	-0.0994645	549	-0.0872383	0.0122262	-0.0122262
CCDC77	699	-0.0442693	1479	-0.0320581	0.0122112	-0.0122112
MOCS1	876	-0.0752511	1911	-0.0630432	0.0122079	-0.0122079
RIMKLA	984	-0.0385879	1053	-0.026382	0.0122059	-0.0122059
OR4K2	954	-0.0561945	945	-0.0439995	0.012195	-0.012195
LHFPL3	666	-0.0569699	708	-0.0447984	0.0121716	-0.0121716
PSMC1	1323	-0.036127	1323	-0.023962	0.012165	-0.012165
OPTN	1725	-0.0627486	1707	-0.0505897	0.012159	-0.012159
TNFAIP1	963	-0.0363696	951	-0.0242142	0.0121554	-0.0121554
DCAF13	1338	-0.0292953	1761	-0.0171421	0.0121532	-0.0121532
RCN2	690	-0.0261394	1002	-0.01399	0.0121494	-0.0121494
CABLES2	1464	-0.0535975	1074	-0.0414588	0.0121387	-0.0121387
GEN1	2727	-0.0484228	2700	-0.0363169	0.0121058	-0.0121058
RAD9B	987	-0.0590396	1260	-0.0469403	0.0120993	-0.0120993
PPP1R15A	1941	-0.0876422	1920	-0.0755434	0.0120988	-0.0120988
EIF3D	1647	-0.0266794	1647	-0.0145925	0.0120868	-0.0120868
TSPYL4	1263	-0.0339105	1386	-0.0218323	0.0120782	-0.0120782
CDK4	912	-0.0685205	906	-0.0564479	0.0120726	-0.0120726
C10orf11	447	-0.0334614	681	-0.0213905	0.012071	-0.012071
FANCA	4377	-0.0656261	4368	-0.0535562	0.01207	-0.01207
CXCL17	357	-0.0701317	357	-0.058063	0.0120688	-0.0120688
PNPLA4	765	-0.0672608	582	-0.0551921	0.0120687	-0.0120687
POLE3	444	-0.0551544	270	-0.0430919	0.0120625	-0.0120625
SPR	189	-0.0741134	780	-0.0620513	0.0120621	-0.0120621
CNDP1	1527	-0.047201	1530	-0.0351423	0.0120587	-0.0120587
TFEB	1467	-0.0923767	1668	-0.0803284	0.0120482	-0.0120482
LIMD2	387	-0.0965726	387	-0.0845269	0.0120457	-0.0120457
EMC7	729	-0.0315806	723	-0.0195366	0.0120441	-0.0120441
NR2C2AP	501	-0.0632003	420	-0.0511625	0.0120378	-0.0120378
GPR153	1860	-0.133001	1839	-0.120965	0.0120363	-0.0120363
FGF19	660	-0.0773818	651	-0.0653461	0.0120357	-0.0120357
ELK1	1386	-0.0681114	1410	-0.0560851	0.0120263	-0.0120263
RAB11FIP1	3420	-0.0518572	3825	-0.0398518	0.0120054	-0.0120054
MEGF9	1812	-0.0306826	1629	-0.0186818	0.0120008	-0.0120008
ST3GAL4	1002	-0.0580101	1053	-0.0460186	0.0119915	-0.0119915
C1orf56	993	-0.0776124	1023	-0.0656214	0.011991	-0.011991
ZNF182	1656	-0.0941423	1419	-0.082175	0.0119672	-0.0119672
PAK2	1389	-0.0467562	1575	-0.0347939	0.0119623	-0.0119623
KAT2A	2331	-0.0588459	2502	-0.0468936	0.0119523	-0.0119523
E2F3	1005	-0.0374902	1164	-0.0255493	0.0119408	-0.0119408
EVX1	1185	-0.102544	1221	-0.0906071	0.0119372	-0.0119372
PLP1	768	-0.068134	864	-0.0561991	0.0119349	-0.0119349
MAP2K1	1185	-0.0467323	1182	-0.0348006	0.0119317	-0.0119317
INHBE	1062	-0.100339	1056	-0.0884116	0.0119275	-0.0119275
BLOC1S2	429	-0.0141463	435	-0.00222106	0.0119253	-0.0119253
KRT36	1248	-0.096519	1344	-0.0846123	0.0119067	-0.0119067
TEAD2	876	-0.0632181	1341	-0.0513215	0.0118966	-0.0118966
XRCC6	1824	-0.0349335	1827	-0.0230381	0.0118954	-0.0118954
OR5C1	819	-0.0865867	897	-0.0746934	0.0118933	-0.0118933
MAST1	4716	-0.0624836	4716	-0.0506018	0.0118818	-0.0118818
KRT35	1368	-0.0954266	1356	-0.0835601	0.0118666	-0.0118666
NDUFAB1	465	-0.0384936	471	-0.0266311	0.0118625	-0.0118625
TMEM134	372	-0.0691927	582	-0.0573461	0.0118466	-0.0118466
PCDHB5	2388	-0.0386017	2388	-0.0267595	0.0118423	-0.0118423
OSR2	831	-0.0468345	939	-0.0350198	0.0118147	-0.0118147
DLK2	1014	-0.0934101	1152	-0.0815974	0.0118128	-0.0118128
CHRNA1	1446	-0.0556869	1443	-0.0438886	0.0117982	-0.0117982
SOST	642	-0.105489	420	-0.093694	0.0117946	-0.0117946
EMX2	756	-0.064775	762	-0.0529879	0.0117871	-0.0117871
SSTR5	1095	-0.131465	1095	-0.119695	0.0117697	-0.0117697
MTMR10	2256	-0.034452	1311	-0.022687	0.0117649	-0.0117649
BEND3	2490	-0.0780022	2484	-0.0662418	0.0117603	-0.0117603
MRPS6	336	-0.0410213	555	-0.0292731	0.0117482	-0.0117482
SLC30A8	1110	-0.0520775	1107	-0.0403311	0.0117464	-0.0117464
HN1L	537	-0.0678775	570	-0.0561521	0.0117254	-0.0117254
GPR176	1401	-0.0375112	1548	-0.025792	0.0117192	-0.0117192
C1orf94	1797	-0.073093	1224	-0.0613918	0.0117012	-0.0117012
CD97	2481	-0.0698887	2226	-0.0582245	0.0116642	-0.0116642
CLEC12B	684	-0.0380627	831	-0.0264033	0.0116594	-0.0116594
THAP11	903	-0.0593054	918	-0.0476466	0.0116589	-0.0116589
ESD	849	-0.0776588	834	-0.0660003	0.0116585	-0.0116585
GJE1	615	-0.0415774	615	-0.0299228	0.0116546	-0.0116546
SUSD5	1881	-0.05526	2283	-0.0436107	0.0116493	-0.0116493
C1orf63	882	-0.0427891	876	-0.0311405	0.0116485	-0.0116485
SKAP1	729	-0.0323829	1200	-0.0207456	0.0116373	-0.0116373
KLHL1	1236	-0.0461817	2187	-0.0345538	0.011628	-0.011628
ZNF174	954	-0.0574808	1227	-0.045856	0.0116248	-0.0116248
ST6GAL2	1536	-0.0532155	1053	-0.0415925	0.0116229	-0.0116229
C2orf70	594	-0.0824563	606	-0.0708417	0.0116146	-0.0116146
NOTO	771	-0.0898937	450	-0.0782883	0.0116054	-0.0116054
MTA2	2007	-0.0548375	1962	-0.0432375	0.0116001	-0.0116001
TSPAN33	801	-0.0497727	513	-0.0381823	0.0115904	-0.0115904
LRP8	2436	-0.0669126	2847	-0.0553297	0.0115828	-0.0115828
STIP1	1773	-0.0284507	1746	-0.0168871	0.0115636	-0.0115636
PRKAB1	813	-0.0314089	813	-0.0198457	0.0115632	-0.0115632
MS4A7	600	-0.0531854	726	-0.0416317	0.0115537	-0.0115537
PRKAG3	1491	-0.0811283	1464	-0.0695821	0.0115462	-0.0115462
DESI2	534	-0.0399701	582	-0.0284335	0.0115366	-0.0115366
TMEM216	426	-0.0688912	261	-0.057355	0.0115361	-0.0115361
OXGR1	1014	-0.0478358	1014	-0.0363094	0.0115264	-0.0115264
CHST10	1125	-0.0282695	1071	-0.0167435	0.0115261	-0.0115261
PIM1	1182	-0.056069	1206	-0.0445443	0.0115246	-0.0115246
SLC17A7	1179	-0.0531842	1620	-0.0416639	0.0115203	-0.0115203
GDPD2	1629	-0.0558382	1620	-0.04434	0.0114983	-0.0114983
HNF4G	1398	-0.0236258	1251	-0.0121327	0.0114931	-0.0114931
MAP7D3	2541	-0.0357897	2574	-0.0243048	0.0114848	-0.0114848
FBLN5	1329	-0.0442355	1509	-0.0327566	0.0114789	-0.0114789
NRIP2	840	-0.0935223	831	-0.0820435	0.0114788	-0.0114788
PDK2	1227	-0.0598891	1224	-0.0484239	0.0114652	-0.0114652
XKR8	1200	-0.0881304	1176	-0.0766774	0.0114531	-0.0114531
SELP	2484	-0.0627912	2028	-0.0513417	0.0114495	-0.0114495
HAUS7	1065	-0.058023	1275	-0.0465873	0.0114357	-0.0114357
NT5DC2	1449	-0.050718	1440	-0.0392847	0.0114333	-0.0114333
BATF	378	-0.0833976	378	-0.0719688	0.0114288	-0.0114288
AICDA	597	-0.029547	597	-0.0181228	0.0114241	-0.0114241
PHF13	963	-0.0477705	903	-0.0363528	0.0114178	-0.0114178
NLE1	1458	-0.0825534	1113	-0.071145	0.0114084	-0.0114084
CLEC9A	804	-0.0502075	591	-0.0388027	0.0114048	-0.0114048
LDB2	879	-0.0358088	1122	-0.0244044	0.0114044	-0.0114044
GNA13	855	-0.0204812	849	-0.00907915	0.0114021	-0.0114021
LYRM7	315	-0.0713852	297	-0.0599916	0.0113936	-0.0113936
DUSP3	558	-0.0493196	558	-0.037928	0.0113916	-0.0113916
FAM194A	1452	-0.0508247	1746	-0.039435	0.0113897	-0.0113897
BTG1	516	-0.0332533	516	-0.0218682	0.0113851	-0.0113851
FAM131A	1002	-0.0882931	981	-0.0769163	0.0113768	-0.0113768
GOT2	432	-0.0531669	1293	-0.0417991	0.0113678	-0.0113678
DXO	1167	-0.0848462	1191	-0.0734809	0.0113653	-0.0113653
LRRC59	921	-0.0701302	921	-0.0587676	0.0113626	-0.0113626
MRPL46	837	-0.0602521	615	-0.0488987	0.0113535	-0.0113535
ZNF23	2076	-0.0892991	1944	-0.0779501	0.011349	-0.011349
RSC1A1	1800	-0.0490937	1839	-0.037754	0.0113397	-0.0113397
TSEN54	1524	-0.0780314	1596	-0.0666946	0.0113368	-0.0113368
METAP1D	1002	-0.0292648	1392	-0.01793	0.0113348	-0.0113348
NFKBIE	1272	-0.0781513	1452	-0.0668198	0.0113315	-0.0113315
KAT5	1542	-0.0487163	1641	-0.0373915	0.0113248	-0.0113248
HEXB	1371	-0.0319473	1596	-0.0206269	0.0113204	-0.0113204
SPN	1293	-0.0791976	1227	-0.0678835	0.0113141	-0.0113141
ALDH9A1	1377	-0.0364713	1554	-0.0251593	0.0113121	-0.0113121
RHNO1	732	-0.0689015	732	-0.0576039	0.0112977	-0.0112977
C14orf1	423	-0.0637533	423	-0.0524581	0.0112952	-0.0112952
IAH1	750	-0.0328911	750	-0.0215973	0.0112938	-0.0112938
ENTHD2	1767	-0.114504	1539	-0.103216	0.0112873	-0.0112873
RPL17-C18orf32	564	-0.016258	396	-0.00497695	0.011281	-0.011281
OR5A1	954	-0.0582454	948	-0.0469958	0.0112496	-0.0112496
NECAP1	840	-0.0270957	777	-0.0158573	0.0112384	-0.0112384
SLC30A4	1104	-0.0350863	1287	-0.0238531	0.0112332	-0.0112332
RNF6	2034	-0.0360081	2034	-0.0247761	0.0112319	-0.0112319
P2RX2	972	-0.0651958	1476	-0.0539706	0.0112252	-0.0112252
PPP6C	918	-0.0314117	918	-0.0202014	0.0112102	-0.0112102
LRRC8A	2421	-0.0995757	2424	-0.0883848	0.0111909	-0.0111909
R3HDML	759	-0.0845675	759	-0.07338	0.0111875	-0.0111875
SLBP	702	-0.040862	786	-0.0296748	0.0111872	-0.0111872
PLAG1	1500	-0.0409456	1248	-0.0297653	0.0111802	-0.0111802
FOXA1	1395	-0.0899569	1413	-0.0787779	0.011179	-0.011179
LMF1	1707	-0.0743752	1506	-0.0632137	0.0111616	-0.0111616
TRIM65	1089	-0.105359	1536	-0.0942002	0.0111593	-0.0111593
ERLIN2	1023	-0.062058	1014	-0.050904	0.0111541	-0.0111541
DUSP26	636	-0.0898273	636	-0.0786798	0.0111476	-0.0111476
SKIV2L	3741	-0.0706012	3741	-0.0594582	0.0111429	-0.0111429
AURKC	675	-0.0562563	924	-0.0451167	0.0111396	-0.0111396
ETV2	1005	-0.049899	1101	-0.0387607	0.0111383	-0.0111383
WDFY2	894	-0.0398268	1203	-0.0286922	0.0111346	-0.0111346
AKR1E2	963	-0.0527288	942	-0.0415956	0.0111332	-0.0111332
MTRF1	1338	-0.0399086	1338	-0.0287789	0.0111296	-0.0111296
PPP1R12C	1770	-0.0916796	2166	-0.0805527	0.0111269	-0.0111269
SLC16A10	1233	-0.0346017	1542	-0.0234897	0.011112	-0.011112
KCNH4	3057	-0.0726077	2976	-0.0614976	0.01111	-0.01111
PAQR8	1074	-0.0807191	1065	-0.0696112	0.0111079	-0.0111079
COLEC10	690	-0.0198868	834	-0.00877901	0.0111078	-0.0111078
ETFDH	1830	-0.0390527	1689	-0.0279467	0.0111059	-0.0111059
PTCH1	4308	-0.0425634	4347	-0.031458	0.0111054	-0.0111054
ARSA	1530	-0.112036	1518	-0.100939	0.0110967	-0.0110967
APOBR	3123	-0.0990729	3099	-0.0879894	0.0110834	-0.0110834
RNPS1	918	-0.0429207	918	-0.0318383	0.0110825	-0.0110825
DEAF1	1314	-0.0963946	1305	-0.0853146	0.01108	-0.01108
PTGER1	1212	-0.125492	1197	-0.114421	0.0110713	-0.0110713
GSDMB	1194	-0.0612864	1224	-0.0502256	0.0110607	-0.0110607
CSGALNACT1	1599	-0.0385364	1599	-0.027478	0.0110584	-0.0110584
PDSS1	1101	-0.0261757	1098	-0.0151193	0.0110564	-0.0110564
IL18RAP	1797	-0.0469025	1797	-0.0358489	0.0110536	-0.0110536
PDP2	1593	-0.0586921	1578	-0.0476409	0.0110512	-0.0110512
MRPS28	561	-0.0515089	543	-0.0404659	0.0110431	-0.0110431
KRT71	1578	-0.0835505	1440	-0.0725093	0.0110412	-0.0110412
KCNK7	924	-0.111818	924	-0.100791	0.0110277	-0.0110277
HAUS2	567	-0.0453174	705	-0.0342943	0.0110231	-0.0110231
ODF3L1	828	-0.0630461	828	-0.0520308	0.0110153	-0.0110153
RET	3318	-0.0616575	3342	-0.0506507	0.0110069	-0.0110069
SSBP4	1053	-0.0949102	1143	-0.0839079	0.0110023	-0.0110023
CENPW	267	0.00165801	282	0.0126572	0.0109992	-0.0109992
EMC4	552	-0.0431821	552	-0.0321863	0.0109957	-0.0109957
RREB1	5064	-0.071791	5226	-0.0607981	0.0109929	-0.0109929
PITPNC1	1032	-0.028825	972	-0.0178482	0.0109768	-0.0109768
PLEKHM2	3021	-0.0873951	3006	-0.0764232	0.0109719	-0.0109719
SERTAD3	594	-0.0727089	597	-0.061747	0.0109619	-0.0109619
DMRT1	984	-0.0711239	768	-0.0601685	0.0109554	-0.0109554
EBAG9	642	-0.0567042	531	-0.0457522	0.010952	-0.010952
TM4SF1	609	-0.0497265	696	-0.0387755	0.010951	-0.010951
AVPR1B	1272	-0.11435	1269	-0.103405	0.0109455	-0.0109455
TOR1AIP1	1794	-0.0222464	1737	-0.011302	0.0109444	-0.0109444
ARF3	546	-0.0491619	546	-0.038218	0.0109439	-0.0109439
CDK2	897	-0.0488705	897	-0.0379326	0.0109379	-0.0109379
RECQL5	3051	-0.0760288	2970	-0.0650937	0.0109351	-0.0109351
ZNRF3	2385	-0.100934	2511	-0.0900106	0.010923	-0.010923
DGCR2	1653	-0.0593844	1650	-0.0484628	0.0109217	-0.0109217
DPEP2	1416	-0.047975	1464	-0.0370578	0.0109172	-0.0109172
STC1	744	-0.0595863	744	-0.0486725	0.0109137	-0.0109137
SHMT2	1515	-0.0590117	1515	-0.0481033	0.0109084	-0.0109084
DFFA	996	-0.0505129	996	-0.0396098	0.0109031	-0.0109031
TNFSF14	726	-0.104205	720	-0.0933054	0.0108999	-0.0108999
TSSK2	1119	-0.0635843	1077	-0.0527127	0.0108716	-0.0108716
PKN1	2805	-0.0798721	2850	-0.0690016	0.0108705	-0.0108705
SLC10A5	1302	-0.030867	1317	-0.0199977	0.0108693	-0.0108693
PRG4	2892	-0.0357704	3075	-0.0249045	0.0108659	-0.0108659
ANP32E	798	-0.0425876	753	-0.0317301	0.0108575	-0.0108575
TMEM160	360	-0.124487	567	-0.113636	0.0108509	-0.0108509
PGPEP1	630	-0.072192	630	-0.0613455	0.0108465	-0.0108465
FFAR4	1086	-0.0790644	741	-0.0682188	0.0108456	-0.0108456
PABPC1L	1902	-0.0596967	1824	-0.0488584	0.0108383	-0.0108383
UCHL1	672	-0.0453027	672	-0.0344882	0.0108146	-0.0108146
TCEAL8	354	-0.0601792	354	-0.0493668	0.0108125	-0.0108125
ICAM4	819	-0.0720469	645	-0.0612369	0.01081	-0.01081
MRPS7	735	-0.0522068	729	-0.0413992	0.0108077	-0.0108077
SARS	1545	-0.0280722	1452	-0.0172653	0.0108069	-0.0108069
TSKU	1071	-0.116253	1074	-0.105451	0.0108019	-0.0108019
TLX1	990	-0.0910162	1002	-0.0802212	0.010795	-0.010795
PROX1	2187	-0.0377386	2238	-0.0269508	0.0107879	-0.0107879
TAX1BP3	405	-0.0317363	375	-0.0209557	0.0107806	-0.0107806
SLC7A9	1464	-0.0421273	1464	-0.0313472	0.0107801	-0.0107801
PCDHB14	2388	-0.033103	1755	-0.0223368	0.0107662	-0.0107662
DNM1L	2295	-0.0437019	2223	-0.0329497	0.0107521	-0.0107521
MTX2	804	-0.0617945	786	-0.0510518	0.0107427	-0.0107427
KRI1	1941	-0.0509497	2112	-0.0402087	0.0107409	-0.0107409
SLC19A3	1488	-0.0378134	1488	-0.0270745	0.0107389	-0.0107389
ACBD3	1317	-0.0315234	1584	-0.0207863	0.0107371	-0.0107371
SLC25A17	927	-0.0355911	924	-0.024864	0.0107271	-0.0107271
CEP68	2247	-0.0750527	2253	-0.064326	0.0107268	-0.0107268
PSPN	471	-0.138529	456	-0.127814	0.0107151	-0.0107151
CACFD1	696	-0.0832205	516	-0.0725148	0.0107056	-0.0107056
C6orf136	936	-0.0653194	951	-0.0546159	0.0107036	-0.0107036
KIAA0907	1863	-0.0271313	1824	-0.0164327	0.0106985	-0.0106985
FUZ	1260	-0.0894987	1260	-0.0788045	0.0106942	-0.0106942
HIGD1A	282	-0.0225906	282	-0.0118991	0.0106915	-0.0106915
CNRIP1	495	-0.0391153	495	-0.0284264	0.0106889	-0.0106889
KIAA0513	1194	-0.0550798	1236	-0.0443918	0.010688	-0.010688
TNFSF4	552	-0.0635604	552	-0.0528736	0.0106867	-0.0106867
POLD2	1410	-0.0976216	1404	-0.0869356	0.010686	-0.010686
DUPD1	663	-0.0732702	660	-0.062586	0.0106842	-0.0106842
CES5A	1728	-0.0435403	1728	-0.0328581	0.0106822	-0.0106822
LDLRAD4	873	-0.0499165	981	-0.0392345	0.0106819	-0.0106819
LINGO2	1848	-0.0421705	1821	-0.0314907	0.0106799	-0.0106799
TMEM220	498	-0.0345312	483	-0.0238531	0.0106781	-0.0106781
ATP1B3	738	-0.0326063	840	-0.021929	0.0106774	-0.0106774
PYGM	2529	-0.0464908	2529	-0.0358213	0.0106695	-0.0106695
TRA2A	852	-0.0307186	852	-0.0200518	0.0106668	-0.0106668
CHRNA2	1914	-0.0747842	1551	-0.0641299	0.0106543	-0.0106543
PGRMC1	594	-0.0402005	585	-0.0295476	0.0106529	-0.0106529
SRPK1	1929	-0.033909	2289	-0.0232627	0.0106463	-0.0106463
NAA20	573	-0.0248304	537	-0.014187	0.0106433	-0.0106433
MOGAT2	1032	-0.0608363	987	-0.0501934	0.0106429	-0.0106429
TMEM208	522	-0.0614976	522	-0.0508613	0.0106364	-0.0106364
FIBP	1095	-0.037536	1095	-0.0269006	0.0106354	-0.0106354
SMPDL3B	1371	-0.0439359	1353	-0.0333128	0.0106231	-0.0106231
GALNT15	1911	-0.0867783	1830	-0.0761707	0.0106077	-0.0106077
RRAS	636	-0.0731431	657	-0.0625492	0.0105939	-0.0105939
RFTN1	1503	-0.0514072	1653	-0.040816	0.0105912	-0.0105912
THEM5	720	-0.0502276	744	-0.0396365	0.0105911	-0.0105911
C7orf34	327	-0.0785379	369	-0.0679508	0.0105871	-0.0105871
PRADC1	567	-0.0491025	567	-0.0385359	0.0105667	-0.0105667
RAD52	1278	-0.0494652	1266	-0.0389165	0.0105487	-0.0105487
ING2	576	-0.0330541	840	-0.0225055	0.0105486	-0.0105486
C6orf203	471	-0.0471105	723	-0.0365774	0.0105332	-0.0105332
GINM1	993	-0.0303095	993	-0.0197867	0.0105228	-0.0105228
ARMC3	2631	-0.0321846	2631	-0.0216791	0.0105055	-0.0105055
GCH1	414	-0.0213079	747	-0.0108108	0.0104971	-0.0104971
ERLIN1	1062	-0.0272564	1050	-0.0167693	0.0104871	-0.0104871
ELOVL1	945	-0.0623201	837	-0.0518529	0.0104672	-0.0104672
MYO19	2895	-0.0823283	2316	-0.0718766	0.0104517	-0.0104517
CNIH3	483	-0.0554112	483	-0.0449626	0.0104486	-0.0104486
CLDND1	828	-0.0279441	669	-0.0174968	0.0104473	-0.0104473
RAI2	1590	-0.0836869	1590	-0.0732629	0.0104241	-0.0104241
NOX1	1692	-0.0516963	1674	-0.0412747	0.0104216	-0.0104216
IDH2	1362	-0.0624872	1356	-0.0520782	0.010409	-0.010409
PRUNE	1353	-0.060945	1362	-0.050536	0.010409	-0.010409
VDAC3	861	-0.0385081	852	-0.0281078	0.0104003	-0.0104003
ZFP64	2046	-0.0571594	2046	-0.0467679	0.0103916	-0.0103916
CNOT8	879	-0.0518559	879	-0.0414652	0.0103906	-0.0103906
MRPS18B	765	-0.0316601	774	-0.0212829	0.0103772	-0.0103772
TMEM69	465	-0.0560984	705	-0.045724	0.0103744	-0.0103744
BCL7A	690	-0.0481072	696	-0.0377391	0.0103681	-0.0103681
NEURL2	858	-0.0794125	858	-0.0690452	0.0103674	-0.0103674
LLGL1	3195	-0.0851555	3192	-0.0747989	0.0103566	-0.0103566
RGCC	411	-0.0573958	360	-0.0470392	0.0103566	-0.0103566
IFT81	2037	-0.0367055	2022	-0.0263581	0.0103474	-0.0103474
H2AFY2	1122	-0.0468179	1119	-0.036486	0.0103319	-0.0103319
UPP2	450	-0.0472273	951	-0.0369138	0.0103135	-0.0103135
SORT1	2193	-0.0396885	2496	-0.0293759	0.0103126	-0.0103126
TRIM55	1680	-0.0570142	1677	-0.0467078	0.0103063	-0.0103063
C16orf54	684	-0.121299	675	-0.110996	0.0103024	-0.0103024
KRT40	1296	-0.0481439	1296	-0.0378417	0.0103023	-0.0103023
ATF2	1518	-0.0504428	1509	-0.0401452	0.0102975	-0.0102975
TFPI2	693	-0.014564	699	-0.00426778	0.0102963	-0.0102963
LRRC18	768	-0.0337004	786	-0.0234059	0.0102945	-0.0102945
BRSK1	2211	-0.0719632	2262	-0.0616821	0.0102811	-0.0102811
DHCR24	1551	-0.0594286	1551	-0.0491554	0.0102732	-0.0102732
AKAP7	1026	-0.0598633	981	-0.0495963	0.010267	-0.010267
DOK5	861	-0.0290225	921	-0.0187592	0.0102632	-0.0102632
WBP4	1119	-0.0632709	1122	-0.0530217	0.0102493	-0.0102493
EML3	2460	-0.0728517	2688	-0.0626034	0.0102483	-0.0102483
GPR55	963	-0.0576102	960	-0.0473629	0.0102473	-0.0102473
ADORA2B	705	-0.0433575	999	-0.0331323	0.0102252	-0.0102252
CA14	1005	-0.0490934	1014	-0.0388693	0.0102241	-0.0102241
MBD4	1629	-0.0495993	1731	-0.0393764	0.0102229	-0.0102229
[truncated: 5,145 more rows]

## Sheet: Lucifugus
Gene_symbol	Gene_length	Shannon_obs	App_obs	Shannon_exp	App_exp	App_obs_minus_expected		Vision manual name	vision manual length	vision manual CUB		L_vision_davidii_name	L_vision_davidii_Length	L_vision_davidii_CUB	L_hearing_davidii_name	L_hearing_davidii_length	L_hearing_davidii_CUB
GP1BB	681	1.74201	1.08276	1.94836	1.29964	-0.216884		TSPAN10	618	-0.194186		IKZF1	1398	-0.0694522	TMIE	357	-0.0754906
TSPAN10	618	1.85531	1.10917	1.97274	1.30336	-0.194186		FIZ1	483	-0.157942		LAMC3	2715	-0.11455	SLC52A3	1434	-0.106317
UTS2R	990	1.80151	1.14666	1.97524	1.33724	-0.19058		RTN4R	1401	-0.156268		CRX	900	-0.0944924	OTOF	5706	-0.0648383
ZNF629	702	1.88299	1.12838	1.97878	1.31555	-0.187162		TRAPPC6A	417	-0.149435		SOX8	1392	-0.0884464	SOD1	228	-0.0559827
RPL6	99	1.96513	0.972658	1.98278	1.15446	-0.181803		HCRT	390	-0.161805		VAX2	639	-0.136361	TBX18	1830	-0.0364097
MCCD1	351	1.90514	1.0915	1.98473	1.26824	-0.176742						HPS1	2124	-0.0900514	MAP1A	8931	-0.0640527
ZNF629	1188	1.89499	1.1578	1.98678	1.33076	-0.172959						RHO	1047	-0.0693274	OTOS	270	-0.114317
ZNF500	423	1.8999	1.12269	1.98516	1.29496	-0.172269						PRPH2	459	-0.0923608	GPX1	543	-0.0630046
S100P	399	1.92185	1.11101	1.98088	1.2831	-0.172086						SOX9	1104	-0.116966	USH1G	1386	-0.132946
GPR20	1059	1.82554	1.1782	1.97772	1.34674	-0.168539
MYADML2	924	1.82153	1.16506	1.97088	1.33091	-0.165851
LINGO3	1659	1.86311	1.19879	1.99455	1.36375	-0.164961
HIST1H2AI	393	1.85198	1.14121	1.97278	1.30512	-0.163911
HIST1H3H	411	1.86084	1.15085	1.98096	1.31336	-0.162509
HCRT	390	1.79363	1.1259	1.96929	1.28771	-0.161805
ADM2	429	1.80531	1.11716	1.9468	1.2788	-0.161639
UCN	387	1.81616	1.14305	1.97099	1.30265	-0.159603
HIST1H2AG	393	1.85872	1.14308	1.97532	1.30173	-0.158648
GNG10	204	1.97663	1.07013	1.99672	1.22844	-0.158306
FIZ1	483	1.75092	1.13852	1.94836	1.29646	-0.157942
ZNF835	1569	1.8139	1.17405	1.97415	1.33176	-0.157717
C19orf68	1311	1.84263	1.19644	1.98444	1.3532	-0.156766
DSPP	2841	1.92123	1.11769	1.98678	1.27432	-0.156626
TPBGL	1068	1.81388	1.17662	1.97866	1.33305	-0.156433
RTN4R	1401	1.85176	1.1949	1.98216	1.35117	-0.156268
HIST1H2AH	387	1.8553	1.14789	1.97751	1.30411	-0.156224
SLC35E4	1053	1.8594	1.1844	1.97589	1.33957	-0.155166
ZNF665	1626	1.9728	1.15857	1.9874	1.31318	-0.154611
HTR6	525	1.89274	1.179	1.98441	1.33306	-0.154058
SYNDIG1L	585	1.93692	1.17605	1.99348	1.3283	-0.152254
HIST4H4	312	1.87084	1.12337	1.96506	1.27539	-0.152015
SPATA2L	1272	1.85349	1.19636	1.98601	1.34799	-0.15163
GPR31	945	1.81297	1.18227	1.97009	1.33314	-0.150868
TRAPPC6A	417	1.9395	1.16257	1.99453	1.31201	-0.149435
MBLAC1	786	1.8033	1.16795	1.96121	1.31707	-0.149121
AMIGO3	1527	1.86417	1.21132	1.99022	1.3596	-0.148281
HIST1H3E	411	1.86498	1.16944	1.98439	1.31766	-0.14822
GPR139	936	1.875	1.20239	1.98993	1.34989	-0.147497
SNX20	951	1.84284	1.19884	1.98773	1.34459	-0.145746
CLDN17	675	1.83897	1.18694	1.97769	1.33259	-0.145645
UTF1	600	1.75848	1.16922	1.95257	1.31449	-0.145277
IQCF6	372	1.86133	1.13301	1.98016	1.27808	-0.14507
NAT6	888	1.87214	1.19445	1.972	1.33924	-0.144793
ESPNL	1626	1.85368	1.2062	1.9856	1.35082	-0.14462
BRAT1	2265	1.84384	1.19816	1.9776	1.34264	-0.144479
PPP1R3E	840	1.80005	1.18086	1.96457	1.32509	-0.144239
LRIT1	1683	1.82545	1.20489	1.97268	1.34873	-0.143837
SIGLEC15	870	1.82189	1.20037	1.97683	1.3439	-0.14353
H2AFX	429	1.84385	1.16503	1.98152	1.30856	-0.143528
PPAPDC3	513	1.8553	1.18878	1.9875	1.33163	-0.142843
PTPRCAP	630	1.87821	1.17715	1.97197	1.31943	-0.142279
GP9	531	1.92787	1.17157	1.98223	1.31381	-0.142241
SAC3D1	933	1.84934	1.19081	1.97725	1.3328	-0.141987
DEGS2	972	1.90668	1.21185	1.99606	1.35377	-0.14192
POLD4	324	1.96699	1.17057	1.99248	1.312	-0.141436
C17orf50	507	1.78414	1.13841	1.9573	1.27981	-0.141399
SSTR3	1263	1.88694	1.21418	1.99004	1.35553	-0.141354
KCNK15	1023	1.86181	1.20764	1.98945	1.3484	-0.14075
IQCF3	486	1.85545	1.16089	1.97498	1.301	-0.140107
TMEM151A	1299	1.83448	1.21643	1.98496	1.35652	-0.140093
CPN2	1632	1.88164	1.22003	1.99403	1.36008	-0.140049
C16orf74	228	1.97082	1.14271	1.9955	1.28244	-0.13973
CTF1	399	1.82695	1.16159	1.97781	1.30103	-0.139438
VPS37D	621	1.88679	1.17329	1.97538	1.3126	-0.13931
MRGPRD	954	1.88393	1.21133	1.98618	1.35043	-0.139098
RNF186	573	1.88699	1.1963	1.9875	1.33496	-0.13866
NHLRC4	336	1.93045	1.15356	1.97585	1.29219	-0.138627
PSPN	471	1.90656	1.17824	1.97591	1.31677	-0.138529
HGS	1323	1.86475	1.1945	1.98138	1.33296	-0.138467
TMEM82	993	1.88406	1.20327	1.98368	1.34171	-0.138435
RPTN	2346	1.94869	1.15331	1.95357	1.29158	-0.138266
TRNP1	693	1.7209	1.14842	1.92823	1.28664	-0.13822
TNFRSF4	822	1.84133	1.19264	1.97494	1.33076	-0.138122
GDF1	534	1.82635	1.1908	1.96973	1.32864	-0.137838
CARD11	363	1.9348	1.17461	1.99418	1.31244	-0.137834
TGOLN2	1092	1.97121	1.17658	1.96383	1.3143	-0.137729
NOTCH1	5409	1.87451	1.2357	1.99617	1.37341	-0.137709
HIST1H4L	312	1.88074	1.13515	1.95169	1.2727	-0.137547
TMEM72	696	1.89205	1.19933	1.99123	1.33665	-0.13732
KCNK3	897	1.90936	1.21647	1.99652	1.35369	-0.137225
MDFI	684	1.90885	1.18589	1.98668	1.32302	-0.137135
H1F0	585	1.87549	1.09374	1.913	1.23071	-0.136975
APOLD1	738	1.84093	1.19291	1.98554	1.32967	-0.136755
HSPBP1	1077	1.88351	1.20641	1.99191	1.34311	-0.136695
ZNF446	1113	1.84092	1.19699	1.96362	1.33361	-0.13662
PANX2	1809	1.88145	1.22945	1.99538	1.36599	-0.136539
CSF3	615	1.91857	1.19935	1.99617	1.33583	-0.136485
ADORA2A	828	1.89168	1.21491	1.9954	1.35139	-0.136479
VAX2	639	1.85176	1.19708	1.98838	1.33344	-0.136361
ADORA1	591	1.90503	1.20372	1.98868	1.34007	-0.136343
IER5	906	1.79691	1.18135	1.95494	1.31763	-0.136277
RTN4RL1	1317	1.88011	1.22681	1.99688	1.36286	-0.136056
ADRA2A	747	1.89883	1.21617	1.99677	1.35217	-0.135996
HDDC3	462	1.90239	1.18718	1.99069	1.32316	-0.135985
CCDC157	2160	1.8961	1.21449	1.98804	1.35036	-0.135867
POLR2L	204	1.94746	1.10809	1.98219	1.24388	-0.135789
SPSB4	714	1.86109	1.21223	1.98804	1.348	-0.135779
PCSK1N	591	1.75944	1.14931	1.93486	1.28494	-0.135632
KCNJ4	1329	1.9109	1.22722	1.9965	1.3627	-0.135483
CCT8L2	1551	1.83903	1.21625	1.98556	1.35165	-0.135397
FAM181B	1149	1.81026	1.201	1.97408	1.33638	-0.135387
SLC16A8	1350	1.81697	1.20041	1.96181	1.33576	-0.135346
HCFC1R1	405	1.92738	1.17586	1.98657	1.31115	-0.135285
RHBDD3	1152	1.87883	1.18723	1.96523	1.32248	-0.135257
C16orf11	1731	1.8862	1.20967	1.97605	1.34461	-0.134943
HIST1H1T	633	1.87665	1.14829	1.95803	1.28318	-0.134892
GPR114	1608	1.93084	1.21444	1.99325	1.34928	-0.134842
LPAR5	1107	1.88586	1.22183	1.99032	1.35658	-0.134747
LY6G6C	378	1.96161	1.18747	1.99701	1.32208	-0.134607
TCAP	501	1.91876	1.19576	1.98861	1.33023	-0.134472
C22orf39	192	1.83496	1.08514	1.96765	1.21926	-0.134115
IQCE	1293	1.84931	1.19773	1.96758	1.33161	-0.133879
GALR2	732	1.86994	1.20679	1.97714	1.34065	-0.133856
FAM173A	519	1.90841	1.18294	1.96449	1.31668	-0.133733
SPRY4	900	1.87184	1.21972	1.99161	1.3534	-0.133679
PDXP	906	1.84893	1.20623	1.9748	1.3398	-0.133564
CHMP1A	486	1.92356	1.18184	1.98011	1.31516	-0.133319
ZNF135	1065	1.9565	1.19531	1.98917	1.32863	-0.133318
BDKRB2	1179	1.93203	1.22492	1.99211	1.35809	-0.13317
SOD3	720	1.84571	1.20648	1.97932	1.33961	-0.133132
NTN5	969	1.83658	1.19558	1.96686	1.32868	-0.133101
GPR153	1860	1.84032	1.22299	1.97918	1.35599	-0.133001
USH1G	1386	1.88486	1.22694	1.99616	1.35989	-0.132946
CDHR4	456	1.92437	1.18456	1.98593	1.3175	-0.132936
C2orf88	285	1.88574	1.15141	1.98134	1.28433	-0.132919
KCNG2	1443	1.8498	1.2189	1.97755	1.35176	-0.13286
HCST	240	1.95808	1.1382	1.98106	1.27103	-0.132835
CRYGD	534	1.91149	1.20569	1.99603	1.33852	-0.132829
NANOS1	255	1.8681	1.12408	1.98915	1.2569	-0.132822
SLC45A4	1314	1.88096	1.2301	1.99457	1.36285	-0.132745
MRFAP1	381	1.84285	1.16663	1.97153	1.29898	-0.13235
IER5L	1203	1.82128	1.19941	1.97488	1.33159	-0.13218
WBSCR27	714	1.92105	1.20895	1.99055	1.34112	-0.132166
PRR5	342	1.93716	1.16709	1.99328	1.29923	-0.132146
SLC16A3	1035	1.89433	1.22083	1.98751	1.35293	-0.132098
SLFNL1	1227	1.90043	1.21911	1.993	1.35115	-0.132034
UGT8	1623	1.88547	1.23543	1.99494	1.36742	-0.131995
DHCR7	1422	1.91271	1.22619	1.99258	1.35818	-0.131992
GRIN2C	1608	1.88204	1.23598	1.99423	1.36779	-0.131815
PLAC9	294	1.87588	1.16039	1.97769	1.2921	-0.131707
ZNF423	3237	1.90125	1.23416	1.99662	1.36581	-0.131653
SSTR5	1095	1.91908	1.22518	1.98922	1.35665	-0.131465
STMN3	543	1.92525	1.16982	1.97313	1.30102	-0.131202
PMEPA1	762	1.87801	1.22212	1.99082	1.35324	-0.13112
RNF222	642	1.8713	1.20921	1.99298	1.34032	-0.131115
AGT	1452	1.87995	1.22706	1.99489	1.3581	-0.131047
RBBP8NL	1947	1.89371	1.2162	1.97379	1.34721	-0.13101
SLC25A29	909	1.8883	1.22769	1.99462	1.35866	-0.130979
C9orf89	558	1.89666	1.20504	1.99472	1.33571	-0.130672
AMIGO1	1461	1.92001	1.23919	1.99841	1.36985	-0.13066
HAMP	252	1.97401	1.14049	1.99012	1.27099	-0.130501
FAM109A	648	1.8595	1.2026	1.98304	1.33298	-0.130381
TBXA2R	1029	1.86769	1.21867	1.98184	1.34902	-0.130344
MC3R	996	1.90584	1.21706	1.98263	1.34701	-0.129947
CHADL	2172	1.87767	1.22119	1.9801	1.3511	-0.129917
FAM83E	840	1.86627	1.21615	1.9858	1.34603	-0.129885
HEMK1	648	1.91353	1.2039	1.99039	1.33376	-0.129861
ZDHHC24	855	1.86507	1.1921	1.97224	1.3217	-0.129603
NUPR1	249	1.86304	1.14446	1.96503	1.27389	-0.129429
HAPLN3	1083	1.87246	1.22936	1.9879	1.35826	-0.128897
MAFF	489	1.87099	1.18307	1.98434	1.31185	-0.128781
TSEN34	936	1.86892	1.2088	1.97876	1.33754	-0.128745
C20orf195	975	1.93014	1.23194	1.99815	1.36068	-0.12874
CCL8	294	1.96232	1.16014	1.98645	1.28877	-0.128624
MUC17	3738	1.98673	1.22078	1.98532	1.34932	-0.128543
FBXL18	1998	1.90108	1.23931	1.99751	1.36758	-0.128268
LINGO4	1767	1.91645	1.23543	1.99083	1.36364	-0.128211
RAX2	555	1.90037	1.18081	1.979	1.30897	-0.128162
TMEM125	660	1.88089	1.19112	1.97107	1.31896	-0.127845
C1orf111	708	1.88242	1.2175	1.99043	1.34518	-0.127678
LACTBL1	1365	1.84586	1.22382	1.98191	1.35138	-0.127561
HOXB6	672	1.8931	1.21954	1.9938	1.3467	-0.127164
PFN3	414	1.87622	1.1934	1.9761	1.32045	-0.127045
KLHL25	1770	1.89951	1.24398	1.99808	1.37098	-0.126996
HCAR1	1005	1.90225	1.23029	1.99038	1.35724	-0.12695
SH3TC1	1512	1.89758	1.22956	1.9982	1.35637	-0.126813
MZF1	765	1.91076	1.19397	1.97651	1.32078	-0.126811
ZNF446	1266	1.80974	1.20388	1.96156	1.33069	-0.12681
C17orf103	336	1.88333	1.1942	1.9902	1.32099	-0.12679
G0S2	312	1.87886	1.16871	1.99155	1.29544	-0.126728
PYCRL	828	1.883	1.21001	1.98338	1.33672	-0.12671
PRRX2	498	1.86638	1.20002	1.98945	1.32666	-0.126634
GPR68	1089	1.91101	1.23276	1.99258	1.35906	-0.126303
MSLNL	1953	1.91747	1.24009	1.99526	1.36636	-0.126272
PRMT6	1134	1.87647	1.22545	1.98683	1.35167	-0.12622
PRKCDBP	783	1.85302	1.19456	1.96316	1.32071	-0.126152
MT3	213	1.95686	1.03617	1.97774	1.16218	-0.126014
PTRH1	663	1.84928	1.20601	1.97684	1.33197	-0.12596
HGS	1422	1.87001	1.20975	1.98025	1.3354	-0.125643
KCNK12	1074	1.88987	1.22815	1.99056	1.35375	-0.125597
CTXN1	249	1.88316	1.15326	1.9872	1.27884	-0.125584
INSL3	408	1.872	1.16545	1.9799	1.29097	-0.125511
PTGER1	1212	1.83385	1.20873	1.96602	1.33422	-0.125492
DUSP28	528	1.83292	1.19081	1.97044	1.31625	-0.125442
WFIKKN2	1725	1.88202	1.23297	1.99286	1.35838	-0.125406
LACTBL1	1308	1.85046	1.22654	1.98375	1.35188	-0.125339
C11orf71	333	1.7937	1.15801	1.94652	1.2832	-0.125196
SYNGR4	612	1.89503	1.21651	1.98819	1.34166	-0.125149
AP5S1	600	1.93093	1.2193	1.99333	1.34413	-0.124823
BATF2	831	1.88369	1.20361	1.96812	1.3283	-0.124692
CBX2	1485	1.86641	1.21573	1.97851	1.34033	-0.124598
TMEM160	360	1.86438	1.14604	1.93885	1.27053	-0.124487
GPBAR1	996	1.8999	1.2129	1.97494	1.33731	-0.124407
ASCL4	492	1.83925	1.18947	1.98388	1.31386	-0.124395
IL9R	876	1.93432	1.22958	1.99221	1.35393	-0.124349
MFSD3	1239	1.90352	1.20276	1.97901	1.32699	-0.124233
IL17C	597	1.88582	1.20782	1.98237	1.33191	-0.124088
GPR146	1002	1.8848	1.22778	1.98863	1.35177	-0.123995
TMEM239	597	1.90646	1.19473	1.98134	1.31864	-0.123912
TIRAP	789	1.89941	1.21489	1.98743	1.33856	-0.123678
MANBAL	252	1.98109	1.13293	1.98753	1.2566	-0.123662
SLC18A3	1488	1.87553	1.2376	1.9887	1.36124	-0.123631
NRTN	594	1.85117	1.20174	1.97819	1.32526	-0.123519
GRM2	2613	1.89205	1.2476	1.99462	1.37108	-0.123475
MADCAM1	1209	1.89966	1.22489	1.98768	1.34835	-0.123461
NINJ1	459	1.9296	1.21452	1.99557	1.33796	-0.123436
RGMA	1194	1.86812	1.23711	1.99633	1.36044	-0.123328
TSPO	510	1.86345	1.18222	1.97247	1.30548	-0.123258
SLC25A34	534	1.89993	1.20353	1.98025	1.32672	-0.123196
TMEM229B	504	1.93796	1.20352	1.98692	1.32655	-0.123032
SNPH	1497	1.89825	1.23937	1.99176	1.36215	-0.122779
IGFBP4	777	1.90136	1.21783	1.98936	1.34045	-0.122617
NEUROG3	636	1.85178	1.21471	1.98423	1.33732	-0.122615
GPR150	1110	1.8288	1.21299	1.96581	1.3353	-0.122314
ZNF233	1248	1.99119	1.18276	1.99491	1.305	-0.122239
PKMYT1	1500	1.9381	1.23362	1.9909	1.35583	-0.122215
CH25H	819	1.87836	1.2188	1.97999	1.34085	-0.122056
S1PR5	1170	1.84699	1.21627	1.97447	1.3383	-0.122037
WDR86	1137	1.88519	1.23471	1.99103	1.35674	-0.122034
EGFL8	582	1.86464	1.20945	1.98185	1.33144	-0.121984
C1orf110	765	1.84553	1.19044	1.95715	1.31223	-0.121784
NKX2-8	714	1.82304	1.19676	1.96932	1.31852	-0.121756
UBB	918	1.94755	1.20134	1.96936	1.32294	-0.121606
FOXD3	948	1.84802	1.21627	1.97501	1.33764	-0.121377
C16orf54	684	1.86761	1.18419	1.95855	1.30549	-0.121299
TREM2	690	1.89263	1.22108	1.98919	1.34214	-0.121062
INTS1	5424	1.91298	1.25212	1.99949	1.37301	-0.120897
GFI1B	1059	1.89386	1.23045	1.99246	1.35133	-0.120875
CDKN2A	393	1.8138	1.18004	1.96661	1.30073	-0.120684
PODNL1	1707	1.9042	1.23431	1.98885	1.35489	-0.120576
GPR152	1494	1.90421	1.22162	1.98399	1.34216	-0.120543
TMUB1	750	1.9125	1.2203	1.98509	1.34083	-0.120531
C19orf68	1575	1.86078	1.22707	1.97655	1.3476	-0.120529
NOTUM	504	1.90437	1.2137	1.99787	1.33394	-0.120233
PPP1R3D	900	1.87246	1.23221	1.98627	1.35239	-0.120178
GJA8	1281	1.87015	1.22717	1.98602	1.34734	-0.120171
PBXIP1	2181	1.89334	1.21965	1.96898	1.33967	-0.120019
ACTBL2	1110	1.88965	1.23871	1.99449	1.35871	-0.12
LRRC61	780	1.9289	1.21836	1.99443	1.33828	-0.119919
NOD2	3030	1.88872	1.2456	1.99439	1.36551	-0.119914
SYNGR1	606	1.93207	1.21486	1.99681	1.33474	-0.11988
TMEM37	549	1.9192	1.20756	1.97555	1.32738	-0.119812
MBOAT7	1419	1.89041	1.22796	1.98765	1.34775	-0.119798
GPR45	1107	1.89367	1.2353	1.99001	1.35505	-0.11975
RIN1	2355	1.8979	1.23591	1.98755	1.35565	-0.119736
CARD14	1860	1.89921	1.23739	1.99225	1.35711	-0.119726
CCR6	1116	1.91184	1.23554	1.99095	1.35526	-0.11972
CDC42EP2	642	1.89836	1.21605	1.99146	1.3357	-0.119641
GHDC	1596	1.91339	1.22544	1.98332	1.34488	-0.119441
ZNF697	1593	1.87553	1.22659	1.99066	1.34589	-0.119302
CCDC27	1479	1.90029	1.21497	1.97477	1.33402	-0.119054
TMEM119	846	1.87392	1.22299	1.982	1.34198	-0.118987
FOXJ1	1266	1.86254	1.23433	1.99151	1.3532	-0.118869
CEBPB	1035	1.84129	1.21599	1.98039	1.33486	-0.118866
SIX5	1875	1.88987	1.22746	1.97747	1.34629	-0.11883
FOXP3	1044	1.94624	1.228	1.98974	1.34682	-0.118823
TMC4	1272	1.89175	1.23473	1.99183	1.35334	-0.118611
LRRC32	1389	1.93969	1.23802	1.99521	1.35663	-0.118611
NCR3	612	1.91737	1.21281	1.98568	1.33133	-0.118516
CDKN2B	399	1.82656	1.18825	1.97226	1.30675	-0.118498
C19orf52	684	1.84622	1.21754	1.97668	1.33599	-0.118459
HFE2	1314	1.8233	1.2295	1.97723	1.34793	-0.118427
USHBP1	1872	1.92796	1.2201	1.97378	1.3385	-0.118405
ATP6V0E2	243	1.94699	1.1703	1.98331	1.2887	-0.118405
HNF1A	1887	1.91915	1.23848	1.99055	1.35679	-0.118319
GNA12	474	1.95677	1.19529	1.98188	1.31358	-0.118285
SCAP	3843	1.90438	1.25545	1.99567	1.37367	-0.118223
TCF23	639	1.92122	1.21155	1.97692	1.32959	-0.118039
SAMD5	444	1.87307	1.21371	1.98355	1.33165	-0.117941
LRRC14	1491	1.92937	1.24237	1.99438	1.36031	-0.117939
LRFN4	1911	1.90796	1.24594	1.98852	1.36385	-0.117912
C16orf90	564	1.93908	1.20183	1.98177	1.31973	-0.117903
DPCR1	1443	1.94892	1.22125	1.97208	1.33908	-0.117834
PELO	1155	1.90955	1.24027	1.99441	1.35781	-0.117539
PRM1	144	1.90069	0.904722	1.9355	1.02222	-0.117495
ALDH3B1	1404	1.92643	1.24637	1.99839	1.36384	-0.117474
NRM	660	1.89759	1.20492	1.98112	1.32231	-0.117389
GAA	2832	1.89036	1.25404	1.99414	1.37139	-0.117352
MUC5B	2733	1.89682	1.2451	1.99227	1.36244	-0.117337
HS6ST1	1089	1.90397	1.24004	1.99786	1.35734	-0.1173
BATF3	294	1.91593	1.14713	1.97305	1.26442	-0.117289
LAD1	1428	1.83729	1.19926	1.95007	1.31652	-0.117259
FLRT1	2025	1.90437	1.25442	1.99831	1.37165	-0.117236
KCNJ9	1194	1.91821	1.24053	1.99428	1.35768	-0.117147
FAM174B	414	1.89963	1.21428	1.994	1.33142	-0.117139
SNAI3	867	1.94125	1.23704	1.99389	1.35413	-0.117099
RPH3AL	588	1.90073	1.2102	1.9787	1.32728	-0.117078
ORAI2	765	1.9398	1.23632	1.9978	1.35339	-0.117071
SLC25A34	534	1.90246	1.20622	1.98297	1.32327	-0.117052
LGALS3BP	1716	1.89238	1.25044	1.99436	1.36742	-0.116977
SOX9	1104	1.82988	1.21103	1.96367	1.32799	-0.116966
MEX3D	1302	1.85533	1.23474	1.97939	1.35169	-0.116945
TNXB	1221	1.88492	1.23335	1.98537	1.35019	-0.116838
LCN10	450	1.89153	1.20895	1.98698	1.32569	-0.11674
PSEN2	1251	1.94591	1.24354	1.99462	1.36025	-0.116708
ZNF521	3264	1.91654	1.25085	1.99674	1.36748	-0.116632
KLHL30	1740	1.91194	1.24968	1.99699	1.36625	-0.116566
GNB1L	990	1.9196	1.23498	1.99029	1.35148	-0.116501
APCDD1L	1476	1.8966	1.24492	1.99078	1.36142	-0.116497
NR0B2	780	1.95406	1.22886	1.99153	1.34536	-0.116496
C1orf115	384	1.82943	1.18653	1.97487	1.30302	-0.116488
TMEM115	1056	1.9189	1.23779	1.99233	1.35424	-0.116455
DACT2	1959	1.8629	1.23219	1.96859	1.34857	-0.116371
PPP1R35	576	1.79265	1.16624	1.9433	1.28258	-0.116338
CCDC102A	1659	1.84456	1.20489	1.96175	1.32119	-0.116302
OR10P1	723	1.91885	1.22265	1.98078	1.33894	-0.116295
TSKU	1071	1.91993	1.23482	1.98947	1.35107	-0.116253
ADO	717	1.84965	1.22673	1.98358	1.34295	-0.116218
ZNF784	981	1.83192	1.21881	1.97396	1.33501	-0.116203
TP53I13	1179	1.90477	1.22027	1.96946	1.33646	-0.116192
KHDC3L	1038	1.90976	1.20525	1.97217	1.32144	-0.11619
MAD1L1	1566	1.90438	1.19777	1.95992	1.31391	-0.11614
HYAL1	1299	1.89526	1.24174	1.98753	1.35787	-0.116132
CD7	762	1.89256	1.23357	1.99215	1.3497	-0.116128
IL17B	543	1.93643	1.22311	1.99728	1.33919	-0.116074
LRRC14B	1536	1.91868	1.2445	1.99457	1.36052	-0.116026
CHCHD10	429	1.85278	1.1612	1.94691	1.27718	-0.115984
RNPEP	810	1.83927	1.21923	1.97873	1.33516	-0.115936
TWIST2	483	1.90613	1.2086	1.99038	1.32453	-0.11593
ZNF710	1251	1.91312	1.23449	1.99349	1.35028	-0.11579
GUCA2B	342	1.94871	1.18438	1.99591	1.30012	-0.115743
UPK3B	732	1.92256	1.23383	1.99181	1.34955	-0.115721
FJX1	888	1.86621	1.23364	1.98965	1.3493	-0.115659
FAM189A1	1311	1.85137	1.23557	1.97945	1.35119	-0.115621
PPP1R3G	942	1.85557	1.21735	1.97583	1.33297	-0.11562
PPP1R18	1785	1.85297	1.20188	1.94651	1.31749	-0.115612
RNF112	1755	1.87602	1.23554	1.9772	1.35112	-0.115582
ZNF688	702	1.84779	1.21515	1.97307	1.33073	-0.115577
FBXL14	1203	1.93836	1.24261	1.99771	1.35816	-0.115554
PNMT	765	1.92011	1.23063	1.99031	1.34605	-0.115423
RXRA	1383	1.91201	1.25017	1.99893	1.36553	-0.115361
SLC22A31	1302	1.89608	1.21875	1.97161	1.33406	-0.115302
ZNF775	1572	1.88695	1.22776	1.99307	1.34295	-0.115197
ARL10	741	1.906	1.22377	1.98782	1.33896	-0.115194
TACSTD2	948	1.88636	1.24316	1.99635	1.35835	-0.115193
TMEM201	2022	1.89254	1.25086	1.98999	1.36602	-0.115159
NEURL1	1404	1.88417	1.2511	1.99364	1.36616	-0.115059
HBQ1	336	1.89596	1.18317	1.98743	1.29818	-0.11501
KIFC2	1587	1.86722	1.23553	1.97895	1.3505	-0.114969
ENDOG	885	1.8873	1.23979	1.99434	1.35474	-0.114948
HIST1H2AD	432	1.89464	1.19652	1.98368	1.31138	-0.114863
TNFRSF6B	927	1.90719	1.23243	1.98527	1.34724	-0.114813
PPP1R27	465	1.87985	1.21623	1.99255	1.33104	-0.114807
AHNAK2	4152	1.95233	1.19821	1.98104	1.31296	-0.114753
RASL10B	612	1.9407	1.2334	1.9957	1.34811	-0.114714
LAMC3	2715	1.8896	1.24632	1.99001	1.36087	-0.11455
ENTHD2	1767	1.87256	1.23313	1.97768	1.34763	-0.114504
AVPR1B	1272	1.9345	1.24649	1.99408	1.36084	-0.11435
OTOS	270	1.93333	1.16896	1.9898	1.28327	-0.114317
BHLHE22	867	1.83823	1.20171	1.9641	1.31602	-0.114313
CCDC86	1080	1.81895	1.18511	1.94373	1.29942	-0.114308
IGFALS	1818	1.93565	1.24616	1.9983	1.36043	-0.114261
KLC3	1128	1.88875	1.23563	1.98442	1.34988	-0.114251
KCTD8	942	1.88525	1.24325	1.99554	1.35748	-0.114236
TRIM47	1431	1.8848	1.24005	1.99023	1.35428	-0.114229
AP5B1	2640	1.9089	1.23217	1.98389	1.34631	-0.114147
VASN	2025	1.92955	1.24454	1.98774	1.35862	-0.114079
EVC2	2220	1.8977	1.22788	1.98555	1.34188	-0.114
IGHM	765	1.9377	1.23531	1.99764	1.34926	-0.113949
FAM64A	720	1.91965	1.21388	1.97823	1.32783	-0.113949
C2orf82	369	1.83155	1.17701	1.9702	1.29094	-0.113934
CISD3	390	1.94274	1.19566	1.99473	1.30947	-0.113816
C3orf18	471	1.89683	1.22271	1.99167	1.33651	-0.113798
OXER1	864	1.89519	1.22471	1.97408	1.3385	-0.113784
CDCA4	705	1.84878	1.22464	1.98519	1.33841	-0.11377
NTNG2	861	1.91406	1.24453	1.9976	1.35828	-0.113752
TMEM211	603	1.95268	1.2202	1.9895	1.3339	-0.113702
BSN	8697	1.85785	1.23696	1.96578	1.35063	-0.113668
SAMD10	519	1.93991	1.21082	1.99341	1.32445	-0.113622
CLDN9	654	1.91079	1.22134	1.98506	1.3349	-0.113556
CHSY1	2112	1.92353	1.25474	1.99617	1.36824	-0.1135
SPDEF	1005	1.91092	1.23824	1.99681	1.35174	-0.113498
GRM4	1245	1.92875	1.24906	1.99793	1.36255	-0.11349
CRYGC	534	1.9189	1.21339	1.99445	1.32687	-0.113479
LRRC24	1521	1.89357	1.24051	1.99242	1.35398	-0.113465
PLA2G3	1467	1.9143	1.2395	1.98797	1.35293	-0.113434
CDC42EP1	1131	1.88607	1.23408	1.97797	1.34747	-0.113395
RPS6KL1	1653	1.92322	1.24968	1.99146	1.36307	-0.113388
PRR22	1125	1.88511	1.21622	1.98043	1.32958	-0.113356
ADAMTS13	3231	1.87514	1.24175	1.97602	1.35501	-0.113251
RASL10A	609	1.85417	1.22615	1.98453	1.33937	-0.113219
MTFP1	501	1.93221	1.22355	1.9945	1.33672	-0.11317
TNIP2	708	1.88618	1.20134	1.96855	1.31449	-0.113153
SMIM3	183	1.96497	1.13236	1.99024	1.24549	-0.113137
SH2B2	1872	1.85817	1.24239	1.98287	1.35551	-0.113121
RARRES2	492	1.95279	1.20885	1.99092	1.32196	-0.113116
VPS9D1	1866	1.91873	1.24432	1.99357	1.35739	-0.113069
FBXL22	432	1.93663	1.20931	1.99592	1.32235	-0.113042
SLC35C1	1092	1.93992	1.243	1.99133	1.35595	-0.112946
KRBA1	3144	1.93318	1.23176	1.97052	1.3447	-0.112938
ZNF146	945	1.95595	1.19239	1.97431	1.30519	-0.112803
EVC2	2268	1.90117	1.22859	1.98354	1.34139	-0.1128
PRRT4	2658	1.85716	1.22871	1.96469	1.34147	-0.112769
KCNQ1	906	1.91874	1.23664	1.99132	1.34938	-0.112743
FUT1	1095	1.88457	1.24396	1.99306	1.35667	-0.112706
FGF4	624	1.89904	1.22858	1.99422	1.34122	-0.11265
ANHX	1068	1.91891	1.23853	1.99065	1.35112	-0.112589
CDC42EP4	1065	1.87612	1.23012	1.98576	1.34267	-0.112553
PITX3	912	1.86373	1.22328	1.98185	1.33581	-0.112523
SFT2D1	249	1.97454	1.14716	1.97514	1.25965	-0.112484
TIFAB	483	1.93508	1.22249	1.99554	1.33496	-0.112469
VENTX	774	1.9123	1.22562	1.98237	1.33806	-0.112442
SOX17	1224	1.83008	1.22877	1.97608	1.34121	-0.112441
GLIS1	2124	1.90194	1.24541	1.98654	1.35779	-0.11238
YPEL4	189	1.91694	1.14576	1.99033	1.25808	-0.112323
C1orf167	3963	1.88494	1.2265	1.96311	1.33881	-0.112306
PLIN1	1533	1.88536	1.24606	1.98787	1.35831	-0.112244
PDF	591	1.89393	1.23074	1.99124	1.34296	-0.112219
AMH	1707	1.86576	1.2329	1.97348	1.34511	-0.112216
BHLHA15	564	1.83151	1.2033	1.96655	1.31549	-0.112191
TONSL	4107	1.91722	1.25046	1.99007	1.36263	-0.112165
ACSBG1	1332	1.91051	1.2529	1.99469	1.36506	-0.112158
CASP16	771	1.92989	1.22882	1.98442	1.34095	-0.112127
CSF3R	2529	1.94123	1.25362	1.99647	1.36573	-0.112117
ARSA	1530	1.919	1.24609	1.98937	1.35813	-0.112036
CPPED1	291	1.98807	1.19235	1.99212	1.30438	-0.112028
PRSS53	1674	1.91969	1.23775	1.97913	1.34976	-0.112012
OXLD1	480	1.88171	1.2047	1.97188	1.31666	-0.111958
INO80E	735	1.94558	1.21993	1.98708	1.33184	-0.111905
TMEM108	930	1.90032	1.24005	1.98373	1.35194	-0.111896
PAQR4	819	1.91622	1.22202	1.97561	1.33389	-0.111872
LMF2	2007	1.90563	1.24629	1.99341	1.35815	-0.111855
KCNK7	924	1.90758	1.21563	1.98335	1.32745	-0.111818
DEDD2	984	1.89495	1.22872	1.98037	1.34053	-0.111809
CCDC57	738	1.89635	1.19302	1.97637	1.30479	-0.11177
FOXD3	903	1.8581	1.2194	1.97131	1.33116	-0.111759
CCL19	306	1.96167	1.2036	1.99577	1.31526	-0.111655
CHST1	1164	1.91016	1.25449	1.9988	1.36599	-0.111504
KLC3	1137	1.88883	1.2339	1.98439	1.34538	-0.111482
SLC16A11	1329	1.84866	1.21837	1.95722	1.32984	-0.111478
ANKRD54	900	1.88594	1.23691	1.98754	1.34832	-0.11141
KRBA1	3030	1.93493	1.23196	1.97089	1.34335	-0.111389
PROK1	246	1.8503	1.1576	1.97053	1.26886	-0.111261
CCR10	1089	1.87269	1.22663	1.97341	1.33787	-0.111247
KRT32	1347	1.94327	1.2412	1.99669	1.35244	-0.111245
CCDC155	1317	1.93542	1.22554	1.98401	1.33666	-0.111125
CLDN4	630	1.93121	1.22613	1.9884	1.33724	-0.11111
SLC2A6	1506	1.89461	1.24559	1.98745	1.3567	-0.111107
SBSN	2157	1.93438	1.18651	1.94932	1.29751	-0.111
LTB	873	1.87899	1.22474	1.9682	1.33573	-0.110982
EXOSC6	519	1.83584	1.19498	1.96057	1.30594	-0.110968
CDHR4	534	1.92889	1.21265	1.98702	1.3235	-0.110856
C6orf120	549	1.86233	1.21847	1.99264	1.32931	-0.110836
MRPS2	732	1.91224	1.24386	1.99866	1.35469	-0.110821
POMC	783	1.85807	1.21819	1.97694	1.329	-0.110819
AK8	810	1.92261	1.24905	1.99805	1.35986	-0.110807
AP5B1	1662	1.90872	1.23598	1.98302	1.34678	-0.110794
CCDC85A	1203	1.87715	1.22485	1.98061	1.3356	-0.110758
KRT17	1305	1.92065	1.23801	1.98102	1.34872	-0.110716
FOXD3	993	1.85812	1.22648	1.97139	1.33718	-0.110702
THY1	480	1.92789	1.22831	1.99777	1.33891	-0.110606
SLC29A2	1371	1.95099	1.2454	1.98598	1.35597	-0.110578
FASN	543	1.89326	1.22581	1.98918	1.3363	-0.110485
NKX6-2	738	1.86938	1.21822	1.97903	1.32868	-0.110455
CHCHD5	330	1.93319	1.18221	1.98742	1.29264	-0.110427
LHFPL5	681	1.94208	1.23412	1.99213	1.34455	-0.110424
C1QTNF5	561	1.84883	1.21241	1.97702	1.32272	-0.110308
CDCP2	1476	1.94305	1.24706	1.99624	1.35735	-0.110294
PEX10	888	1.91175	1.23895	1.99154	1.34921	-0.110261
GPC1	1680	1.91445	1.25575	1.99491	1.36596	-0.110209
NKPD1	1800	1.90284	1.25889	1.99753	1.36909	-0.110201
FAM83A	1116	1.92071	1.24701	1.99752	1.35718	-0.11017
LZTS2	2013	1.90714	1.23424	1.97897	1.34437	-0.110133
FLYWCH1	1944	1.91191	1.24298	1.98348	1.35309	-0.110108
FAM84A	879	1.87926	1.24523	1.99376	1.35534	-0.110104
SCRN2	1272	1.90099	1.23992	1.98728	1.35002	-0.110099
NFKBIL1	1122	1.86801	1.21667	1.96152	1.32672	-0.110052
NCKAP5L	3636	1.91268	1.23739	1.97467	1.34741	-0.110025
OCSTAMP	1398	1.92702	1.24014	1.9868	1.35014	-0.110003
EME2	1131	1.91873	1.24044	1.98438	1.35041	-0.109969
EMID1	1275	1.91092	1.22599	1.96524	1.33594	-0.109957
OR2C1	939	1.91044	1.24521	1.99246	1.35513	-0.109924
RABEP2	1713	1.90842	1.22531	1.97916	1.33519	-0.109874
TNFRSF8	855	1.91265	1.23529	1.98813	1.34513	-0.109845
FAM19A3	402	1.90802	1.20044	1.98765	1.31028	-0.10984
CDPF1	249	1.95575	1.1564	1.99502	1.26624	-0.109838
LRRC3	774	1.92029	1.24556	1.99831	1.35529	-0.109736
DRD5	1413	1.90444	1.25664	1.99187	1.36633	-0.109695
EDARADD	444	1.91187	1.21952	1.9953	1.32903	-0.109511
KLHDC7B	1701	1.92082	1.25019	1.98837	1.35969	-0.109507
CALY	648	1.91753	1.22519	1.99343	1.33467	-0.109479
OPLAH	2598	1.90216	1.25649	1.99175	1.36596	-0.109472
MFSD6L	420	1.91309	1.20037	1.97715	1.30979	-0.109428
TBC1D22A	636	1.88443	1.23175	1.98216	1.34114	-0.109395
CNFN	336	1.92507	1.20167	1.99562	1.31101	-0.109345
MPST	909	1.88791	1.24391	1.99047	1.35325	-0.109344
IL2RB	927	1.94369	1.24705	1.99561	1.35631	-0.109255
LYL1	837	1.8824	1.22618	1.97468	1.33543	-0.109248
TTC22	1146	1.90456	1.24505	1.99181	1.35427	-0.109219
DIRAS2	600	1.94279	1.22697	1.98381	1.33613	-0.109164
WISP2	765	1.88186	1.20812	1.97205	1.31723	-0.109109
MIEF2	1383	1.92247	1.24411	1.98665	1.35316	-0.109053
POLM	1470	1.91454	1.24775	1.99196	1.35667	-0.108928
CCDC92	972	1.8819	1.23831	1.98511	1.34719	-0.10888
SLC2A4RG	1146	1.88383	1.22714	1.9715	1.33598	-0.108837
MYOG	675	1.8881	1.23596	1.99428	1.34473	-0.108775
GPR61	1356	1.90662	1.24994	1.99268	1.35872	-0.108773
WNT9B	1077	1.91873	1.245	1.99446	1.35375	-0.108755
B3GAT1	1044	1.88697	1.25173	1.99698	1.36046	-0.108737
RTP2	771	1.96048	1.23913	1.99889	1.34786	-0.108724
VWA7	2673	1.89668	1.25145	1.98621	1.36015	-0.108701
ENHO	231	1.91388	1.14443	1.98602	1.25311	-0.108687
S1PR1	1149	1.95191	1.24968	1.98964	1.35834	-0.108664
SS18L1	1161	1.90881	1.19711	1.98309	1.30575	-0.108633
RSBN1L	639	1.87458	1.17133	1.95351	1.27994	-0.108611
SPIRE2	906	1.94929	1.23727	1.99657	1.34583	-0.108563
BPIFA1	768	1.98883	1.24209	1.99697	1.35065	-0.108557
SLC34A1	1920	1.93982	1.26113	1.99488	1.36965	-0.108518
RNF207	291	1.94057	1.16052	1.97216	1.26903	-0.108516
CARNS1	2826	1.91566	1.25211	1.9854	1.36059	-0.108482
NAIF1	984	1.92542	1.2368	1.98306	1.34524	-0.108448
ZNF446	1146	1.82223	1.22215	1.95445	1.33051	-0.108362
EVA1B	492	1.88252	1.21218	1.99065	1.32049	-0.108304
TMA7	192	1.82244	0.999363	1.83886	1.10763	-0.108269
C11orf96	330	1.9055	1.18602	1.9961	1.2942	-0.108181
C6orf47	942	1.93006	1.22452	1.97261	1.33257	-0.108052
ZFPM1	1806	1.89035	1.24887	1.98217	1.35692	-0.10805
RGR	861	1.91889	1.22781	1.98312	1.33583	-0.108013
TLCD2	792	1.92983	1.23695	1.9897	1.34493	-0.107977
FITM1	879	1.91727	1.23232	1.97896	1.34028	-0.107967
EMP3	492	1.93862	1.21688	1.98039	1.32477	-0.107896
DMBX1	1137	1.92022	1.23749	1.98475	1.34533	-0.107846
HAPLN2	1023	1.89388	1.24397	1.98907	1.3518	-0.107835
TMC8	1854	1.91348	1.24995	1.98841	1.35766	-0.107716
HEATR2	2004	1.90447	1.25747	1.99562	1.36515	-0.107683
TAF5L	1791	1.91375	1.25925	1.99926	1.36689	-0.107638
VWA5B2	3732	1.9249	1.25282	1.97994	1.36045	-0.107636
GPER1	1116	1.92058	1.24971	1.99044	1.35727	-0.107557
NEU4	1497	1.8907	1.24771	1.98287	1.35522	-0.107514
C21orf2	768	1.92299	1.23872	1.994	1.34615	-0.107432
FZD7	1725	1.90677	1.25724	1.9939	1.36463	-0.107393
ODF3L2	858	1.88662	1.23403	1.97775	1.34142	-0.107384
TNFAIP8L1	636	1.90906	1.23879	1.99698	1.34611	-0.107324
C10orf82	681	1.94044	1.23818	1.99263	1.34549	-0.107312
CROCC	6075	1.88179	1.21773	1.967	1.32499	-0.107259
DISC1	2508	1.87904	1.23307	1.97018	1.34025	-0.107172
NLRX1	2928	1.90029	1.2625	1.99469	1.36965	-0.10715
TSPO2	501	1.92457	1.20584	1.98072	1.31297	-0.107123
UBBP4	486	1.95515	1.19837	1.97206	1.30547	-0.107097
STEAP3	1467	1.93816	1.25587	1.9961	1.36295	-0.107081
REM1	627	1.93085	1.23949	1.99232	1.3465	-0.107015
PROP1	678	1.93468	1.22746	1.98286	1.33447	-0.107004
TRIM28	2157	1.9406	1.25992	1.99426	1.3668	-0.106882
C2orf54	1353	1.91542	1.25697	1.9953	1.36378	-0.106809
GAS2L1	1899	1.84488	1.23694	1.96399	1.34369	-0.106745
SCO2	801	1.90781	1.23042	1.99204	1.33714	-0.106716
FOXP4	1071	1.92269	1.21009	1.98094	1.3168	-0.106711
KIFC3	2544	1.89583	1.25485	1.98697	1.36151	-0.106668
GNLY	441	1.96265	1.22456	1.99252	1.33121	-0.106654
RPTN	2967	1.95613	1.19474	1.95817	1.30132	-0.10658
LRRN4	2130	1.89385	1.25485	1.98764	1.36142	-0.106562
TTC24	1713	1.94862	1.24361	1.9852	1.35006	-0.106448
ENPP7	1332	1.9215	1.25837	1.9984	1.36479	-0.106418
CEBPE	840	1.91199	1.24018	1.98592	1.34658	-0.106404
C4orf50	837	1.87865	1.22369	1.97631	1.33009	-0.106402
HBE1	444	1.99182	1.21622	1.98917	1.32261	-0.106387
A3GALT2	1017	1.89573	1.24377	1.99221	1.35015	-0.106378
MYADM	921	1.9184	1.23935	1.98414	1.3457	-0.106352
GAST	315	1.90183	1.15643	1.97358	1.26275	-0.106322
SLC52A3	1434	1.92401	1.25199	1.98575	1.35831	-0.106317
TP53INP2	666	1.858	1.22325	1.97722	1.32953	-0.106282
FAM229A	384	1.82097	1.17726	1.95509	1.2835	-0.106234
KIAA1875	4755	1.91454	1.2627	1.99477	1.36885	-0.106151
VSTM2B	681	1.8466	1.22975	1.97315	1.33588	-0.106134
CD6	1956	1.89168	1.25208	1.98676	1.35821	-0.106134
CCL8	303	1.96579	1.19872	1.9895	1.30481	-0.106096
IGHE	1329	1.9009	1.26086	1.99598	1.36693	-0.106072
SFTPB	1128	1.93484	1.24346	1.99538	1.34946	-0.105998
MON1A	1668	1.89901	1.2561	1.99711	1.36204	-0.105941
SOCS1	633	1.87969	1.23563	1.98765	1.34156	-0.105929
APLN	234	1.9416	1.14798	1.9881	1.25387	-0.105896
ATP6V1G3	357	1.88295	1.17208	1.95419	1.27794	-0.105855
NNAT	162	1.93157	1.10816	1.98768	1.21401	-0.105845
RNF187	705	1.86599	1.198	1.97453	1.30382	-0.10582
PRIMA1	462	1.92064	1.21515	1.98992	1.32093	-0.105785
PRDM12	858	1.90752	1.24729	1.99576	1.35304	-0.105755
WNT9A	999	1.93391	1.25053	1.98916	1.35626	-0.105726
SYNPO	2784	1.90771	1.24537	1.97594	1.35107	-0.105706
KCNE2	372	1.94115	1.21952	1.98952	1.32512	-0.105595
LIPT2	681	1.88451	1.22582	1.98576	1.33142	-0.105593
MTSS1L	996	1.92492	1.25176	1.9927	1.35733	-0.105565
MYRF	3372	1.90258	1.2646	1.99082	1.37012	-0.105513
PIP5KL1	1188	1.9076	1.25075	1.99675	1.35624	-0.105489
SOST	642	1.868	1.2343	1.98845	1.33978	-0.105489
ZBED2	654	1.91544	1.20841	1.9608	1.31389	-0.105475
SAMD11	1986	1.90728	1.25114	1.98352	1.35653	-0.105393
TPST2	1164	1.90561	1.26169	1.9982	1.36707	-0.105386
TRIM65	1089	1.89119	1.24539	1.98904	1.35074	-0.105359
NR4A1	1839	1.92127	1.25704	1.99347	1.36231	-0.105266
APLNR	1155	1.92992	1.25672	1.9936	1.36192	-0.105203
MGAT3	1602	1.90509	1.26045	1.99835	1.36563	-0.10518
FAM178B	1941	1.93849	1.25472	1.99474	1.35986	-0.105145
C15orf62	528	1.94635	1.2236	1.99535	1.32874	-0.105144
GTSF1L	198	1.9167	1.1198	1.96604	1.22491	-0.105113
LRRC10	831	1.96548	1.25315	1.99757	1.35826	-0.105104
OTP	792	1.87112	1.23354	1.97804	1.33862	-0.105076
SPRN	366	1.80362	1.15318	1.91461	1.25823	-0.105047
ZDHHC12	822	1.90371	1.22999	1.98961	1.33496	-0.104974
ADRA1D	1698	1.86836	1.25095	1.98141	1.35591	-0.104953
OLFM1	810	1.93148	1.24161	1.99553	1.34655	-0.104939
DOK3	1323	1.92637	1.24626	1.98596	1.35117	-0.104913
HELZ2	8775	1.91395	1.26942	1.99459	1.37433	-0.104911
AKT1S1	759	1.89094	1.2289	1.97818	1.33381	-0.104909
PARP10	2370	1.89214	1.24429	1.98196	1.34917	-0.10488
DDAH2	867	1.902	1.23922	1.98304	1.34407	-0.104853
APBA2	2232	1.88924	1.25782	1.988	1.36267	-0.104852
ISM2	1086	1.93823	1.24552	1.98962	1.35036	-0.104848
PPARGC1B	2805	1.92559	1.25136	1.98773	1.3562	-0.10484
HIST1H2BG	381	1.90894	1.18721	1.96264	1.29205	-0.104833
FAM212B	879	1.89205	1.22843	1.96988	1.33322	-0.104786
RSPH6A	1692	1.88615	1.24462	1.99103	1.34937	-0.10475
TSC22D3	414	1.99472	1.21007	1.98942	1.31477	-0.104697
FCRLA	1050	1.90137	1.24154	1.9807	1.34622	-0.10468
SLC23A3	1863	1.94485	1.24548	1.98032	1.35014	-0.104657
ROBO4	2958	1.91515	1.25468	1.98428	1.35934	-0.104656
FXYD2	156	1.93906	1.11093	1.97691	1.21559	-0.104654
ANKRD33	993	1.91153	1.24031	1.98491	1.34495	-0.104639
DPH7	1359	1.93765	1.2557	1.99514	1.36031	-0.104608
MFSD10	1230	1.91777	1.24677	1.985	1.35137	-0.104602
ARHGEF19	2397	1.91981	1.25667	1.99237	1.36125	-0.104572
TNFSF9	765	1.86578	1.21909	1.95461	1.32363	-0.10454
SELPLG	1218	1.91059	1.23497	1.98086	1.33946	-0.104494
KRTAP3-1	297	1.89837	1.11265	1.97353	1.21714	-0.104485
LTA	606	1.85943	1.22484	1.9791	1.32932	-0.104477
SRRM4	1644	1.8916	1.2196	1.97714	1.324	-0.104407
TTC36	564	1.87939	1.20989	1.97282	1.31424	-0.104353
ZSCAN32	264	1.97733	1.14313	1.98495	1.24747	-0.104343
PEX11G	711	1.89277	1.23373	1.98186	1.33807	-0.104339
GPR182	1200	1.93013	1.25093	1.98562	1.35522	-0.104298
C1QTNF8	759	1.90951	1.23555	1.98998	1.33984	-0.104292
HIST1H2BF	381	1.90931	1.19259	1.96662	1.29686	-0.104263
PDZRN3	2619	1.88183	1.25682	1.98703	1.36106	-0.104236
WISP1	819	1.90859	1.24713	1.99321	1.35135	-0.104219
TNFSF14	726	1.93668	1.2359	1.99289	1.34011	-0.104205
FAM83G	2376	1.89978	1.26087	1.9904	1.36504	-0.10417
MMP15	1233	1.90662	1.24319	1.98699	1.34733	-0.104141
DISP2	4197	1.9193	1.26277	1.98964	1.36685	-0.104079
PXDN	3399	1.89939	1.27161	1.99873	1.37567	-0.104058
GPR35	912	1.95358	1.24559	1.99325	1.34964	-0.10405
PTGES2	1125	1.92042	1.25078	1.99241	1.35479	-0.104006
ID1	456	1.87522	1.21971	1.98981	1.32369	-0.103982
UBA7	3051	1.91043	1.25951	1.98989	1.36348	-0.103967
CRNN	1377	1.92037	1.21995	1.95927	1.32388	-0.103929
FFAR1	903	1.92993	1.22817	1.96599	1.33209	-0.103914
RGS9BP	708	1.88755	1.22596	1.98314	1.32986	-0.103902
NDNL2	900	1.87079	1.24856	1.98771	1.35245	-0.103885
PNKD	921	1.95403	1.25194	1.99708	1.35581	-0.103868
NOC4L	1548	1.91858	1.26098	1.9994	1.36471	-0.103738
BRICD5	780	1.96588	1.2453	1.99419	1.34903	-0.103734
OR13J1	939	1.95497	1.24668	1.98683	1.35041	-0.103729
ALDH16A1	2415	1.90215	1.25354	1.98015	1.35727	-0.103728
PRLH	177	1.90651	1.12949	1.97816	1.23319	-0.103697
LAMA5	10776	1.91493	1.26834	1.99254	1.37203	-0.103691
KRT76	1794	1.96397	1.23944	1.97786	1.34312	-0.103675
SLC27A5	1395	1.89789	1.25812	1.99469	1.36178	-0.103662
SLC38A10	3270	1.89741	1.2517	1.9819	1.35536	-0.103655
GALK1	1248	1.87889	1.25266	1.98755	1.35631	-0.10365
GZMM	792	1.93424	1.24173	1.99322	1.34536	-0.103624
TREML1	957	1.93399	1.23993	1.98558	1.34348	-0.103544
RDH5	957	1.95201	1.25347	1.99038	1.35699	-0.103517
ISLR	1272	1.95411	1.26071	1.99667	1.36421	-0.103498
GALR3	303	1.91666	1.17005	1.96454	1.27355	-0.103497
ELANE	723	1.9239	1.24025	1.99081	1.34371	-0.10346
KIAA1024	2808	1.87976	1.26107	1.9907	1.36443	-0.103358
PAX7	927	1.89717	1.24686	1.99059	1.35021	-0.103349
NUDT16	564	1.89267	1.22492	1.98481	1.32827	-0.103343
CKM	1146	1.95012	1.25182	1.98767	1.35516	-0.103335
BRICD5	621	1.96583	1.23994	1.99562	1.34324	-0.103302
SPATC1L	1014	1.94004	1.2503	1.99735	1.35359	-0.103291
C11orf91	573	1.87928	1.21064	1.97752	1.31392	-0.10328
NGB	456	1.93077	1.21938	1.99533	1.32266	-0.10328
PNPLA5	1086	1.91347	1.25671	1.99713	1.35999	-0.103275
LRRC30	906	1.94199	1.24877	1.99752	1.35203	-0.103268
LIPT2	696	1.88748	1.23008	1.98429	1.33333	-0.103247
SH2D5	1287	1.91039	1.25363	1.98711	1.35685	-0.103215
THBS2	3519	1.90897	1.26344	1.99497	1.36665	-0.10321
ACTL10	738	1.94771	1.24371	1.99232	1.34692	-0.103207
TDRP	561	1.88145	1.2035	1.96873	1.30671	-0.103206
NLRC5	3783	1.92585	1.26309	1.99453	1.36628	-0.103193
FBXL15	879	1.88788	1.23818	1.98447	1.3413	-0.103114
SPOCD1	3597	1.93173	1.25506	1.98088	1.35813	-0.103071
TSSC1	633	1.92063	1.24097	1.99792	1.34401	-0.103047
MYOD1	957	1.88157	1.242	1.98757	1.345	-0.102996
DLX3	864	1.8894	1.23847	1.98364	1.34145	-0.102982
PDLIM2	1071	1.91186	1.25254	1.9888	1.35546	-0.102922
TBC1D17	1833	1.9308	1.26294	1.99844	1.36585	-0.102913
LRFN2	2037	1.92399	1.26863	1.99813	1.37153	-0.102899
NR5A1	1038	1.92178	1.24546	1.99478	1.34822	-0.102765
GJC2	1281	1.86198	1.24995	1.9839	1.35272	-0.102762
OPA3	408	1.86305	1.18762	1.96591	1.29033	-0.102714
C2orf72	570	1.83019	1.20343	1.95328	1.30614	-0.102711
CISH	756	1.86756	1.23664	1.98671	1.33934	-0.102702
CHRFAM7A	1347	1.91647	1.26172	1.99697	1.36439	-0.102675
BCR	567	1.93757	1.232	1.98787	1.33457	-0.102572
RFX1	2691	1.93515	1.25612	1.99379	1.35869	-0.102566
EVX1	1185	1.86445	1.24875	1.98268	1.3513	-0.102544
TMEM213	240	1.9874	1.18073	1.99658	1.28327	-0.10254
EMILIN1	2967	1.91412	1.2518	1.9811	1.35425	-0.102445
C10orf10	615	1.90809	1.22713	1.97677	1.32956	-0.102431
GNG13	204	1.96631	1.09179	1.95224	1.1942	-0.10241
KIAA0754	3414	1.99515	1.24681	1.9862	1.34917	-0.102358
ZNF683	1521	1.93909	1.25046	1.98158	1.35277	-0.102309
TCIRG1	2472	1.93754	1.26541	1.99747	1.36769	-0.102277
TICAM1	2064	1.88905	1.25221	1.98164	1.35447	-0.102255
FAM167A	633	1.94505	1.23488	1.9929	1.33707	-0.102198
EBI3	693	1.9206	1.24332	1.98841	1.34551	-0.102189
SYMPK	3000	1.93934	1.26581	1.99623	1.3679	-0.102088
URB1	2493	1.8935	1.2627	1.99269	1.36479	-0.102088
P2RY11	1020	1.94543	1.25023	1.99103	1.35222	-0.101997
LZTS1	1818	1.91317	1.24623	1.98528	1.34819	-0.101955
C19orf80	615	1.88991	1.21538	1.97913	1.31731	-0.101925
PPFIA3	1050	1.88723	1.21672	1.96933	1.31862	-0.101902
KCNK1	729	1.94511	1.24172	1.99339	1.34361	-0.10189
EEF1D	1281	1.88471	1.24268	1.98055	1.34455	-0.101863
CCK	354	1.85539	1.20402	1.97634	1.30586	-0.101843
FAM107A	519	1.91518	1.21169	1.9736	1.31351	-0.101819
CCND3	879	1.94275	1.25126	1.99639	1.35301	-0.10175
MEGF8	8550	1.92641	1.26414	1.98476	1.36588	-0.101742
SLC22A7	1638	1.94831	1.25983	1.99186	1.36151	-0.101675
MSGN1	873	1.93882	1.24691	1.991	1.34858	-0.101673
RHOB	591	1.9311	1.23052	1.9902	1.33216	-0.101637
GREM2	510	1.90066	1.21881	1.98624	1.32039	-0.10158
KCNJ11	1188	1.94708	1.26298	1.99803	1.36456	-0.101575
FBXL15	885	1.88322	1.23824	1.98387	1.33981	-0.10157
RAI1	5514	1.89635	1.25427	1.98412	1.35581	-0.10154
EMX1	585	1.88652	1.23563	1.99105	1.33711	-0.101482
TRPT1	759	1.94278	1.24479	1.99106	1.34624	-0.101455
ARHGEF15	2529	1.91825	1.2581	1.98601	1.35955	-0.101447
IKBKG	1278	1.94337	1.22109	1.97179	1.32252	-0.101438
ZNF385C	1509	1.91085	1.24113	1.9745	1.34253	-0.101398
C2orf71	3846	1.92244	1.25201	1.97828	1.35337	-0.10136
TSC22D4	1191	1.92834	1.24136	1.97916	1.34271	-0.101346
ZNF469	11511	1.93759	1.25854	1.98019	1.35978	-0.101247
HBZ	342	1.90864	1.20778	1.99211	1.30901	-0.101236
TNXB	1674	1.89769	1.2549	1.98763	1.3561	-0.101204
EFS	1674	1.92715	1.2465	1.97771	1.3477	-0.101192
NOBOX	1569	1.93362	1.23807	1.97466	1.33924	-0.101168
NUDT16L1	633	1.93078	1.24504	1.99793	1.3462	-0.101153
MROH1	4821	1.93829	1.27286	1.99794	1.37393	-0.101067
TLDC2	654	1.97467	1.22854	1.99248	1.32958	-0.10104
CDH15	2358	1.93076	1.26788	1.99628	1.36889	-0.10101
LRRC25	924	1.93646	1.25342	1.99332	1.35442	-0.100999
DMRTB1	1017	1.8777	1.2281	1.9647	1.32907	-0.100973
SLC39A13	1098	1.94754	1.24469	1.99112	1.34566	-0.100972
CAPN15	3240	1.91907	1.26593	1.99066	1.36688	-0.100951
RIC8A	1452	1.92904	1.26296	1.99451	1.36391	-0.100949
ZNRF3	2385	1.91438	1.26504	1.9927	1.36598	-0.100934
MKL1	2799	1.94462	1.2554	1.98563	1.35631	-0.100909
AMT	1212	1.91036	1.26168	1.99288	1.36258	-0.100902
SOX13	1860	1.92923	1.26033	1.99097	1.36123	-0.100896
FTCD	1623	1.92488	1.26118	1.99438	1.36206	-0.100888
KLHDC7A	2379	1.89842	1.25801	1.98619	1.35887	-0.100862
SLC35F6	1116	1.94346	1.2564	1.99398	1.3572	-0.100802
CDK3	726	1.94436	1.24993	1.9974	1.35072	-0.100781
ZCCHC24	723	1.9259	1.24605	1.99582	1.34681	-0.10076
RSPO4	453	1.92101	1.20219	1.98185	1.3029	-0.100709
CLCF1	672	1.9519	1.23485	1.99494	1.33554	-0.100692
RNF215	909	1.90351	1.24778	1.98892	1.34846	-0.100679
AIRE	1092	1.87681	1.23076	1.96214	1.33143	-0.100674
NTN1	1254	1.91411	1.26377	1.99691	1.36443	-0.100662
FBXL15	879	1.88725	1.2381	1.98337	1.33873	-0.100638
TMEM129	642	1.91574	1.25061	1.99606	1.35124	-0.100633
FRMD8	303	1.88255	1.18278	1.9811	1.2834	-0.100616
RNF26	1359	1.9092	1.25138	1.98701	1.35199	-0.100608
NAGS	1458	1.92206	1.26517	1.99648	1.36577	-0.1006
ZNHIT2	1215	1.85289	1.23328	1.9654	1.33384	-0.10056
EXTL1	2001	1.9145	1.25976	1.98648	1.36031	-0.100546
C6orf132	2904	1.88008	1.22758	1.95155	1.32807	-0.100488
SLC16A5	1521	1.9214	1.25564	1.98475	1.35612	-0.100477
JUP	2238	1.93966	1.26786	1.99374	1.36833	-0.100475
LRWD1	1953	1.95422	1.26752	1.99753	1.36798	-0.100458
SHROOM2	4620	1.8806	1.25655	1.97767	1.35699	-0.100441
AGER	1308	1.92249	1.24024	1.97283	1.34066	-0.100419
KREMEN2	1416	1.89033	1.24973	1.98083	1.35011	-0.10038
SERTAD1	741	1.93999	1.22611	1.98794	1.32647	-0.100351
INHBE	1062	1.96303	1.25502	1.99289	1.35536	-0.100339
SP5	1170	1.86449	1.24947	1.98461	1.34979	-0.100319
HMCN2	12801	1.8991	1.26898	1.985	1.36928	-0.100296
IGSF21	1131	1.91716	1.2619	1.9955	1.36213	-0.100235
CCDC12	408	1.88592	1.18014	1.95689	1.28036	-0.100228
FAM131C	837	1.89954	1.23805	1.98257	1.33823	-0.100186
C1orf64	522	1.96154	1.23074	1.98531	1.33091	-0.100171
CLDN6	666	1.94703	1.23943	1.99418	1.33957	-0.10014
KCNC4	1461	1.90851	1.26388	1.99779	1.36395	-0.10007
GRN	1794	1.94945	1.24061	1.99082	1.34066	-0.100048
NPC1L1	3903	1.91493	1.27132	1.99244	1.37134	-0.100022
ZNF831	4896	1.89894	1.25008	1.96836	1.35006	-0.0999728
FOXN4	1560	1.90136	1.25593	1.98833	1.35586	-0.0999334
HDAC10	2022	1.90786	1.26104	1.98899	1.36095	-0.0999106
NUDT22	870	1.92	1.2449	1.99019	1.34475	-0.0998513
KCNV2	1650	1.93178	1.26228	1.99669	1.36211	-0.099827
S100A1	396	1.96854	1.21212	1.98826	1.31193	-0.0998122
OLIG3	822	1.90515	1.24698	1.99349	1.34679	-0.0998111
ASPHD1	1095	1.93687	1.23994	1.97625	1.33975	-0.0998104
FANCF	1083	1.87831	1.24061	1.98053	1.3404	-0.0997835
C11orf16	1392	1.94436	1.24041	1.97927	1.34014	-0.0997262
KCNH2	3228	1.91547	1.27732	1.99777	1.37704	-0.0997182
ZNF358	1761	1.89714	1.25006	1.97703	1.34978	-0.099718
PPP1R37	2109	1.91084	1.25701	1.99111	1.35673	-0.0997156
OSGIN1	1476	1.91686	1.26557	1.99731	1.36526	-0.0996906
ABHD16B	1410	1.91267	1.25794	1.99076	1.35754	-0.0996006
WFIKKN1	1644	1.94623	1.26147	1.99136	1.36107	-0.0995938
LRRC8A	2421	1.96025	1.26676	1.98737	1.36634	-0.0995757
PSMB11	900	1.91299	1.24832	1.98503	1.34788	-0.0995631
S100A2	297	1.98059	1.18546	1.97958	1.28502	-0.0995611
IGSF8	1833	1.88763	1.24899	1.97464	1.34854	-0.0995506
FOXR1	936	1.92523	1.24939	1.99237	1.34887	-0.0994773
CTIF	1794	1.9239	1.26113	1.98824	1.3606	-0.0994711
FOXK1	1635	1.87803	1.25572	1.98529	1.35519	-0.0994675
C21orf58	807	1.92019	1.22266	1.96856	1.32212	-0.0994645
COL26A1	966	1.88822	1.21175	1.94666	1.31119	-0.0994487
SAP25	606	1.93655	1.22139	1.96982	1.32084	-0.0994418
HIST1H2BE	381	1.91175	1.19313	1.96649	1.29252	-0.0993877
ALX3	1041	1.87306	1.24438	1.98473	1.34377	-0.0993848
P2RY6	987	1.92289	1.249	1.99056	1.34838	-0.0993822
NDUFS8	633	1.94339	1.24629	1.99551	1.34565	-0.0993586
CCDC154	1971	1.9326	1.2341	1.9783	1.33342	-0.0993242
CDC42BPG	4656	1.92322	1.26649	1.99327	1.36579	-0.0993016
SHC2	879	1.95015	1.25668	1.99427	1.35598	-0.099295
SELE	1836	1.90758	1.25883	1.9884	1.35811	-0.0992737
HYAL3	1260	1.89603	1.24572	1.98281	1.34497	-0.0992483
TNS4	2202	1.94896	1.26663	1.99302	1.36583	-0.0992024
GPR113	2994	1.95449	1.26854	1.99387	1.36774	-0.0991956
SDC1	882	1.93017	1.24092	1.9823	1.34011	-0.0991899
ZSCAN10	2202	1.91723	1.26034	1.99327	1.3595	-0.0991616
KCNK16	885	1.94814	1.24906	1.99112	1.3482	-0.0991406
ZNF135	1185	1.95963	1.21291	1.98648	1.31205	-0.0991378
FAM46B	1284	1.93487	1.26844	1.997	1.36756	-0.0991179
CEP164	4278	1.91964	1.24755	1.97714	1.34667	-0.0991169
GLYCTK	1575	1.92805	1.26105	1.98882	1.36015	-0.0990997
APOBR	3123	1.86852	1.20234	1.91779	1.30141	-0.0990729
TMEM114	672	1.90004	1.23476	1.98437	1.33379	-0.0990286
KIF26B	1641	1.91504	1.26485	1.99599	1.36385	-0.0990064
LAT	711	1.93026	1.23084	1.98479	1.32984	-0.0990038
CDK5R1	924	1.93811	1.25104	1.99602	1.35002	-0.0989877
RUVBL2	792	1.91263	1.2394	1.98125	1.33838	-0.098986
FASTK	1650	1.93358	1.25539	1.9894	1.35434	-0.0989517
NKX2-1	1077	1.88005	1.24211	1.98148	1.34106	-0.098951
BRF1	1506	1.90231	1.25749	1.98754	1.35642	-0.0989231
ROR2	2832	1.89704	1.27387	1.99556	1.37277	-0.0988995
GPR113	3141	1.95438	1.26862	1.99346	1.36752	-0.0988935
OVOL1	804	1.9491	1.24944	1.99762	1.34829	-0.0988436
HIC2	1851	1.9333	1.26175	1.99182	1.36056	-0.098812
KIF12	1941	1.91015	1.25904	1.98859	1.35783	-0.0987877
ASB18	1287	1.87547	1.24871	1.97554	1.34749	-0.0987796
GDF10	1434	1.90994	1.26236	1.99231	1.36114	-0.0987751
CCDC64B	1515	1.90821	1.21908	1.97506	1.31781	-0.0987386
COL20A1	4305	1.91514	1.26147	1.98003	1.36019	-0.0987216
TMCC2	2145	1.90646	1.26505	1.99064	1.36375	-0.0986989
F2RL3	1176	1.92937	1.24756	1.98157	1.34625	-0.0986905
TCN2	1305	1.95592	1.26708	1.99945	1.36574	-0.0986684
ZFP36	963	1.92759	1.2429	1.97306	1.34153	-0.0986289
CCDC89	1125	1.92144	1.2147	1.96935	1.31331	-0.0986101
PIGQ	1896	1.9533	1.26688	1.99486	1.36549	-0.0986078
REM1	636	1.93573	1.24418	1.99131	1.34278	-0.098603
TMPRSS9	3288	1.91567	1.27045	1.99012	1.36904	-0.0985973
PDLIM4	999	1.92054	1.25626	1.98911	1.35484	-0.0985812
C6orf25	729	1.88596	1.23252	1.97665	1.33105	-0.0985295
SYNGR1	477	1.95796	1.23509	1.98816	1.3336	-0.0985093
PLEKHG3	1512	1.91357	1.24889	1.98738	1.34739	-0.0985028
PLIN4	3618	1.97282	1.23749	1.97823	1.33597	-0.0984823
EMILIN3	1884	1.92493	1.25849	1.98692	1.35697	-0.0984804
TNS3	786	1.91109	1.25216	1.99726	1.35062	-0.0984646
DDC	1017	1.90044	1.25399	1.99126	1.35245	-0.0984584
RIC8A	1449	1.92956	1.26368	1.99482	1.36214	-0.0984559
EN1	1095	1.88202	1.23557	1.97552	1.33398	-0.0984143
LIPT2	693	1.90061	1.24469	1.9887	1.34309	-0.0983981
ZNF783	1527	1.90762	1.25408	1.98417	1.35246	-0.098373
AVPR2	1104	1.93292	1.25768	1.9902	1.35605	-0.0983609
MISP	1932	1.89618	1.25394	1.97693	1.35229	-0.0983542
C10orf90	1140	1.88811	1.24594	1.97304	1.34429	-0.0983509
ZBTB47	1644	1.92112	1.24922	1.98045	1.34757	-0.098343
KIAA0195	4098	1.95384	1.27681	1.99876	1.37512	-0.0983105
CERS1	591	1.92219	1.23736	1.98625	1.33566	-0.0983076
MT4	189	1.988	1.06336	1.98326	1.16165	-0.0982911
CLDN5	657	1.88968	1.23339	1.98158	1.33167	-0.0982797
CTU1	852	1.86496	1.22971	1.96971	1.32798	-0.0982773
PGAM2	762	1.9217	1.23836	1.98027	1.33663	-0.0982614
AEN	738	1.90541	1.25012	1.98745	1.34838	-0.0982562
SPERT	1365	1.90991	1.24605	1.99077	1.3443	-0.0982472
CDK10	753	1.95479	1.25838	1.99789	1.35659	-0.0982053
CCDC154	2016	1.93531	1.23828	1.98232	1.33647	-0.0981931
FADS3	1347	1.92704	1.26271	1.99866	1.36086	-0.098157
METTL12	720	1.9198	1.24241	1.98561	1.34055	-0.0981377
LRPAP1	738	1.91502	1.22299	1.97337	1.32112	-0.0981318
SLC39A5	1635	1.93292	1.24619	1.97749	1.34431	-0.0981119
CIITA	3462	1.95495	1.27047	1.99742	1.36853	-0.0980604
SSH3	1974	1.9294	1.25996	1.99063	1.35802	-0.0980553
GAL3ST2	1185	1.92891	1.26665	1.99894	1.36469	-0.0980435
SLA2	783	1.9733	1.24639	1.99589	1.3444	-0.0980094
PRTN3	762	1.92758	1.25091	1.99076	1.34888	-0.097966
TRIM62	1461	1.92431	1.26447	1.99731	1.36242	-0.0979502
TRH	729	1.90802	1.20453	1.9561	1.30246	-0.0979324
PLBD2	1752	1.93556	1.27118	1.99928	1.36909	-0.0979123
SIPA1	2976	1.89136	1.26406	1.98599	1.36188	-0.0978293
ZNF18	873	1.97671	1.24257	1.99024	1.3404	-0.0978292
C6orf222	1857	1.90911	1.23989	1.96997	1.3377	-0.0978035
FRS3	1485	1.91512	1.26374	1.99139	1.36152	-0.0977784
FCRLB	1224	1.84835	1.24504	1.97126	1.34281	-0.0977683
CXXC11	510	1.93288	1.23685	1.99344	1.33458	-0.0977333
TMEM132E	3051	1.90048	1.27246	1.99361	1.37017	-0.0977074
SLC2A11	1512	1.94379	1.26162	1.9909	1.35932	-0.0977053
DOK2	1290	1.90683	1.25078	1.98428	1.34846	-0.0976827
CORT	363	1.91485	1.18818	1.97846	1.28586	-0.0976826
CCDC23	201	1.94535	1.09909	1.92929	1.19678	-0.0976807
TMEM161A	1440	1.93896	1.25814	1.99143	1.35581	-0.0976626
KCNG4	1521	1.93891	1.26697	1.99747	1.36462	-0.0976551
POLD2	1410	1.94081	1.26902	1.99859	1.36664	-0.0976216
TSC22D4	1197	1.92991	1.24412	1.97833	1.34173	-0.09761
PTCH2	3627	1.92331	1.27153	1.99356	1.36913	-0.0976049
DAG1	2409	1.90043	1.26867	1.9878	1.36627	-0.097594
PTOV1	1248	1.91652	1.26453	1.99895	1.36208	-0.0975537
PYCARD	594	1.91837	1.24345	1.9926	1.34098	-0.0975253
AMHR2	1668	1.95897	1.25856	1.98752	1.35608	-0.0975236
CD5	1452	1.8987	1.26086	1.98599	1.35834	-0.0974852
GTPBP3	1470	1.89821	1.25893	1.9848	1.3564	-0.0974764
TRIM46	2283	1.91295	1.26888	1.99304	1.36635	-0.0974627
GUCA2A	336	1.96237	1.21587	1.99141	1.31333	-0.0974594
HEYL	906	1.89327	1.24028	1.9751	1.33773	-0.0974497
UVSSA	1170	1.90097	1.24549	1.98508	1.34294	-0.0974495
NKX3-2	783	1.87602	1.23433	1.98153	1.33177	-0.0974399
CMTM5	471	1.94224	1.22385	1.98555	1.32128	-0.097434
MKRN3	1125	1.88998	1.21811	1.96034	1.31554	-0.0974248
CYP26C1	1569	1.88967	1.25971	1.98687	1.35713	-0.0974227
TTLL12	864	1.92618	1.25486	1.99709	1.35227	-0.0974103
STRA6	2019	1.96253	1.26645	1.99284	1.36379	-0.0973419
TAS1R2	2328	1.93529	1.27566	1.99685	1.37299	-0.0973299
VARS2	3315	1.91233	1.26334	1.98694	1.36065	-0.0973053
ABTB2	3090	1.92167	1.2772	1.99868	1.37447	-0.0972658
EMC6	333	1.90642	1.19106	1.97638	1.28832	-0.0972586
ANKRD23	933	1.94273	1.25177	1.98559	1.34901	-0.0972465
PAPLN	3705	1.91231	1.26176	1.97844	1.359	-0.0972411
PRSS12	2127	1.8687	1.25482	1.96784	1.35205	-0.0972314
LBX2	591	1.8342	1.22173	1.96734	1.31895	-0.0972192
COMMD5	675	1.94955	1.24328	1.99344	1.34048	-0.0972033
GPR123	1761	1.91393	1.26694	1.99552	1.36414	-0.0971972
H1FNT	747	1.8429	1.20564	1.94461	1.30284	-0.0971948
B3GNT3	1143	1.90347	1.26398	1.99606	1.36102	-0.0970425
OGFOD3	420	1.92853	1.23631	1.99864	1.33334	-0.0970337
ZMAT5	513	1.931	1.24012	1.99136	1.33714	-0.0970195
RASD2	810	1.93412	1.25434	1.99205	1.35136	-0.0970148
SALL1	3888	1.88604	1.27011	1.99234	1.367	-0.0968812
ZNF304	1851	1.89951	1.24851	1.98878	1.34538	-0.0968721
FBF1	3459	1.91665	1.2496	1.97506	1.34646	-0.0968643
PDZD7	1401	1.92192	1.2544	1.98522	1.35125	-0.0968552
FAM78A	852	1.93223	1.2582	1.99745	1.35506	-0.0968523
DMRTA2	1428	1.82843	1.23117	1.95667	1.328	-0.0968252
SARM1	2175	1.91471	1.26552	1.99321	1.36233	-0.0968136
ZNF629	2604	1.92135	1.25899	1.99185	1.3558	-0.0968084
NYAP1	2517	1.90403	1.25219	1.97125	1.34899	-0.0968005
CREB3L1	1461	1.94421	1.2579	1.99321	1.35468	-0.096778
ST6GALNAC1	1752	1.9042	1.26302	1.99102	1.35977	-0.0967473
CTRC	816	1.9282	1.25588	1.99289	1.35263	-0.0967437
PDCD1	840	1.91065	1.24852	1.988	1.34526	-0.0967313
PTMA	315	1.78041	1.01257	1.76117	1.10923	-0.0966593
HIPK4	1836	1.93239	1.26848	1.99649	1.36514	-0.0966533
TMEM233	324	1.98975	1.21764	1.9935	1.31429	-0.0966456
CISD3	408	1.9653	1.2116	1.99628	1.3082	-0.0966087
RELL2	909	1.95692	1.25313	1.98584	1.3497	-0.0965758
LIMD2	387	1.93156	1.20915	1.99447	1.30572	-0.0965726
H6PD	2370	1.9093	1.27055	1.99644	1.36711	-0.0965661
ALG12	1170	1.92411	1.25707	1.98858	1.35359	-0.096524
KRT36	1248	1.94521	1.25371	1.98937	1.35023	-0.096519
GAREML	1332	1.89007	1.24209	1.9759	1.3386	-0.0965155
C14orf39	1746	1.88427	1.24029	1.96747	1.33676	-0.096471
TMPRSS13	1722	1.92472	1.27151	1.99302	1.36794	-0.0964356
TREH	1668	1.93909	1.26491	1.99828	1.36134	-0.0964299
SHARPIN	1122	1.90139	1.2426	1.9718	1.33902	-0.0964279
POLG	3612	1.90232	1.27078	1.99098	1.3672	-0.0964215
DEAF1	1314	1.89143	1.25971	1.98995	1.3561	-0.0963946
GPR113	2976	1.95736	1.27283	1.99489	1.36921	-0.0963833
SH2D2A	1254	1.91251	1.2433	1.98186	1.33959	-0.0962905
SPHK1	1404	1.89514	1.26089	1.98817	1.35712	-0.0962234
NIPA1	834	1.94746	1.25302	1.98616	1.34919	-0.0961747
ADAMTSL4	3210	1.91886	1.25641	1.97631	1.35257	-0.0961609
TMEM176A	747	1.96881	1.24229	1.99011	1.33845	-0.0961567
ZMYND19	684	1.92211	1.25242	1.99204	1.34857	-0.096151
PLA2G2E	414	1.93599	1.22764	1.9978	1.32379	-0.0961479
LRP3	2316	1.92562	1.26735	1.98804	1.36346	-0.0961022
PHRF1	4830	1.8985	1.26132	1.9775	1.3574	-0.0960813
FAM166A	966	1.93071	1.25844	1.99518	1.35452	-0.0960801
IRF2BP2	786	1.92216	1.24757	1.98687	1.34358	-0.0960138
OLFML2A	1977	1.91619	1.2711	1.99375	1.36711	-0.0960106
SMIM13	261	1.98667	1.19914	1.9916	1.29514	-0.0960037
MAP4K2	2358	1.94821	1.27427	1.99792	1.37025	-0.0959818
C1QTNF2	873	1.93022	1.24184	1.9905	1.33778	-0.0959439
ESRRA	1275	1.94652	1.25855	1.98864	1.35448	-0.0959333
RUNX3	1128	1.90534	1.25843	1.98986	1.35435	-0.0959226
TRH	714	1.90239	1.19925	1.95295	1.29516	-0.0959024
CFD	804	1.89371	1.25407	1.98455	1.34996	-0.0958896
BTBD8	153	1.74482	1.07952	1.93983	1.1754	-0.0958804
PPP6R2	2844	1.93796	1.27238	1.99457	1.36825	-0.0958671
KAZALD1	957	1.91383	1.25423	1.98747	1.35006	-0.0958298
C9orf16	243	1.93133	1.16699	1.98621	1.26278	-0.0957919
PIF1	1371	1.94858	1.26481	1.99403	1.36057	-0.0957642
TRIM29	1770	1.91236	1.25909	1.98851	1.35481	-0.0957148
C1QTNF6	840	1.91337	1.255	1.99478	1.35071	-0.0957138
HSPB1	624	1.88957	1.24429	1.99239	1.34	-0.095704
FAM117A	1362	1.90878	1.2498	1.98275	1.34545	-0.0956463
ST6GALNAC4	906	1.92735	1.25863	1.99698	1.35426	-0.0956355
CCL27	345	1.97819	1.2094	1.99434	1.305	-0.0955912
LBX1	849	1.89845	1.24567	1.98558	1.34126	-0.0955909
TNFRSF9	777	1.88907	1.22878	1.98093	1.32436	-0.095583
RHBDL1	1122	1.94604	1.26061	1.99408	1.35619	-0.0955756
ARID5A	1785	1.92987	1.25214	1.9868	1.34771	-0.0955724
OSTN	399	1.9861	1.21764	1.99238	1.3132	-0.0955555
CHST13	1017	1.89941	1.2569	1.98888	1.35245	-0.0955515
ARHGAP33	3837	1.94808	1.26865	1.98373	1.36415	-0.0955029
TBC1D10C	1326	1.92463	1.26036	1.99436	1.35584	-0.0954796
KRT35	1368	1.9426	1.25854	1.99513	1.35397	-0.0954266
LIF	258	1.90283	1.20055	1.99246	1.29596	-0.0954118
SRMS	1509	1.92639	1.26673	1.99801	1.36214	-0.0954079
RAB11FIP5	3840	1.92103	1.25791	1.98138	1.3533	-0.0953934
LDOC1L	720	1.88562	1.24901	1.98656	1.3444	-0.0953865
SLC45A3	1662	1.91339	1.25915	1.97904	1.35452	-0.0953677
DFNB31	2733	1.90765	1.2748	1.99326	1.37015	-0.0953544
BZRAP1	5568	1.93394	1.25963	1.97758	1.35497	-0.0953358
ENGASE	2223	1.90297	1.26817	1.991	1.36347	-0.0952974
PAX1	1359	1.86666	1.25633	1.98211	1.35161	-0.0952867
COL8A2	2106	1.88684	1.1949	1.94153	1.29015	-0.0952443
GPR137	1263	1.92293	1.25935	1.98569	1.35459	-0.0952396
TBKBP1	1155	1.92101	1.24704	1.98732	1.34227	-0.0952319
ATG9B	2763	1.92275	1.26494	1.98647	1.36017	-0.0952312
FAM198A	1695	1.90882	1.25902	1.98078	1.35423	-0.0952056
SLCO4A1	2184	1.91926	1.26978	1.99149	1.36497	-0.0951902
FGD2	1932	1.92375	1.2699	1.99596	1.36508	-0.0951861
PAK6	2037	1.93208	1.27136	1.99388	1.36653	-0.0951656
RLN3	432	1.9462	1.22102	1.98044	1.31617	-0.09515
ZNF703	1746	1.86752	1.24922	1.97588	1.34437	-0.0951407
RRP9	1149	1.90649	1.26382	1.99217	1.35896	-0.0951391
SPNS3	1395	1.95125	1.25963	1.98733	1.35476	-0.0951352
MIIP	843	1.94397	1.24853	1.99164	1.34364	-0.0951102
DEF6	1896	1.92416	1.24152	1.97841	1.3366	-0.0950829
INS	318	1.95567	1.19948	1.99482	1.29455	-0.0950685
IRGC	2127	1.92022	1.27412	1.99794	1.36916	-0.0950448
KCNG1	1542	1.93904	1.27412	1.9978	1.36916	-0.0950399
BAD	525	1.90732	1.22792	1.97384	1.32295	-0.0950281
MRM1	1065	1.90008	1.24718	1.97976	1.3422	-0.0950274
SYT13	1281	1.94529	1.2611	1.99417	1.35611	-0.0950051
KISS1R	1182	1.88281	1.25594	1.98297	1.35095	-0.0950047
PTRF	1164	1.8987	1.23425	1.96261	1.32923	-0.0949808
ATP13A2	3525	1.93462	1.27924	1.99658	1.37421	-0.0949615
PRRT1	786	1.87243	1.23487	1.97037	1.32982	-0.0949449
GPRC5C	1326	1.92483	1.26729	1.99557	1.36222	-0.094932
HIST1H4A	312	1.89998	1.17978	1.95848	1.27471	-0.0949275
SSBP4	1053	1.90914	1.22904	1.97324	1.32395	-0.0949102
CNTD2	852	1.90143	1.24279	1.97842	1.33767	-0.0948818
SCARA5	1248	1.90379	1.24998	1.97772	1.34484	-0.0948668
MAMSTR	1269	1.89053	1.24182	1.96773	1.33668	-0.0948631
NKD1	1230	1.88795	1.2525	1.98249	1.34734	-0.0948437
ZNF260	1239	1.93897	1.21867	1.96996	1.31347	-0.0948003
GSTP1	633	1.93247	1.24665	1.99672	1.34143	-0.0947764
ALX4	1215	1.88557	1.25931	1.98695	1.35408	-0.0947702
FAM207A	657	1.90934	1.23074	1.97952	1.32547	-0.0947277
PLEKHH3	2382	1.88447	1.25695	1.97407	1.35168	-0.094725
CD72	669	1.91618	1.23192	1.98085	1.32663	-0.0947106
HR	3534	1.93314	1.26076	1.98369	1.35545	-0.0946885
ANGPTL6	828	1.96034	1.25057	1.98582	1.34523	-0.0946603
JSRP1	1002	1.87721	1.19697	1.9428	1.29163	-0.0946569
C19orf54	732	1.96696	1.24629	1.98602	1.34093	-0.0946429
GAS2L2	2610	1.9303	1.25944	1.97884	1.35407	-0.0946321
GPANK1	1131	1.96808	1.2506	1.98294	1.34522	-0.0946217
C17orf59	1062	1.86747	1.24804	1.97001	1.34263	-0.0945905
HIP1R	3252	1.92995	1.26553	1.98762	1.36012	-0.0945872
TMEM88	480	1.87911	1.22657	1.97627	1.32114	-0.0945619
FANCE	1389	1.95735	1.25667	1.99438	1.35123	-0.0945595
NPTX2	1281	1.89655	1.26299	1.98875	1.35754	-0.0945547
AQP2	780	1.92651	1.24995	1.99255	1.3445	-0.0945493
TRIM11	1518	1.94121	1.25822	1.99131	1.35275	-0.0945293
FAM131C	822	1.89994	1.2398	1.97961	1.33429	-0.0944931
CRX	900	1.9439	1.24887	1.98806	1.34336	-0.0944924
DTX1	2037	1.9111	1.27151	1.99127	1.366	-0.0944865
ASB10	1404	1.91971	1.25862	1.98524	1.35309	-0.094467
TMEM180	1533	1.93219	1.25679	1.98304	1.35124	-0.0944505
HERC2	7608	1.91179	1.2812	1.99401	1.37557	-0.0943736
RABL6	813	1.91242	1.25734	1.99316	1.3517	-0.0943551
RAPSN	534	1.94067	1.24124	1.99679	1.33557	-0.0943304
OAS3	3081	1.93545	1.27376	1.99768	1.36809	-0.0943289
COL6A2	3069	1.90822	1.26626	1.98292	1.36058	-0.0943188
RPTOR	3036	1.92364	1.28104	1.99952	1.37536	-0.0943162
NUDCD3	654	1.89403	1.22586	1.97475	1.32017	-0.094315
ZNF420	2052	1.95533	1.23826	1.98009	1.33254	-0.0942818
GABRD	1272	1.93583	1.26939	1.99767	1.36365	-0.0942667
ZDHHC8	2310	1.8842	1.26904	1.98647	1.3633	-0.0942616
DDX59	1830	1.90966	1.27122	1.9946	1.36548	-0.0942585
C19orf26	2178	1.90357	1.26288	1.9789	1.35714	-0.0942569
ADAT3	1065	1.93957	1.26061	1.99086	1.35484	-0.09423
MRPS11	597	1.90357	1.23846	1.98277	1.33268	-0.0942263
RFXANK	828	1.96573	1.25884	1.99461	1.35306	-0.094222
MEF2B	1095	1.9085	1.24399	1.97473	1.33821	-0.0942177
ZAP70	1332	1.92069	1.26772	1.99576	1.36193	-0.0942085
ZNF182	1656	1.93078	1.22842	1.9689	1.32256	-0.0941423
TNKS1BP1	5193	1.9293	1.24953	1.96967	1.34357	-0.0940393
GRWD1	660	1.90293	1.24762	1.99201	1.34155	-0.0939354
CBX4	1557	1.87071	1.24936	1.97637	1.34329	-0.0939321
TFAP4	1014	1.94486	1.24492	1.97699	1.33886	-0.0939317
EPN3	1725	1.91558	1.25771	1.98302	1.35163	-0.0939204
PAEP	306	1.89226	1.20446	1.9888	1.29835	-0.0938954
GPR124	3936	1.92374	1.27916	1.99375	1.37304	-0.0938811
AQP3	714	1.93119	1.24479	1.9891	1.33866	-0.0938747
ARHGAP22	1725	1.90615	1.26405	1.99162	1.3579	-0.0938576
MAP1S	3096	1.91203	1.26957	1.98755	1.36339	-0.093825
ADAM8	2508	1.9319	1.27509	1.99395	1.36891	-0.0938193
AFMID	753	1.93672	1.26096	1.99275	1.35478	-0.093818
AKNA	4296	1.91556	1.25923	1.97546	1.35305	-0.0938129
HRH3	1092	1.93781	1.25978	1.9958	1.35359	-0.09381
HFE	1014	1.90065	1.25798	1.98541	1.35178	-0.0938015
PPP1R13L	1017	1.87265	1.23211	1.97398	1.32591	-0.093801
CYP26B1	1539	1.93535	1.27181	1.99816	1.3656	-0.0937947
SLC38A8	1218	1.93857	1.25991	1.98232	1.35369	-0.0937789
APOA1	693	1.92235	1.22473	1.9784	1.3185	-0.0937659
EPS8L3	1785	1.92688	1.26897	1.99211	1.36271	-0.0937425
ANKRD33	810	1.92232	1.24817	1.98104	1.34189	-0.0937218
NOBOX	1761	1.93421	1.25267	1.98006	1.34639	-0.0937177
SNX8	1116	1.91749	1.26184	1.99744	1.35555	-0.0937165
BAG3	1533	1.92161	1.24182	1.96803	1.33554	-0.0937129
AGRP	396	1.96257	1.20483	1.99378	1.29853	-0.0937015
C11orf87	594	1.91534	1.24053	1.9889	1.33423	-0.0937007
GPAT2	2394	1.9608	1.26806	1.99682	1.36173	-0.0936704
ASPSCR1	1233	1.90951	1.2613	1.99294	1.35497	-0.093661
TBX2	2025	1.88795	1.26386	1.98561	1.3575	-0.0936484
PPM1F	1365	1.94032	1.26245	1.9912	1.35607	-0.0936172
SIAH3	612	1.92573	1.23193	1.98803	1.32554	-0.0936158
BIK	240	1.93443	1.19013	1.98642	1.28375	-0.0936146
ZNF593	405	1.89281	1.22295	1.9775	1.31653	-0.093584
SEMA3G	2313	1.92942	1.27419	1.99377	1.36772	-0.0935355
NRIP2	840	1.95885	1.24934	1.99353	1.34286	-0.0935223
GPR56	2073	1.94399	1.26803	1.99378	1.36153	-0.0934963
CUZD1	1608	1.91269	1.27142	1.99555	1.36488	-0.0934597
SYDE1	2208	1.90097	1.26061	1.98354	1.35406	-0.0934492
WRAP73	1362	1.92668	1.26988	1.99668	1.36332	-0.0934371
FABP7	513	1.99374	1.24053	1.99544	1.33396	-0.093422
DLK2	1014	1.93128	1.24707	1.98142	1.34048	-0.0934101
AVPI1	447	1.92856	1.22403	1.9839	1.31743	-0.0933968
GADD45GIP1	669	1.87211	1.20526	1.95723	1.29863	-0.0933705
HIF3A	2004	1.92571	1.27092	1.9918	1.36427	-0.0933543
MRP63	309	1.90947	1.19396	1.98995	1.28731	-0.093349
PROM2	2505	1.94905	1.2777	1.99869	1.37103	-0.0933265
MIOX	762	1.94569	1.2556	1.99812	1.34892	-0.0933248
CRYBB2	453	1.92633	1.22324	1.98466	1.31655	-0.093318
RCSD1	753	1.87191	1.21418	1.96567	1.3075	-0.0933179
INPP5J	3036	1.92271	1.27	1.98759	1.36331	-0.0933133
TNFRSF1B	1389	1.92522	1.2624	1.99	1.35564	-0.0932424
ODF3B	762	1.85895	1.23235	1.96727	1.32558	-0.0932326
CCDC153	642	1.90475	1.20024	1.95139	1.29346	-0.0932152
EPS8L1	1056	1.89582	1.23743	1.97883	1.33064	-0.0932027
PEMT	399	1.92176	1.23489	1.99603	1.32807	-0.093181
ARHGEF10L	3729	1.93454	1.27867	1.9964	1.37181	-0.0931423
MAP3K7CL	171	1.83941	1.11236	1.9704	1.20549	-0.0931316
TBL3	2400	1.96381	1.27687	1.99861	1.36997	-0.0930947
C9orf131	1665	1.98443	1.25413	1.98566	1.34722	-0.0930942
ETFB	723	1.93682	1.2343	1.97668	1.32736	-0.0930695
CHPF	2319	1.92571	1.26709	1.98935	1.36014	-0.0930449
MED16	2502	1.95505	1.27964	1.99959	1.37268	-0.0930426
DUSP4	1209	1.91695	1.27087	1.99761	1.36389	-0.0930126
KCNA10	1542	1.93521	1.26859	1.9977	1.36159	-0.0930079
OR1K1	939	1.89386	1.2538	1.98072	1.34681	-0.0930039
TNKS1BP1	939	1.91665	1.23427	1.9792	1.32724	-0.0929708
RGL3	1989	1.93873	1.26445	1.99214	1.35741	-0.0929681
NOVA2	522	1.90872	1.22548	1.98417	1.31842	-0.0929429
BSND	951	1.9258	1.24322	1.97946	1.33615	-0.0929341
MST1R	2967	1.91978	1.27844	1.99191	1.37135	-0.092911
SYNE4	1164	1.97405	1.2515	1.98993	1.3444	-0.0929038
WNT1	834	1.91606	1.25346	1.98909	1.34632	-0.0928579
DMBT1	3726	1.92519	1.25659	1.97421	1.34943	-0.0928406
ISX	708	1.93533	1.23875	1.98484	1.33158	-0.0928241
NTHL1	912	1.94651	1.25382	1.98771	1.34664	-0.0928206
CYB561D1	687	1.92065	1.23659	1.98135	1.3294	-0.0928111
RP1L1	5643	1.92922	1.25777	1.96972	1.35056	-0.0927932
CPSF1	540	1.9518	1.23951	1.99695	1.3323	-0.0927922
CXCR3	1110	1.95337	1.26426	1.9857	1.35705	-0.0927858
TRIM67	1314	1.93917	1.27083	1.99796	1.36362	-0.0927821
TMEM100	405	1.97499	1.24317	1.9979	1.33591	-0.0927381
EPN1	1737	1.88453	1.2576	1.97654	1.35033	-0.0927223
TJAP1	1689	1.95208	1.25798	1.98756	1.35067	-0.0926841
FBXO2	861	1.89127	1.23284	1.9748	1.32549	-0.0926512
FADS6	708	1.92715	1.25995	1.99391	1.35259	-0.0926402
PABPN1L	840	1.97398	1.25049	1.98818	1.34312	-0.0926357
EFHD1	777	1.91989	1.22392	1.98089	1.31654	-0.0926245
HMCN2	13959	1.91008	1.2782	1.98616	1.37082	-0.0926225
UBXN1	891	1.90306	1.22474	1.96303	1.31736	-0.0926134
ENG	1959	1.95257	1.27848	1.99858	1.37106	-0.0925793
BGLAP	309	1.93092	1.20093	1.98498	1.29346	-0.0925285
ZNF274	1668	1.89733	1.25771	1.98537	1.35024	-0.0925282
NOS3	3612	1.9236	1.27847	1.99515	1.37094	-0.0924738
FAM181A	1155	1.92009	1.2546	1.98725	1.34706	-0.0924597
FBXL15	879	1.89613	1.24412	1.98313	1.33657	-0.0924448
PGS1	1377	1.91268	1.27176	1.99701	1.36417	-0.0924189
TMEM61	633	1.93654	1.24113	1.98217	1.33355	-0.0924116
SBF1	5538	1.9251	1.28082	1.99487	1.37321	-0.0923972
HSD11B2	1215	1.93572	1.26376	1.99115	1.35614	-0.0923821
GPS1	1440	1.93788	1.27014	1.99563	1.36252	-0.0923814
TFEB	1467	1.92589	1.26245	1.99006	1.35483	-0.0923767
IL1F10	456	1.96302	1.22383	1.99396	1.31621	-0.0923761
C1orf116	1806	1.94417	1.25464	1.97967	1.34701	-0.0923752
CELSR3	7125	1.89777	1.28345	1.99268	1.37582	-0.0923694
PRPH2	459	1.94705	1.24981	1.99628	1.34218	-0.0923608
GDPD5	1833	1.94435	1.27686	1.99893	1.36918	-0.0923162
ROBO3	2994	1.9249	1.25927	1.97467	1.35157	-0.0922994
TK1	708	1.91614	1.25732	1.99585	1.34958	-0.0922572
HIST1H2BG	411	1.9143	1.21232	1.9749	1.30456	-0.0922417
RBFOX3	417	1.84428	1.19697	1.9592	1.2892	-0.0922349
OTOP2	1506	1.92307	1.27315	1.99363	1.36539	-0.0922325
VPS37C	1032	1.88269	1.22334	1.96594	1.31557	-0.0922259
OGFR	1548	1.86071	1.24265	1.96106	1.33488	-0.0922238
ACOT13	423	1.95433	1.2388	1.99311	1.33102	-0.0922219
NKD2	1227	1.90619	1.25608	1.98165	1.3483	-0.0922145
CCDC64	1698	1.92985	1.25241	1.98263	1.34462	-0.0922134
CLIP2	3138	1.91622	1.26015	1.97642	1.35235	-0.0922045
FAM180A	522	1.95683	1.23992	1.99698	1.33212	-0.0921989
RALGDS	2613	1.9376	1.27281	1.99515	1.36494	-0.0921325
TRPM2	4674	1.94968	1.28419	1.9986	1.37632	-0.0921316
CIZ1	2544	1.92647	1.25082	1.97758	1.34294	-0.0921232
C1orf122	468	1.82895	1.18788	1.93949	1.28	-0.0921182
ARHGAP30	3063	1.9301	1.26108	1.98025	1.35318	-0.0921017
LENG8	2295	1.91447	1.27123	1.98843	1.36332	-0.0920835
YJEFN3	600	1.92397	1.25694	1.99348	1.34892	-0.0919821
RRNAD1	1425	1.95819	1.26937	1.99693	1.36134	-0.0919703
CREBL2	357	1.93581	1.19747	1.95095	1.28944	-0.0919666
RASD1	825	1.89467	1.26405	1.99643	1.35601	-0.0919596
SUSD3	699	1.9109	1.25166	1.98102	1.3436	-0.0919413
IBA57	1074	1.9116	1.26268	1.98628	1.35462	-0.0919365
UPK3A	864	1.92446	1.269	1.99779	1.36089	-0.091887
TENC1	4203	1.94092	1.27527	1.98858	1.36715	-0.0918847
SCARF1	2526	1.92063	1.25875	1.9804	1.35063	-0.0918775
PAPLN	2370	1.91122	1.25789	1.97235	1.34976	-0.0918697
LAMC3	3195	1.90859	1.269	1.98592	1.36086	-0.0918616
PTGDR	1041	1.88757	1.25042	1.97801	1.34227	-0.091846
OXTR	1167	1.93677	1.26813	1.99371	1.35997	-0.0918343
TREX2	711	1.91911	1.25251	1.99543	1.34428	-0.0917623
SLC32A1	1557	1.93902	1.27325	1.99447	1.365	-0.0917488
IRX4	552	1.89976	1.24006	1.99194	1.3318	-0.0917379
SIGLEC1	5130	1.94235	1.28153	1.99429	1.37326	-0.0917332
CCDC160	975	1.90943	1.21147	1.94747	1.3032	-0.091733
TAF1C	2514	1.9369	1.26853	1.9903	1.36025	-0.0917196
ZFAND5	642	1.97598	1.24706	1.98765	1.33877	-0.0917143
PTK6	1353	1.93843	1.26871	1.99588	1.36043	-0.0917114
VPS51	2346	1.93538	1.27716	1.99608	1.36887	-0.0917084
PIK3R5	2571	1.92836	1.27366	1.9984	1.36536	-0.0917023
FSTL3	795	1.89766	1.23835	1.97976	1.33004	-0.0916862
SDHAF1	354	1.87252	1.21335	1.97013	1.30503	-0.0916834
KRT16	1428	1.94818	1.2578	1.98476	1.34948	-0.091683
PPP1R12C	1770	1.90551	1.25269	1.96955	1.34437	-0.0916796
RILPL1	1176	1.89739	1.24109	1.97227	1.33275	-0.0916542
C16orf59	1287	1.94804	1.25279	1.98677	1.34444	-0.0916518
USH2A	624	1.94366	1.25668	1.99759	1.34833	-0.0916479
CRTC1	1797	1.93185	1.26087	1.98135	1.35252	-0.0916467
CCND1	888	1.9536	1.25484	1.99517	1.34647	-0.0916203
ACKR3	1089	1.97474	1.25483	1.97828	1.34643	-0.0916074
MLPH	1794	1.92496	1.26096	1.98338	1.35256	-0.0916053
RNF123	3897	1.9339	1.28217	1.99942	1.37378	-0.0916052
MBD3	777	1.95611	1.23889	1.97824	1.33049	-0.0915957
EDN2	537	1.93701	1.23277	1.98197	1.32437	-0.0915932
SYTL1	1659	1.91883	1.26427	1.98751	1.35585	-0.0915813
TSGA10IP	1545	1.92816	1.23402	1.9619	1.32558	-0.0915608
RBCK1	1530	1.93211	1.26558	1.99422	1.35714	-0.0915571
KIRREL3	855	1.926	1.26395	1.9975	1.35547	-0.091513
MAPK8IP2	2436	1.90376	1.26195	1.99007	1.35345	-0.0914963
ATG2A	5784	1.9349	1.28285	1.99693	1.37434	-0.0914908
BTBD19	780	1.93298	1.24718	1.98929	1.33866	-0.091481
ITGB3BP	486	1.87502	1.20238	1.95033	1.29383	-0.0914512
NPPB	387	1.9279	1.21667	1.9819	1.30811	-0.0914388
AMOTL2	2328	1.92373	1.25605	1.97684	1.34748	-0.0914333
HMGN5	927	1.68097	1.05609	1.74563	1.14752	-0.0914289
FOSL2	873	1.9143	1.25181	1.98952	1.34322	-0.0914071
UNC5A	2631	1.9405	1.28132	1.9993	1.37272	-0.0914007
ABCC10	4470	1.94604	1.27636	1.99548	1.36776	-0.0913998
CRIPT	306	1.94136	1.18896	1.95765	1.28035	-0.0913907
FBXO41	2604	1.90409	1.26888	1.98849	1.36027	-0.0913885
MDFIC	531	1.99262	1.22539	1.99516	1.31675	-0.0913602
FCRLB	1155	1.86012	1.24811	1.97361	1.33947	-0.0913554
ZBTB32	1410	1.97383	1.26483	1.98938	1.35618	-0.0913508
N4BP3	1620	1.92056	1.25286	1.98284	1.3442	-0.0913378
PLIN5	1413	1.92872	1.26154	1.9894	1.35287	-0.0913298
PKN3	2661	1.92087	1.26869	1.99405	1.36002	-0.0913274
SNCG	306	1.88588	1.1501	1.93791	1.24139	-0.0912989
ORAI1	912	1.93361	1.26487	1.99484	1.35615	-0.0912889
LLGL2	3084	1.93196	1.28196	1.99745	1.37323	-0.0912744
FUK	3240	1.93256	1.2758	1.98973	1.36707	-0.091274
FBLL1	954	1.88594	1.24695	1.96739	1.33822	-0.0912713
BSX	699	1.88263	1.24049	1.9841	1.33176	-0.091265
LYSMD4	732	1.87645	1.24931	1.98241	1.34056	-0.0912471
CEACAM19	420	1.93778	1.22168	1.9948	1.31292	-0.0912362
TRIM56	2268	1.9426	1.26788	1.98638	1.35911	-0.0912322
KLRG2	450	1.91857	1.22205	1.97989	1.31327	-0.0912231
MST1	555	1.89833	1.2461	1.99233	1.33731	-0.0912184
SLC35A4	975	1.94294	1.25469	1.98611	1.34591	-0.0912107
CD247	444	1.93435	1.22224	1.98672	1.31343	-0.0911893
PRSS57	873	1.93426	1.25718	1.98477	1.34835	-0.0911795
ASB16	1344	1.9202	1.2566	1.9855	1.34777	-0.0911708
DUSP27	2706	1.9168	1.264	1.98265	1.35516	-0.0911595
OPN4	1413	1.94133	1.27298	1.99382	1.36414	-0.0911555
MNT	1719	1.91593	1.24919	1.96457	1.34034	-0.0911548
CYP2S1	1017	1.9515	1.26241	1.99608	1.35356	-0.0911508
KLHL35	1704	1.90789	1.26894	1.98562	1.36009	-0.0911492
TTBK1	3915	1.90401	1.2687	1.98077	1.35985	-0.0911459
LRRN1	2154	1.92024	1.28193	1.99869	1.37304	-0.0911114
TBX6	1587	1.94438	1.26543	1.9856	1.35653	-0.0911001
HAPLN4	1200	1.87061	1.25111	1.96621	1.34219	-0.0910815
DDX51	1395	1.9267	1.27019	1.99679	1.36127	-0.0910806
NCDN	2190	1.95393	1.27216	1.99605	1.3632	-0.09104
HSF4	1488	1.93283	1.26303	1.9873	1.35406	-0.0910308
TLX1	990	1.88518	1.24977	1.98187	1.34079	-0.0910162
KRT14	1425	1.95384	1.25619	1.98264	1.34716	-0.0909726
IFRD2	1317	1.90866	1.26179	1.99271	1.35276	-0.0909709
APC2	6867	1.94112	1.27647	1.98866	1.36743	-0.0909599
UNC5CL	1536	1.94583	1.27524	1.99853	1.3662	-0.090959
RSPO1	798	1.93324	1.24311	1.98328	1.33403	-0.0909193
TIMM9	270	1.93064	1.20027	1.97396	1.29116	-0.0908953
UBIAD1	1020	1.93968	1.26578	1.99188	1.35665	-0.0908741
ITPR3	6147	1.95445	1.28349	1.99484	1.37432	-0.0908284
ASB2	1902	1.92713	1.27678	1.99768	1.36761	-0.0908241
LGI4	1620	1.93649	1.26989	1.99145	1.36071	-0.0908192
HYAL2	1440	1.90724	1.27004	1.9952	1.36085	-0.0908118
AEBP1	3273	1.91007	1.26904	1.98495	1.35984	-0.090806
MSMP	420	1.97882	1.22474	1.99321	1.31554	-0.0907938
GAL3ST3	567	1.89073	1.23904	1.98866	1.32981	-0.0907726
FAM69C	1161	1.90618	1.25957	1.98643	1.35034	-0.0907717
WNT6	1083	1.91502	1.25912	1.98726	1.34989	-0.0907679
SLC39A1	975	1.95656	1.25421	1.98859	1.34497	-0.0907631
TMEM104	1488	1.941	1.27043	1.98987	1.36118	-0.090756
ITPK1	1158	1.93397	1.27546	1.99872	1.36621	-0.0907505
KCNK6	942	1.91333	1.25672	1.98543	1.34743	-0.0907157
PLVAP	1179	1.94331	1.24921	1.98633	1.33989	-0.0906809
DUOXA1	1026	1.98051	1.26663	1.9963	1.3573	-0.0906748
PTX4	1404	1.93111	1.26923	1.99334	1.35988	-0.0906506
TNFRSF12A	390	1.88535	1.21295	1.97488	1.30359	-0.0906402
SLC6A20	1839	1.95086	1.27444	1.99286	1.36506	-0.0906198
FZD1	1791	1.92772	1.27532	1.99777	1.36593	-0.0906112
CCDC169	630	1.88986	1.22099	1.95326	1.3116	-0.0906108
CCL17	309	1.96063	1.20542	1.98839	1.29601	-0.09059
C12orf74	594	1.96507	1.23197	1.97903	1.32256	-0.0905871
SLC12A9	2490	1.95065	1.27454	1.98908	1.36512	-0.0905821
SOCS3	681	1.8981	1.25851	1.9933	1.34907	-0.0905539
PAQR7	1047	1.93846	1.25239	1.98672	1.34294	-0.0905531
CD248	1485	1.91989	1.26328	1.98261	1.35381	-0.0905361
LDB3	2073	1.92663	1.26902	1.98408	1.35956	-0.0905335
TUBB3	1290	1.93686	1.27254	1.99572	1.36307	-0.0905244
KIAA1211L	2874	1.88964	1.25014	1.96649	1.34066	-0.090518
PSD4	2952	1.93853	1.27486	1.99423	1.3653	-0.0904395
ADAM15	2616	1.94959	1.27532	1.99015	1.36574	-0.0904244
KIAA0754	2925	1.99564	1.26496	1.9919	1.35538	-0.0904233
CLDN15	708	1.96263	1.25632	1.99457	1.34674	-0.0904198
GDF15	951	1.88679	1.25579	1.98314	1.3462	-0.0904063
CST6	450	1.92113	1.24398	1.996	1.33438	-0.0904028
BTBD19	789	1.9258	1.24875	1.98225	1.33915	-0.0903985
SPATA25	687	1.95178	1.24053	1.97616	1.33091	-0.0903873
RGAG1	4089	1.98427	1.25873	1.99194	1.34912	-0.0903873
GPHA2	390	1.93538	1.23424	1.99452	1.3246	-0.0903562
P2RY2	1128	1.92804	1.26653	1.99171	1.35686	-0.0903221
NOBOX	1353	1.93016	1.24669	1.97598	1.337	-0.0903159
FERD3L	486	1.90941	1.20727	1.98371	1.29758	-0.0903122
FPGS	1767	1.93721	1.27587	1.99733	1.36616	-0.090289
EVC	2838	1.91787	1.26429	1.99044	1.3545	-0.0902049
PVRL2	792	1.90694	1.25263	1.98884	1.34281	-0.0901774
TSKS	1716	1.91501	1.26131	1.98589	1.35147	-0.0901588
MMD2	738	1.93821	1.24999	1.98945	1.34015	-0.0901553
HAND1	648	1.90594	1.24386	1.9872	1.33401	-0.0901438
ZNF668	1860	1.91438	1.26354	1.98816	1.35363	-0.0900965
NTN3	1740	1.89471	1.26071	1.97554	1.3508	-0.0900886
HHIPL1	2364	1.89122	1.27243	1.98672	1.3625	-0.0900734
HPS1	2124	1.94493	1.27637	1.99905	1.36642	-0.0900514
EFEMP2	1338	1.94945	1.26553	1.998	1.35556	-0.090029
PPDPF	345	1.93612	1.20674	1.98383	1.29676	-0.0900275
GOLGA7B	504	1.96024	1.22944	1.99227	1.31944	-0.0900082
FBXO46	1398	1.92452	1.26854	1.98771	1.35855	-0.0900074
DALRD3	954	1.94344	1.26106	1.99525	1.35106	-0.089998
FOXA1	1395	1.93039	1.26593	1.99428	1.35588	-0.0899569
NPHP4	3324	1.89792	1.27791	1.98956	1.36786	-0.0899523
CELF3	1359	1.9483	1.25758	1.98668	1.34753	-0.0899443
GRID1	1794	1.93182	1.2779	1.99808	1.36784	-0.0899404
BCL2L12	978	1.88264	1.23319	1.97133	1.32313	-0.0899398
FAM46C	1176	1.95256	1.27129	1.99524	1.36122	-0.0899293
PRAM1	1770	1.96354	1.23832	1.97748	1.32824	-0.0899176
HOXA3	1332	1.89806	1.25083	1.97137	1.34073	-0.089903
NOTO	771	1.8947	1.24478	1.97291	1.33468	-0.0898937
DUSP26	636	1.95185	1.25954	1.99753	1.34937	-0.0898273
RASGRP4	2028	1.96504	1.27966	1.99703	1.36946	-0.0897997
NOG	699	1.9025	1.25796	1.99347	1.34776	-0.0897974
MED9	417	1.89664	1.21456	1.97132	1.30435	-0.0897965
LDLRAD3	1038	1.92692	1.27103	1.99883	1.3608	-0.0897747
CHID1	1674	1.93665	1.27357	1.99574	1.36333	-0.0897661
PPFIA4	3618	1.93231	1.26891	1.98554	1.35866	-0.0897519
TNFAIP2	576	1.94343	1.25099	1.99338	1.34074	-0.0897499
POMGNT2	1743	1.92893	1.2781	1.99943	1.36782	-0.0897247
ADAMTS4	2517	1.91271	1.27456	1.98808	1.36417	-0.0896068
OR10W1	486	1.93309	1.22954	1.97177	1.31914	-0.0896016
C15orf52	1620	1.90707	1.24131	1.95172	1.33089	-0.089575
CD300LG	1020	1.94552	1.26033	1.99306	1.34988	-0.0895506
PARP3	1341	1.92691	1.26918	1.9933	1.35873	-0.0895488
ARHGEF10	2310	1.9212	1.28398	1.99787	1.37352	-0.0895386
SDC3	1176	1.92068	1.25524	1.97998	1.34477	-0.0895287
FUZ	1260	1.93372	1.26277	1.99174	1.35226	-0.0894987
OTOG	8628	1.94397	1.28238	1.99361	1.37188	-0.0894983
LPAR2	1056	1.92682	1.26534	1.99005	1.3548	-0.0894658
PVRL1	1221	1.91633	1.27456	1.99568	1.36399	-0.0894366
HES7	690	1.85574	1.22629	1.9622	1.31571	-0.0894261
CHCHD2	429	1.96561	1.21866	1.97687	1.30808	-0.0894178
NUCB1	1038	1.93137	1.23447	1.96632	1.32389	-0.0894138
B3GNT8	1194	1.93707	1.2548	1.98424	1.3442	-0.0894071
ARHGAP39	2538	1.91744	1.27257	1.9913	1.36198	-0.0894029
KCNA5	1812	1.92241	1.27665	1.99596	1.36605	-0.0893991
APRT	543	1.95759	1.2506	1.99655	1.34	-0.0893978
SCARF2	1374	1.88877	1.25475	1.97757	1.34415	-0.0893971
ANGPT4	1515	1.94714	1.26891	1.99518	1.35831	-0.0893967
HMGN1	297	1.87238	1.11758	1.89835	1.20697	-0.0893884
CHST3	1455	1.92039	1.26518	1.99671	1.35456	-0.0893792
IL4I1	1593	1.91694	1.27422	1.99553	1.36359	-0.0893667
BTG2	489	1.93001	1.2518	1.99709	1.34116	-0.0893665
CYB561A3	729	1.93767	1.24419	1.9825	1.33356	-0.0893623
MAN1B1	1482	1.92408	1.27429	1.9987	1.36365	-0.0893565
ZYX	1101	1.91928	1.24325	1.97673	1.33259	-0.0893439
SYNM	2904	1.89009	1.25965	1.9724	1.34899	-0.0893397
ARHGAP30	2664	1.93246	1.26778	1.98596	1.3571	-0.0893152
CCDC88C	6021	1.93026	1.26519	1.98147	1.3545	-0.0893119
FAM83C	2238	1.95005	1.27588	1.99385	1.36519	-0.0893009
MVK	1176	1.94199	1.27217	1.99578	1.36147	-0.0893
ZNF23	2076	1.97828	1.25546	1.9878	1.34475	-0.0892991
RORC	1494	1.9542	1.27308	1.99794	1.36237	-0.0892887
OBSCN	4497	1.93015	1.27917	1.99384	1.36845	-0.0892718
DQX1	1338	1.98169	1.26561	1.99242	1.35486	-0.0892469
IL27	450	1.96367	1.2235	1.98895	1.31272	-0.0892225
KIF18B	2235	1.95223	1.27725	1.99285	1.36646	-0.0892136
CLDN11	624	1.93611	1.25049	1.98826	1.33969	-0.0891998
GIP	429	1.96973	1.21633	1.98246	1.3055	-0.0891671
RNF166	558	1.95562	1.24786	1.99563	1.33703	-0.0891666
FBXO46	1332	1.92912	1.26909	1.98721	1.35826	-0.0891639
NKX6-1	1095	1.88047	1.2463	1.98366	1.33546	-0.0891609
CABP4	834	1.93435	1.25246	1.98158	1.34154	-0.0890867
FAM134A	1263	1.9788	1.26015	1.99451	1.34921	-0.0890564
CCDC160	945	1.90278	1.20905	1.93878	1.29804	-0.0889921
CCR7	1134	1.9621	1.26667	1.98823	1.35566	-0.088989
DLL1	1974	1.91831	1.27494	1.99362	1.36392	-0.0889857
PRRT2	1023	1.93988	1.25174	1.97594	1.34069	-0.0889485
SMIM10	204	1.91464	1.17714	1.97827	1.26608	-0.0889353
KIAA1755	3540	1.96423	1.27716	1.99534	1.36608	-0.0889172
SLC27A3	2133	1.90689	1.26773	1.98559	1.35665	-0.0889133
PRICKLE4	1023	1.91806	1.24737	1.97757	1.33627	-0.0889058
PRR7	810	1.87145	1.24088	1.97967	1.32977	-0.0888967
RHBDF2	1956	1.92426	1.28088	1.99732	1.36976	-0.0888819
CPLX3	477	1.92708	1.21227	1.94986	1.30114	-0.088864
SHBG	1209	1.97484	1.26359	1.9957	1.35246	-0.0888637
SEMA4C	2502	1.94775	1.28323	1.99809	1.37209	-0.0888582
ANKRD35	3006	1.90829	1.25368	1.97373	1.34251	-0.0888271
PINLYP	456	1.95184	1.24611	1.99709	1.33493	-0.0888147
NEUROG1	741	1.89129	1.25125	1.98741	1.34007	-0.0888137
APOA4	1170	1.90734	1.2462	1.98033	1.335	-0.0888086
FAM83C	1575	1.94789	1.2753	1.99577	1.36406	-0.0887573
IL19	534	1.98277	1.24588	1.99675	1.33459	-0.0887117
RECQL4	3687	1.92543	1.26943	1.98422	1.35811	-0.0886802
RASAL1	2430	1.93606	1.27723	1.99588	1.3659	-0.0886749
KRT19	1203	1.92662	1.25958	1.9814	1.34824	-0.0886544
SERPINE3	879	1.98065	1.26713	1.99786	1.35577	-0.0886356
RPS19BP1	414	1.8896	1.18057	1.96775	1.2692	-0.0886308
CARTPT	348	1.97186	1.20201	1.99441	1.29061	-0.088598
HIST2H2BF	405	1.96155	1.21756	1.97736	1.30615	-0.0885934
VGLL4	810	1.90587	1.26094	1.98638	1.34953	-0.0885908
TAPBPL	1398	1.96934	1.27559	1.99741	1.36417	-0.0885839
EARS2	1572	1.95813	1.27582	1.99781	1.36439	-0.0885734
ESM1	249	1.87078	1.17563	1.96531	1.26419	-0.0885676
PLEKHA4	1899	1.91477	1.25955	1.97761	1.34812	-0.0885671
OPRD1	921	1.95368	1.27082	1.99331	1.35938	-0.0885567
PRKCSH	1452	1.94415	1.26994	1.99267	1.35848	-0.0885469
XIRP1	5361	1.94737	1.26958	1.98188	1.35812	-0.0885383
PIEZO1	7533	1.95367	1.28635	1.99844	1.37487	-0.0885234
REM1	426	1.95841	1.23545	1.99351	1.32397	-0.0885164
ARID3A	1743	1.9263	1.25929	1.98037	1.34779	-0.0884937
IGFLR1	960	1.95865	1.26049	1.98934	1.34899	-0.0884916
LONP2	2343	1.91565	1.27945	1.99279	1.36793	-0.0884854
SLA	837	1.93836	1.26564	1.99902	1.35411	-0.0884665
FLT4	2382	1.93011	1.28485	1.99801	1.37332	-0.0884632
TUBGCP6	5337	1.93402	1.28507	1.99564	1.37353	-0.0884616
ELP6	798	1.93272	1.2578	1.9921	1.34626	-0.0884571
RHBDF1	2571	1.93109	1.27996	1.99911	1.36842	-0.0884523
SIGMAR1	672	1.92927	1.24932	1.99048	1.33777	-0.0884471
SOX8	1392	1.90425	1.26724	1.98678	1.35569	-0.0884464
FAM129B	1941	1.94648	1.27717	1.99619	1.3656	-0.0884334
PEX6	2952	1.91377	1.27286	1.9849	1.36129	-0.0884321
LETM1	1143	1.92696	1.26611	1.99792	1.35451	-0.0884066
CASKIN2	3609	1.91443	1.27108	1.98097	1.35948	-0.0884055
WDR34	1611	1.93677	1.2734	1.99109	1.36181	-0.0884019
CBX7	471	1.94696	1.23067	1.9801	1.31905	-0.0883871
GJB3	810	1.95942	1.26867	1.99558	1.35704	-0.0883757
ZNF503	1935	1.85885	1.25384	1.96914	1.34221	-0.0883741
LEPREL2	1722	1.94	1.26202	1.98503	1.35038	-0.0883608
TOR2A	981	1.94308	1.26533	1.99545	1.35368	-0.0883555
TYMP	1437	1.89632	1.2644	1.98069	1.35274	-0.0883375
MCAT	1149	1.89411	1.26371	1.98945	1.35204	-0.0883251
DND1	1065	1.92031	1.26591	1.99042	1.35424	-0.0883236
HS3ST6	609	1.92519	1.25389	1.99843	1.3422	-0.0883165
NT5C	612	1.93696	1.25359	1.99228	1.34189	-0.0883061
FAM131A	1002	1.95488	1.26019	1.99292	1.34849	-0.0882931
TRPM4	2505	1.91504	1.27896	1.99373	1.36724	-0.0882862
HEXIM2	882	1.91062	1.23509	1.96222	1.32337	-0.088281
CACNA1I	6195	1.93283	1.28879	1.99825	1.37706	-0.0882703
SLC4A9	2853	1.96646	1.28028	1.99483	1.36853	-0.0882541
PADI4	2004	1.94657	1.28145	1.99945	1.36969	-0.0882405
ARID3A	1785	1.92903	1.26342	1.98147	1.35166	-0.08824
SNX21	1122	1.90987	1.26164	1.99261	1.34986	-0.0882244
SLC17A9	1311	1.94069	1.26247	1.98755	1.35069	-0.0882171
POU3F1	888	1.88695	1.24704	1.97833	1.33519	-0.0881524
IGSF3	3570	1.92958	1.28372	1.99736	1.37186	-0.0881391
XKR8	1200	1.92066	1.25554	1.98222	1.34367	-0.0881304
ZFP2	1392	1.95516	1.23741	1.97701	1.32553	-0.0881254
ADCK5	1740	1.94653	1.28178	1.99732	1.36991	-0.088125
CRYBA4	714	1.91596	1.25227	1.98301	1.34039	-0.088117
SLC10A3	1428	1.94853	1.27066	1.99054	1.35868	-0.0880127
GREB1	5799	1.91954	1.29021	1.99911	1.37822	-0.0880124
C2CD2L	1599	1.94185	1.27353	1.99094	1.36152	-0.0879909
DBNL	1272	1.91951	1.24939	1.97852	1.33737	-0.0879832
CNKSR1	2124	1.95877	1.2751	1.99516	1.36307	-0.0879733
MXD4	315	1.88648	1.20235	1.9817	1.29032	-0.0879716
A1BG	1470	1.90232	1.2656	1.98104	1.35351	-0.0879109
TYSND1	1503	1.88214	1.26384	1.97715	1.35174	-0.0879053
STC2	909	1.90489	1.26518	1.991	1.35306	-0.0878892
SHISA2	561	1.91023	1.24284	1.98608	1.33072	-0.0878806
C1orf116	1785	1.94234	1.2534	1.97553	1.34126	-0.0878585
IL21R	1662	1.92259	1.26675	1.98616	1.3546	-0.0878477
PLAGL1	1380	1.96891	1.26647	1.98862	1.35431	-0.0878373
NDUFAF3	558	1.88828	1.24822	1.98736	1.33604	-0.0878183
ANKK1	1692	1.94351	1.27418	1.99416	1.36198	-0.0878096
CILP2	3420	1.90605	1.27939	1.98586	1.36719	-0.0877957
BAI2	4764	1.93605	1.28529	1.99501	1.37308	-0.0877948
FGF22	513	1.90183	1.23856	1.98493	1.32634	-0.0877791
LTC4S	207	1.9218	1.16757	1.98735	1.25533	-0.0877669
CD164L2	432	1.94791	1.22593	1.98251	1.31368	-0.0877542
FAM179A	2976	1.93302	1.27753	1.9912	1.36528	-0.0877519
SPIRE2	1677	1.93521	1.26667	1.99458	1.35442	-0.0877458
SHD	1047	1.93769	1.25943	1.98848	1.34716	-0.0877308
RPS5	618	1.93572	1.2489	1.9844	1.33663	-0.0877271
GJB4	804	1.94076	1.27054	1.99551	1.35826	-0.0877236
SYNPO2	1800	1.87244	1.25605	1.97211	1.34373	-0.0876853
B3GAT3	933	1.92185	1.26255	1.98853	1.35024	-0.0876819
CD74	843	1.96952	1.25577	1.99318	1.34345	-0.0876801
CSMD1	2460	1.91885	1.27896	1.9954	1.36663	-0.0876663
MFSD4	1380	1.93315	1.27315	1.98833	1.3608	-0.0876501
PPP1R15A	1941	1.96962	1.24018	1.97129	1.32782	-0.0876422
TNFRSF1B	1389	1.93444	1.26662	1.99119	1.35426	-0.0876362
PCYT2	1215	1.93694	1.27581	1.99372	1.36344	-0.0876249
RNPEPL1	1782	1.93709	1.28331	1.99787	1.37091	-0.0876018
ADCY7	1725	1.93971	1.27969	1.9977	1.36726	-0.0875679
CBX6	1251	1.89866	1.25937	1.98222	1.34692	-0.0875539
FAM53C	1179	1.94958	1.25881	1.98715	1.3463	-0.0874942
LRRC16B	4089	1.95065	1.28349	1.99538	1.37097	-0.0874793
C1orf216	678	1.96504	1.25165	1.98984	1.33913	-0.0874709
LGALS12	1011	1.90973	1.26478	1.9895	1.35223	-0.0874502
ZNF512B	2676	1.93282	1.26546	1.98337	1.35291	-0.087443
RDH8	945	1.93354	1.2694	1.99347	1.35683	-0.0874254
HOOK2	2154	1.93935	1.25501	1.98281	1.3424	-0.0873956
PLEKHM2	3021	1.9412	1.28414	1.99748	1.37154	-0.0873951
FOXN1	1935	1.92736	1.26104	1.98486	1.34842	-0.0873812
IFI35	861	1.96827	1.25631	1.99401	1.34367	-0.0873651
RINL	1659	1.9563	1.26646	1.98328	1.3538	-0.0873352
RPUSD1	936	1.94639	1.27299	1.99625	1.3603	-0.087306
SLC9A3R2	1146	1.90653	1.25951	1.97462	1.34682	-0.0873041
SPOCK2	1110	1.93786	1.25835	1.98199	1.34563	-0.0872855
SYT7	879	1.93878	1.26377	1.99302	1.35105	-0.0872729
PKIG	231	1.93341	1.17218	1.96508	1.25942	-0.0872392
ADRA1B	1551	1.93422	1.28142	1.99803	1.36865	-0.0872379
SDS	816	1.93663	1.26233	1.99437	1.34952	-0.0871903
LRRC73	969	1.95488	1.26558	1.99254	1.35276	-0.0871826
OR2S2	678	1.98178	1.25288	1.98756	1.34006	-0.087179
CAMSAP1	4122	1.90581	1.27346	1.98748	1.36063	-0.0871733
CD93	1869	1.95291	1.27518	1.99451	1.36231	-0.0871282
NRL	711	1.92344	1.2485	1.98536	1.33562	-0.0871243
PTPRN	2955	1.95668	1.28183	1.99342	1.36894	-0.0871152
SOX3	1344	1.87902	1.24763	1.97164	1.33473	-0.0871062
SAP30	345	1.91306	1.21629	1.98187	1.30339	-0.0870932
PLIN3	1311	1.93673	1.26316	1.98724	1.3502	-0.0870422
IRAK1	2166	1.9418	1.27765	1.99176	1.36468	-0.0870249
TRBV30	393	1.98279	1.22858	1.99687	1.3156	-0.0870247
PAG1	1272	1.90262	1.2651	1.98732	1.35211	-0.0870064
UBD	519	1.96394	1.24181	1.9906	1.32882	-0.0870022
IQCF2	495	1.93604	1.23144	1.99572	1.31844	-0.0870012
RSAD1	1317	1.91438	1.26738	1.98472	1.35436	-0.0869835
AFMID	906	1.93492	1.2672	1.99143	1.35417	-0.0869726
LAG3	1545	1.9327	1.26479	1.98224	1.35175	-0.0869613
CRB3	369	1.92092	1.22129	1.99104	1.30825	-0.0869542
C1orf192	543	1.94223	1.23158	1.97634	1.31853	-0.0869501
RDH13	969	1.93515	1.27047	1.9937	1.35742	-0.0869488
ZNF490	1587	1.95086	1.24712	1.98201	1.33407	-0.0869487
PLA2G1B	447	1.9681	1.23883	1.98689	1.32577	-0.0869381
LIPT2	675	1.90698	1.25612	1.98961	1.34306	-0.086936
OGFOD2	1056	1.91884	1.26991	1.99426	1.35684	-0.0869308
FBXL7	1434	1.94221	1.28181	1.99835	1.36873	-0.0869206
PAG1	1257	1.90274	1.2632	1.98791	1.35011	-0.0869098
RFNG	717	1.91818	1.26693	1.99568	1.35384	-0.0869091
ASB6	1161	1.93997	1.27354	1.99888	1.36045	-0.0869068
EGFR	1905	1.94128	1.27878	1.99754	1.36568	-0.0869018
ZC3H12A	1776	1.93271	1.2716	1.99154	1.35845	-0.086844
SH3BP5L	984	1.91964	1.25025	1.9733	1.33708	-0.086833
SFTPC	573	1.95651	1.25587	1.99878	1.34269	-0.0868144
FAM101B	582	1.92213	1.26063	1.99232	1.34744	-0.0868105
NIPAL4	1074	1.96936	1.27016	1.98571	1.35697	-0.0868065
CAMSAP1	4119	1.90589	1.27379	1.98751	1.3606	-0.086806
GABRB3	1212	1.94826	1.27428	1.99506	1.36109	-0.0868025
GALNT15	1911	1.96088	1.27906	1.99776	1.36583	-0.0867783
OR13C7P	678	1.97902	1.25334	1.98641	1.34009	-0.08675
PKD1	12765	1.94035	1.28938	1.99357	1.37612	-0.0867491
ZNF576	513	1.94104	1.22897	1.99107	1.3157	-0.0867229
TMEM198	1083	1.92519	1.25829	1.97929	1.34501	-0.0867145
EN2	723	1.90037	1.24742	1.98218	1.33411	-0.0866922
SLC5A9	2124	1.95863	1.28125	1.99119	1.36794	-0.0866915
TNK1	2010	1.93288	1.27285	1.98629	1.35954	-0.0866893
MS4A10	717	1.92442	1.25318	1.98817	1.33983	-0.0866483
LDLRAD1	597	1.94271	1.24417	1.98522	1.33079	-0.086619
TRIM38	2415	1.9467	1.27068	1.99469	1.3573	-0.0866159
CALHM1	1038	1.94765	1.2717	1.99699	1.35831	-0.0866094
CENPM	543	1.93855	1.25412	1.99625	1.34072	-0.0866077
FBXL16	1452	1.94033	1.27873	1.99723	1.36533	-0.086599
CASKIN1	4224	1.92146	1.27401	1.9796	1.3606	-0.0865966
TRIM72	825	1.90122	1.25191	1.98368	1.3385	-0.0865905
LDHD	1533	1.94663	1.27374	1.99154	1.36033	-0.0865869
OR5C1	819	1.93989	1.26231	1.9866	1.3489	-0.0865867
VEGFB	567	1.93808	1.23694	1.99077	1.32351	-0.0865682
APOE	933	1.89784	1.24105	1.97206	1.32759	-0.0865389
C1orf172	1197	1.94797	1.26749	1.98896	1.35402	-0.0865313
WBP1L	1014	1.96055	1.27089	1.99473	1.35742	-0.08653
OGFR	1335	1.87374	1.24644	1.96526	1.33297	-0.0865256
CAMSAP2	4269	1.9097	1.27741	1.9899	1.36393	-0.0865235
SPRED3	447	1.95422	1.23695	1.98772	1.32345	-0.086501
CBFA2T3	1809	1.92065	1.27209	1.98655	1.35858	-0.0864933
UNC5B	2772	1.93815	1.28606	1.99923	1.37255	-0.0864847
GATA2	1443	1.90911	1.26909	1.98722	1.35557	-0.086482
PRSS16	1539	1.90542	1.26913	1.98367	1.3556	-0.086475
RAPGEF3	2784	1.96271	1.28798	1.99855	1.37445	-0.0864686
LSMEM1	393	1.94963	1.23626	1.99464	1.32273	-0.0864667
RASSF1	669	1.95317	1.24844	1.99192	1.3349	-0.0864616
MYL7	528	1.95905	1.24426	1.98513	1.33071	-0.0864493
KCNK4	1260	1.90154	1.27256	1.99092	1.35901	-0.0864465
MYOT	246	1.90514	1.19659	1.98699	1.28303	-0.0864402
PRR15	381	1.87748	1.20631	1.97774	1.29274	-0.0864324
HMOX1	855	1.93851	1.25868	1.99327	1.3451	-0.086423
SUN2	2268	1.9309	1.27452	1.99495	1.36094	-0.086419
SURF4	573	1.92795	1.25427	1.989	1.34067	-0.0863933
CBX7	729	1.94635	1.2478	1.98421	1.33419	-0.0863897
KCNS1	1593	1.91198	1.27607	1.99048	1.36243	-0.0863582
DMWD	1581	1.91619	1.27783	1.99355	1.36418	-0.0863507
B3GALT4	1155	1.92243	1.26824	1.9893	1.35459	-0.086345
SLC39A11	1023	1.92022	1.25664	1.98327	1.34296	-0.0863229
CSDC2	462	1.90588	1.23807	1.99228	1.32439	-0.0863145
FAM110A	885	1.89562	1.25446	1.97517	1.34077	-0.0863041
FOSL1	807	1.92276	1.25328	1.98172	1.33955	-0.0862722
LRRC3C	1101	1.93115	1.26255	1.98594	1.34882	-0.0862693
HBZ	426	1.93311	1.24972	1.99628	1.33597	-0.0862469
MIP	792	1.94168	1.2565	1.98546	1.34274	-0.0862403
KCNK5	1566	1.94761	1.27411	1.99612	1.36031	-0.0861948
TP53I11	564	1.91268	1.24723	1.98296	1.33341	-0.0861768
MAP3K10	2874	1.90428	1.27741	1.98884	1.36358	-0.0861746
RGS14	1683	1.94178	1.27133	1.99402	1.35749	-0.0861524
DHX34	3438	1.92293	1.28469	1.99745	1.37082	-0.0861272
GATA5	1236	1.88898	1.26133	1.98086	1.34743	-0.0860992
PNOC	525	1.96267	1.23424	1.99606	1.32033	-0.0860947
YIPF2	936	1.96249	1.26818	1.99304	1.35427	-0.0860887
KIF17	3051	1.93536	1.27841	1.99068	1.36448	-0.0860774
TUBG2	1356	1.96882	1.27868	1.99459	1.36474	-0.0860543
IFNLR1	1533	1.95727	1.27142	1.99257	1.35746	-0.0860368
AIM1L	4542	1.94751	1.27379	1.98841	1.35983	-0.0860364
CARHSP1	444	1.90822	1.24391	1.99194	1.32994	-0.086021
WSCD1	1728	1.93542	1.27866	1.99715	1.36465	-0.0859961
RASGRP2	1554	1.96009	1.2783	1.99842	1.36426	-0.085961
HSD3B7	1110	1.96456	1.27012	1.9976	1.35606	-0.0859407
ATXN7L2	2157	1.91388	1.25636	1.98074	1.34227	-0.085904
TAPBP	1359	1.90831	1.25958	1.98159	1.34547	-0.0858941
THPO	942	1.95633	1.25127	1.98167	1.33714	-0.0858632
TRABD2B	1473	1.92085	1.27569	1.99534	1.36155	-0.0858531
CERCAM	1788	1.93492	1.28234	1.99813	1.36819	-0.0858458
CAMSAP1	3870	1.90537	1.27226	1.98529	1.3581	-0.0858408
RIN3	3009	1.92878	1.27963	1.99386	1.36546	-0.0858287
FNDC9	675	1.97582	1.25855	1.99859	1.34436	-0.0858091
COL6A1	1551	1.8884	1.24662	1.96878	1.33243	-0.0858049
RXFP4	1119	1.93611	1.26437	1.98114	1.35017	-0.0858026
DPEP1	921	1.94903	1.2743	1.9978	1.36005	-0.0857452
PPP2R1A	1380	1.96252	1.28063	1.99865	1.36637	-0.0857428
PPP1R12B	2172	1.91818	1.263	1.97851	1.34871	-0.08571
PARD6G	1113	1.90838	1.27575	1.99483	1.36144	-0.0856932
BICD2	2268	1.92859	1.26319	1.98091	1.34887	-0.085689
ZFHX2	5676	1.94752	1.27	1.98247	1.35567	-0.0856726
AARS2	2958	1.93269	1.27994	1.98793	1.36561	-0.0856646
ZNF362	1245	1.9339	1.27156	1.98859	1.35722	-0.0856546
MESDC2	489	1.90449	1.21938	1.96492	1.30503	-0.0856453
CAPS	723	1.95185	1.25643	1.9868	1.34207	-0.0856416
SLC27A1	1776	1.95013	1.2803	1.9966	1.36593	-0.0856351
PPP1R9B	1782	1.89302	1.25028	1.96584	1.33592	-0.0856334
CSPG4	6954	1.96654	1.28783	1.99563	1.37344	-0.0856132
APBA3	1737	1.94061	1.27715	1.99172	1.36275	-0.0855975
C9orf85	477	1.89717	1.20818	1.95358	1.29378	-0.0855956
HAND2	666	1.89317	1.252	1.98768	1.33758	-0.085586
C12orf68	588	1.89585	1.23819	1.9828	1.32375	-0.0855602
TIMM13	285	1.94028	1.19233	1.98105	1.27788	-0.0855541
PLA2G2C	483	1.95938	1.25083	1.99305	1.33637	-0.0855411
TEX12	372	1.93604	1.22718	1.98345	1.31271	-0.0855364
HOGA1	984	1.95304	1.26998	1.99291	1.35551	-0.0855274
NAGLU	2226	1.92149	1.27603	1.99256	1.36156	-0.0855256
FAM150B	462	1.90522	1.24003	1.99198	1.32554	-0.0855085
FAM214B	1623	1.9581	1.26834	1.98397	1.35385	-0.0855077
ADAD2	1797	1.93111	1.27361	1.98857	1.35911	-0.0854985
ACOT7	1398	1.93177	1.27767	1.98974	1.36317	-0.085497
HHLA1	1518	1.95129	1.26971	1.98957	1.35519	-0.0854826
PER1	3873	1.95143	1.2818	1.9904	1.36727	-0.0854734
ADAMTS14	3624	1.93988	1.2868	1.99339	1.37227	-0.0854684
DUS1L	1206	1.92059	1.26243	1.99077	1.34789	-0.0854683
TMEM9	360	1.94453	1.22227	1.99316	1.30772	-0.0854582
POU2F2	1497	1.91351	1.26107	1.97689	1.34649	-0.0854189
CDH24	2322	1.92364	1.28366	1.99132	1.36908	-0.0854115
ZACN	1230	1.938	1.27354	1.99492	1.35894	-0.085401
WFDC5	369	1.94694	1.21623	1.98906	1.30162	-0.0853983
COL1A1	4380	1.92111	1.20693	1.91881	1.29231	-0.0853838
ADARB2	2085	1.92151	1.28538	1.9973	1.37076	-0.0853837
SLC16A13	1308	1.91084	1.25436	1.96932	1.33973	-0.0853774
CITED1	588	1.98048	1.25087	1.99044	1.33623	-0.0853638
MIF	114	1.98413	1.06266	1.9886	1.148	-0.0853403
CA3	555	1.93454	1.25988	1.99869	1.34521	-0.0853304
ZNF692	1533	1.94125	1.26875	1.98586	1.35408	-0.0853292
MAP3K10	2784	1.90557	1.27923	1.98958	1.36454	-0.0853124
FBXW12	1122	1.92101	1.27166	1.98954	1.35697	-0.0853104
SLIT1	4176	1.94946	1.2877	1.9994	1.37301	-0.0853076
FAXDC2	975	1.96251	1.26912	1.99407	1.35442	-0.0852939
POU3F2	1095	1.8832	1.24734	1.97608	1.33263	-0.0852884
MT-CO3	261	1.86635	1.14737	1.93913	1.23266	-0.085287
SUMO1	306	1.94005	1.18398	1.96342	1.26927	-0.0852856
BCAR1	2601	1.9265	1.27779	1.9888	1.36307	-0.0852766
ADORA3	639	1.98909	1.2593	1.99562	1.34456	-0.0852659
ARRDC2	1221	1.90604	1.27264	1.99022	1.3579	-0.0852551
RPAP1	4170	1.96898	1.28298	1.99403	1.36821	-0.0852278
SPOCK3	714	1.95996	1.2363	1.98287	1.32152	-0.0852224
PRPH	939	1.89215	1.22677	1.96175	1.31199	-0.0852211
BNC1	2901	1.92333	1.28253	1.99543	1.36774	-0.0852159
FAM109B	780	1.92977	1.26026	1.98837	1.34546	-0.0851988
HID1	2346	1.94612	1.28569	1.99904	1.37088	-0.085195
ART5	927	1.96241	1.26088	1.99698	1.34605	-0.0851763
TMEM252	516	1.99312	1.25444	1.99595	1.33961	-0.0851721
ZNF653	1851	1.92787	1.27153	1.98504	1.35669	-0.0851647
TTBK1	3927	1.90604	1.27388	1.98035	1.35903	-0.0851572
LLGL1	3195	1.95083	1.28807	1.99659	1.37323	-0.0851555
PPARD	1326	1.95286	1.27465	1.99443	1.35977	-0.0851163
ANKRD24	3318	1.92198	1.25339	1.96761	1.3385	-0.085111
NUP62	1557	1.94119	1.26391	1.99026	1.34902	-0.0851089
TMEM79	1182	1.9296	1.26562	1.99427	1.35072	-0.0850987
PXN	1770	1.92642	1.27862	1.99762	1.3637	-0.0850807
DAK	1731	1.93395	1.27849	1.9909	1.36357	-0.0850772
SASH3	1143	1.96643	1.25872	1.988	1.34379	-0.0850712
CACNA1B	2337	1.95689	1.28236	1.99565	1.36741	-0.0850525
FBRS	1350	1.91773	1.24354	1.96259	1.32858	-0.085034
CCDC124	675	1.90592	1.22049	1.95622	1.3055	-0.0850112
BOK	489	1.91578	1.24459	1.9828	1.32959	-0.0850083
KRT15	1350	1.93307	1.25498	1.97684	1.33997	-0.0849949
TOR3A	1230	1.97075	1.2763	1.99867	1.36127	-0.0849662
CDK5R2	1110	1.87231	1.25862	1.98312	1.34358	-0.0849642
CUEDC2	858	1.97275	1.25639	1.98777	1.34135	-0.0849587
MAP3K6	3624	1.95771	1.28764	1.99747	1.37259	-0.0849505
FHL3	882	1.95849	1.26374	1.99336	1.34868	-0.0849419
COX7A1	243	1.98445	1.21065	1.99584	1.29558	-0.0849369
MYO15A	9771	1.92987	1.28776	1.99602	1.37269	-0.0849287
HTR1D	1134	1.95815	1.2734	1.99205	1.35832	-0.0849136
FOLR1	759	1.97456	1.25897	1.99617	1.34388	-0.0849134
TRIOBP	6975	1.93425	1.27334	1.97742	1.35825	-0.0849123
COL1A1	4395	1.92092	1.20697	1.91605	1.29187	-0.0849004
ZNF512B	2664	1.93583	1.26971	1.98592	1.35461	-0.0848985
ACCS	1491	1.97488	1.28051	1.9991	1.3654	-0.0848912
RNF44	1308	1.91362	1.25961	1.97322	1.3445	-0.0848879
ARHGEF1	2337	1.93386	1.27404	1.99217	1.35892	-0.0848824
LTBP2	2346	1.94744	1.26961	1.99184	1.35446	-0.084857
POU2AF1	777	1.92884	1.25183	1.98169	1.33669	-0.0848553
C9orf131	3267	1.98636	1.27216	1.98972	1.35702	-0.0848521
LRRC55	936	1.95907	1.27478	1.99632	1.35963	-0.084849
TMEM205	570	1.96042	1.24869	1.99152	1.33354	-0.0848488
DXO	1167	1.92587	1.27182	1.99453	1.35667	-0.0848462
DHRS7B	978	1.92167	1.26939	1.99568	1.35423	-0.0848404
RAB42	666	1.93051	1.25633	1.99067	1.34115	-0.084825
KHNYN	1896	1.95949	1.26752	1.98668	1.35234	-0.0848125
RTKN	1686	1.95313	1.28025	1.99478	1.36503	-0.0847793
SNAI3	798	1.95933	1.26315	1.99402	1.34791	-0.0847591
SCAND1	510	1.8647	1.21436	1.95912	1.29911	-0.0847548
POLRMT	3660	1.9557	1.28384	1.99776	1.36858	-0.0847359
ESRRB	1515	1.94406	1.28124	1.99791	1.36597	-0.0847323
C1orf54	435	1.98684	1.22002	1.9949	1.30473	-0.0847117
HCRTR1	906	1.94222	1.26803	1.99309	1.35274	-0.0847039
ADAMTSL5	1428	1.90871	1.26918	1.98483	1.35388	-0.0847005
2002-03-01	747	1.97367	1.26699	1.99728	1.35166	-0.0846707
LMX1B	330	1.88823	1.1853	1.95637	1.26996	-0.0846593
PKDCC	1074	1.94816	1.27876	1.99818	1.36342	-0.0846572
MRPS34	660	1.89071	1.23696	1.97956	1.32161	-0.0846516
KIAA1522	3210	1.90691	1.25727	1.96568	1.34192	-0.0846451
FAM118A	1071	1.94546	1.27066	1.99662	1.3553	-0.0846394
ARHGEF40	4560	1.94696	1.27253	1.9855	1.35717	-0.0846335
USP20	2745	1.9279	1.28734	1.99773	1.37195	-0.0846081
TRIP6	1455	1.93716	1.26532	1.97935	1.34991	-0.0845951
SLC4A3	3687	1.94878	1.28607	1.99858	1.37066	-0.0845859
LRFN3	1878	1.93226	1.27864	1.98746	1.36321	-0.0845752
HK3	2775	1.95077	1.28379	1.99231	1.36836	-0.0845713
R3HDML	759	1.9684	1.26532	1.99677	1.34989	-0.0845675
FEV	714	1.88424	1.24598	1.98317	1.33055	-0.0845675
LIN7B	603	1.91016	1.25192	1.98514	1.33647	-0.0845514
EPSTI1	534	1.8743	1.17469	1.92102	1.25924	-0.084546
AQP6	846	1.94002	1.26764	1.99413	1.35217	-0.0845363
CAND2	3654	1.95208	1.28819	1.99842	1.37272	-0.0845303
CAPN10	2013	1.95083	1.27865	1.99527	1.36317	-0.0845152
SERINC4	1524	1.97832	1.26911	1.98897	1.35361	-0.0844987
MICALL1	1053	1.93521	1.25211	1.97897	1.3366	-0.084493
CA3	576	1.93619	1.26135	1.99748	1.34584	-0.0844858
LOXL4	2280	1.9475	1.28013	1.9905	1.36459	-0.084459
C11orf94	282	1.92482	1.20337	1.98272	1.28781	-0.0844425
TLDC1	1365	1.95372	1.27709	1.99794	1.36151	-0.0844203
PALM	1149	1.89708	1.25019	1.96479	1.3346	-0.0844115
FKBP10	1749	1.93746	1.27863	1.99684	1.36304	-0.0844023
MED25	2244	1.90769	1.26679	1.98413	1.35118	-0.084391
MICAL1	2973	1.96143	1.27863	1.99456	1.36301	-0.0843825
STAB1	7731	1.94827	1.28771	1.99415	1.37209	-0.0843741
MBL2	744	1.99414	1.25858	1.9891	1.34292	-0.0843402
MEF2D	1575	1.93523	1.27058	1.98812	1.35491	-0.0843346
SNN	264	1.96232	1.21608	1.99193	1.3004	-0.0843219
NHLH2	408	1.88344	1.23298	1.9917	1.31726	-0.0842826
ARL4D	603	1.94484	1.25577	1.98923	1.34004	-0.0842764
NINJ2	432	1.98861	1.24182	1.98778	1.32608	-0.0842663
MYCN	687	1.89219	1.24034	1.97456	1.3246	-0.0842598
TIGD3	1443	1.95762	1.27053	1.99397	1.35478	-0.0842587
C16orf89	1026	1.97307	1.27641	1.99929	1.36065	-0.0842409
CLN6	918	1.9522	1.26005	1.98242	1.34422	-0.0841773
GP5	1647	1.91353	1.27063	1.98968	1.3548	-0.0841732
SCARA3	1692	1.95333	1.27776	1.99329	1.36192	-0.0841618
NCAPH2	1782	1.95322	1.26768	1.98658	1.35182	-0.0841345
STRC	5277	1.9676	1.27876	1.99181	1.3629	-0.0841338
ART1	996	1.94683	1.26858	1.99641	1.35271	-0.0841335
ADAMTS15	2655	1.92922	1.28754	1.99561	1.37167	-0.0841319
ALG14	651	1.88509	1.25275	1.98417	1.33688	-0.0841303
GFAP	1299	1.93811	1.25834	1.98006	1.34247	-0.084127
PACSIN3	1302	1.92516	1.25582	1.97646	1.33994	-0.0841192
VASH1	1086	1.9338	1.26981	1.98825	1.35391	-0.0841076
MGMT	513	1.90457	1.23704	1.9811	1.32109	-0.0840538
PRPF31	1500	1.94001	1.27096	1.98002	1.35501	-0.0840525
SSC5D	567	1.90872	1.24312	1.97761	1.32717	-0.0840489
DPM3	336	1.90193	1.20608	1.97544	1.29013	-0.0840471
SIRT6	1020	1.92538	1.2704	1.98837	1.35443	-0.0840306
NELFA	1401	1.90508	1.26771	1.98231	1.35174	-0.0840296
PCBD1	312	1.98175	1.2306	1.99432	1.31462	-0.0840266
ARMC7	600	1.92848	1.25827	1.99708	1.34228	-0.084005
ZDHHC19	1059	1.93712	1.26741	1.98766	1.35141	-0.0839968
KCTD17	486	1.91182	1.23793	1.98174	1.32192	-0.0839941
NKX2-2	822	1.9045	1.25753	1.98359	1.34152	-0.0839896
CALML3	450	1.91666	1.21836	1.9693	1.30234	-0.083988
PHF21B	873	1.90946	1.25135	1.98247	1.33533	-0.0839827
KNDC1	5037	1.93194	1.2842	1.99456	1.36818	-0.0839771
IRF5	1497	1.94045	1.27121	1.99424	1.35518	-0.0839701
PSD	3075	1.94533	1.27607	1.98901	1.36003	-0.0839603
LRRC46	960	1.95221	1.26199	1.98754	1.34595	-0.0839559
UQCRC1	1233	1.93387	1.27937	1.99649	1.36332	-0.0839478
ZDHHC1	1452	1.94666	1.28192	1.99209	1.36579	-0.0838662
DUSP7	1047	1.93638	1.27859	1.99711	1.36241	-0.0838225
NUDT17	639	1.9335	1.24422	1.9873	1.32803	-0.0838095
DSCAML1	5529	1.92555	1.29279	1.99613	1.37657	-0.0837887
EPHA8	2805	1.92275	1.2892	1.99352	1.37298	-0.0837817
ALDH3A1	891	1.92576	1.26762	1.98996	1.35139	-0.0837708
NLRP8	2811	1.9453	1.28014	1.99718	1.36391	-0.0837679
PEAR1	2184	1.93881	1.26805	1.98538	1.35181	-0.0837651
LRG1	1053	1.96315	1.26842	1.99826	1.35216	-0.0837469
ZNF512B	2673	1.93827	1.27164	1.98389	1.35537	-0.0837315
PCNXL3	6105	1.94298	1.29253	1.99594	1.37625	-0.0837282
JPH2	258	1.91284	1.15066	1.94174	1.23436	-0.083697
MSC	528	1.88871	1.23808	1.9776	1.32176	-0.0836872
RAI2	1590	1.97262	1.27249	1.98974	1.35617	-0.0836869
KCNMB1	576	1.96247	1.25621	1.99312	1.33988	-0.083677
ZNF516	3363	1.91199	1.27984	1.98489	1.36352	-0.0836758
PPOX	1431	1.91127	1.26388	1.97655	1.34755	-0.0836734
EFNA1	618	1.97517	1.26145	1.99671	1.34511	-0.0836597
PROK1	153	1.82553	1.11591	1.96044	1.19955	-0.0836407
C16orf95	633	1.97373	1.2488	1.9931	1.33243	-0.0836293
FDX1L	561	1.91008	1.2498	1.98125	1.33342	-0.0836239
KRT78	1329	1.96107	1.26405	1.98578	1.34766	-0.0836118
IP6K3	1224	1.92774	1.2785	1.99766	1.36211	-0.0836057
RAB26	579	1.97429	1.25138	1.98819	1.33496	-0.0835842
SOX10	1518	1.89209	1.27086	1.98604	1.35444	-0.0835804
MPND	1350	1.94323	1.2777	1.99502	1.36128	-0.0835755
DEXI	288	1.90886	1.18197	1.96724	1.26553	-0.0835637
GLIS2	1575	1.93967	1.27739	1.99385	1.36094	-0.0835514
KRT71	1578	1.95664	1.27408	1.98751	1.35763	-0.0835505
IL6ST	1260	1.89995	1.27525	1.99438	1.3588	-0.0835483
C19orf25	357	1.91121	1.20466	1.97159	1.2882	-0.0835455
MUC20	1560	1.97564	1.27721	1.98881	1.36075	-0.0835437
DOCK6	4557	1.93824	1.29219	1.99893	1.37573	-0.0835404
AGXT	1248	1.94086	1.28242	1.99813	1.36594	-0.0835193
ZNF76	1713	1.94132	1.27301	1.98898	1.35653	-0.083519
SPATA21	2121	1.94281	1.26996	1.98214	1.35345	-0.0834875
SMPX	267	1.96172	1.15974	1.96355	1.24323	-0.083483
SLC1A5	1602	1.92648	1.28143	1.99255	1.36489	-0.0834581
FAM196A	1416	1.89665	1.26716	1.98021	1.35062	-0.0834539
HOXB3	1314	1.88316	1.26158	1.97488	1.34502	-0.0834378
SPACA3	585	1.97984	1.25855	1.99288	1.34197	-0.0834269
DHRS13	1071	1.93889	1.27113	1.98893	1.35455	-0.0834228
ATP2A3	2904	1.94735	1.29021	1.99463	1.37362	-0.0834126
GRIN3B	3054	1.93332	1.2833	1.99192	1.36671	-0.0834064
BATF	378	1.94064	1.20688	1.98422	1.29027	-0.0833976
B4GALT7	984	1.9658	1.27403	1.99827	1.35741	-0.083378
MRPL43	786	1.91642	1.26673	1.99009	1.35008	-0.0833565
WDR81	2676	1.94697	1.28535	1.99755	1.36869	-0.0833422
NTMT1	687	1.94224	1.26372	1.99225	1.34705	-0.0833231
S1PR2	1059	1.94211	1.27008	1.99139	1.35338	-0.0833012
PUS1	1095	1.92409	1.27318	1.99143	1.35648	-0.0833011
C1orf85	1218	1.95916	1.26986	1.98968	1.35314	-0.0832864
FXYD4	264	1.96877	1.19495	1.98602	1.27823	-0.083285
SIPA1L2	5151	1.91541	1.29137	1.99622	1.37462	-0.0832558
C19orf57	1959	1.96388	1.26262	1.97404	1.34587	-0.0832471
ZBTB32	1479	1.9739	1.26926	1.98916	1.3525	-0.0832446
CTBP1	1134	1.90859	1.28081	1.99554	1.36404	-0.0832294
CACFD1	696	1.9336	1.25914	1.98693	1.34236	-0.0832204
ZDHHC22	789	1.91683	1.25532	1.98123	1.33854	-0.0832119
CNTFR	1116	1.93784	1.2792	1.99609	1.36241	-0.0832066
FANK1	1032	1.92372	1.27295	1.99203	1.35616	-0.0832016
ITPKA	1386	1.91315	1.27765	1.99224	1.36084	-0.0831912
TMEM25	1104	1.9429	1.2781	1.99684	1.36126	-0.0831535
SLC6A8	1647	1.96213	1.27429	1.98491	1.35745	-0.0831526
UBALD1	537	1.91188	1.21868	1.96723	1.30183	-0.08315
RBPJL	1566	1.92111	1.28088	1.99505	1.36403	-0.0831444
PFAS	4044	1.94798	1.28536	1.99128	1.3685	-0.0831426
KRT72	1569	1.95874	1.27341	1.99	1.35654	-0.0831291
FYCO1	4446	1.93837	1.26746	1.98407	1.35056	-0.0831025
COQ9	960	1.95844	1.27059	1.99307	1.35366	-0.0830713
DHH	1224	1.89835	1.272	1.98134	1.35507	-0.0830664
ZBTB7C	1881	1.93032	1.27821	1.99628	1.36124	-0.0830252
C11orf84	942	1.92849	1.2527	1.98043	1.33571	-0.0830101
WDR90	5247	1.94178	1.28958	1.99254	1.37258	-0.0830047
TBC1D2	2805	1.95338	1.27839	1.99301	1.36136	-0.0829749
SLC44A4	2124	1.94876	1.28152	1.9902	1.36448	-0.0829611
TYROBP	345	1.97834	1.23565	1.99654	1.31859	-0.0829412
KLC2	1869	1.93659	1.2717	1.98179	1.35464	-0.0829391
TM7SF2	1257	1.9306	1.26417	1.99021	1.34708	-0.0829113
URGCP	2748	1.93878	1.28647	1.99418	1.36937	-0.082906
NCMAP	306	1.98681	1.23642	1.99744	1.3193	-0.0828732
ZNF414	1095	1.8913	1.25738	1.9708	1.34021	-0.0828312
WDR90	5478	1.9416	1.28985	1.99222	1.37268	-0.0828225
KANK2	810	1.92328	1.26649	1.9964	1.34929	-0.0828069
IPO9	2817	1.94341	1.2892	1.99839	1.37199	-0.0827925
FAM180B	606	1.9463	1.24794	1.98951	1.33072	-0.0827864
CSRNP1	1758	1.94859	1.27529	1.99409	1.35807	-0.0827826
NUDT8	540	1.92625	1.25156	1.99335	1.33434	-0.0827787
ATG4D	1188	1.95268	1.27647	1.99637	1.35923	-0.0827543
KIAA1614	3096	1.94185	1.27524	1.98318	1.35798	-0.0827448
ACTL7B	1245	1.94426	1.27994	1.99819	1.36269	-0.0827444
USP36	3264	1.91198	1.2777	1.98711	1.36044	-0.0827405
WIZ	5088	1.94189	1.2798	1.98798	1.36254	-0.0827374
WSCD2	1716	1.94306	1.27932	1.99476	1.36202	-0.0827065
ZNF541	4095	1.93386	1.28156	1.99182	1.36426	-0.0826996
CXXC5	957	1.94822	1.26245	1.98721	1.34515	-0.0826951
TFF2	390	1.93121	1.20998	1.9893	1.29266	-0.082679
SPEG	9087	1.91486	1.28482	1.98578	1.36749	-0.0826749
CUL7	5358	1.94833	1.29049	1.99671	1.37315	-0.0826619
ZNF516	3381	1.91313	1.28078	1.98449	1.36343	-0.0826514
SLC9A3R1	1101	1.90546	1.26267	1.98218	1.34532	-0.0826445
C19orf57	1860	1.96393	1.26305	1.97634	1.34568	-0.0826307
JPH4	1902	1.86781	1.2535	1.96192	1.33612	-0.0826177
GMNN	618	1.9218	1.23103	1.96967	1.31363	-0.0826034
RPS27	255	1.98018	1.19585	1.99511	1.27845	-0.082598
WDR6	3363	1.92691	1.28491	1.98773	1.3675	-0.0825926
SNAPC4	1335	1.91491	1.25559	1.97627	1.33818	-0.0825866
PLEKHG5	2424	1.94779	1.28179	1.99374	1.36437	-0.082576
TOX2	1392	1.91731	1.26211	1.98438	1.34468	-0.0825759
GMEB2	1614	1.94347	1.2837	1.99402	1.36628	-0.0825728
NLE1	1458	1.94215	1.28138	1.99559	1.36393	-0.0825534
RAB3IL1	717	1.92598	1.26802	1.99608	1.35058	-0.0825528
KLHL40	1872	1.92021	1.27797	1.99565	1.36052	-0.0825511
FCGBP	8466	1.94844	1.28859	1.99284	1.37114	-0.0825497
RNASEH2C	501	1.90114	1.24094	1.98787	1.32348	-0.0825418
SLIT3	4050	1.94176	1.29155	1.99959	1.37409	-0.082533
PTPN5	1650	1.9539	1.28178	1.99772	1.36431	-0.0825272
QRFP	399	1.92289	1.20429	1.98359	1.2868	-0.0825095
IL19	621	1.97326	1.25654	1.99489	1.33904	-0.082508
NLRC3	3198	1.963	1.2861	1.99807	1.3686	-0.0825022
ASIC4	1620	1.95481	1.28351	1.99724	1.366	-0.0824883
TELO2	2487	1.94485	1.2804	1.99414	1.36286	-0.0824609
C2orf70	594	1.94322	1.26297	1.99377	1.34542	-0.0824563
KRT13	1365	1.94399	1.2638	1.98228	1.34624	-0.0824392
TRIM26	1623	1.93035	1.26576	1.9826	1.34818	-0.0824275
FAM73B	1779	1.95608	1.28022	1.99888	1.36264	-0.0824133
IGSF9B	4035	1.92002	1.28751	1.99271	1.36992	-0.082404
GAREM	2370	1.90786	1.28527	1.99583	1.36767	-0.0823989
R3HDM4	714	1.95713	1.26844	1.99376	1.35084	-0.0823952
RAVER1	2148	1.93439	1.27694	1.99138	1.35933	-0.0823864
LRTM2	1122	1.95885	1.2749	1.99928	1.35729	-0.0823857
AXIN2	1692	1.91146	1.27376	1.98852	1.35614	-0.0823821
C19orf70	354	1.97295	1.22751	1.99177	1.30989	-0.0823809
MUTYH	1614	1.95106	1.27421	1.98857	1.35657	-0.0823653
NDRG1	1185	1.93989	1.28091	1.99687	1.36327	-0.0823603
MYO19	2895	1.97175	1.28954	1.99746	1.37187	-0.0823283
C1orf64	672	1.9636	1.25329	1.97976	1.33561	-0.0823206
COMT	807	1.94905	1.26852	1.99645	1.35082	-0.0823011
SLC25A47	948	1.92378	1.27382	1.99366	1.35612	-0.0822953
PDGFB	729	1.9492	1.2696	1.99561	1.3519	-0.0822915
SLC17A1	1374	1.943	1.27826	1.99152	1.36054	-0.0822852
CIC	7575	1.93421	1.27131	1.97287	1.35358	-0.0822745
[truncated: 12,142 more rows]

## Sheet: Vampyrus
Gene_symbol	Gene_length	Shannon_obs	App_obs	Shannon_exp	App_exp	App_obs_minus_expected		Vision manual name	vision manual length	vision manual CUB	V_vision_davidii_name	V_vision_davidii_Length	V_vision_davidii_CUB	V_hearing_davidii_name	V_hearing_davidii_length	V_hearing_davidii_CUB
KCNG2	1407	1.80943	1.14514	1.9788	1.35082	-0.205674		TSPAN10	999	-0.117026	CLN8	867	-0.0619085	TMIE	465	-0.0653783
GP1BB	597	1.79146	1.10835	1.95458	1.30658	-0.198226		FIZ1	1488	-0.0951181	RD3	594	-0.0996964	SLC52A3	1407	-0.0928796
CYS1	372	1.68149	1.06106	1.90808	1.2537	-0.192637		RTN4R	1422	-0.122489	IKZF1	1518	-0.0520581	WFS1	2643	-0.100738
LRRC26	654	1.78693	1.11034	1.95663	1.30243	-0.192088		TRAPPC6A	522	-0.0945659	SOX8	1389	-0.0728505	TBX18	1527	-0.0338684
THEM6	621	1.85314	1.14296	1.98262	1.32794	-0.184987		HCRT	396	-0.09725	HPS1	2109	-0.0849497	OTOS	270	-0.081692
GLRX5	288	1.81715	1.11444	1.96591	1.2802	-0.165753								GPX1	621	-0.0477793
SOX18	873	1.76104	1.15212	1.95888	1.31528	-0.163158								USH1G	1536	-0.103638
GPR20	1083	1.83965	1.18584	1.97542	1.34647	-0.16063
C19orf69	306	1.91124	1.10973	1.9683	1.27032	-0.160597
HIST1H3E	411	1.86552	1.16409	1.98026	1.32158	-0.157494
MCCD1	189	1.90849	1.06245	1.95484	1.21983	-0.157375
ZNF697	408	1.8987	1.13885	1.99695	1.29574	-0.156885
HIST1H3A	411	1.86946	1.15976	1.98476	1.31594	-0.156178
ANKRD9	948	1.81634	1.1879	1.97925	1.34366	-0.155766
MFSD3	1239	1.90004	1.16833	1.97227	1.32314	-0.154807
HIST2H3D	408	1.87473	1.16388	1.9828	1.31795	-0.154069
KRTAP8-1	195	1.96539	0.994767	1.96745	1.14871	-0.15394
GIMAP1	855	1.83475	1.18685	1.97617	1.33884	-0.15199
HIST1H2AG	393	1.85391	1.14569	1.96769	1.29755	-0.151862
C4orf48	375	1.79591	1.12802	1.95599	1.27867	-0.150649
PTGDR2	1167	1.89227	1.20842	1.98671	1.35847	-0.15005
FAM110C	543	1.77676	1.16277	1.96636	1.31258	-0.14981
UCN3	471	1.83066	1.16166	1.97628	1.31139	-0.149726
LRRC56	1638	1.88323	1.19978	1.98419	1.34929	-0.149512
LRRC61	780	1.87788	1.18772	1.99079	1.33624	-0.148523
C19orf35	1314	1.82251	1.18526	1.9687	1.3333	-0.148044
EFNA2	519	1.86598	1.18381	1.99192	1.3318	-0.147995
MESP1	777	1.77504	1.17267	1.95262	1.32022	-0.147552
HIST1H1C	642	1.82942	1.05062	1.91547	1.19782	-0.147198
MYADML2	750	1.85057	1.16817	1.95574	1.31496	-0.146785
LRRC4B	1230	1.89809	1.21576	1.99877	1.36252	-0.146756
CHADL	2229	1.8831	1.20816	1.98881	1.35444	-0.146284
ID4	477	1.84229	1.17648	1.97837	1.3213	-0.14482
UCN2	339	1.87295	1.15393	1.9695	1.29867	-0.144741
SFT2D3	654	1.81684	1.1619	1.96534	1.30597	-0.14407
INS-IGF2	606	1.79692	1.15736	1.95536	1.30067	-0.143314
MT3	171	1.96428	0.955824	1.96462	1.09906	-0.143235
DUSP28	543	1.79372	1.16174	1.96019	1.30483	-0.143086
ZNF775	1620	1.81958	1.20022	1.97595	1.34261	-0.142383
C2orf82	366	1.82269	1.13745	1.9664	1.27965	-0.142207
KISS1R	1176	1.85013	1.20525	1.97902	1.34698	-0.141724
TMEM37	573	1.9411	1.19766	1.98242	1.33929	-0.141634
POLD4	324	1.94062	1.17462	1.98537	1.31542	-0.140796
ASCL2	582	1.78377	1.17306	1.95659	1.31264	-0.139579
NEURL1B	1668	1.84226	1.2225	1.985	1.36176	-0.139261
SS18L1	1035	1.87251	1.16238	1.98076	1.30144	-0.139054
NTNG2	1368	1.89509	1.22315	1.99575	1.36208	-0.138924
GPR37L1	1401	1.87127	1.21927	1.98979	1.35794	-0.138674
MRP63	309	1.83454	1.16011	1.98487	1.29872	-0.138618
HIST4H4	312	1.88502	1.13536	1.95607	1.27396	-0.138595
TWIST1	603	1.84402	1.18684	1.97408	1.32521	-0.138367
TPGS1	813	1.83138	1.19625	1.98644	1.33407	-0.137818
KLHL30	1731	1.8861	1.2264	1.99415	1.36417	-0.137771
HIST1H1E	660	1.81867	1.05023	1.91096	1.1879	-0.137672
TCF15	594	1.8213	1.19768	1.97897	1.33527	-0.13759
NAT6	927	1.93638	1.20748	1.9828	1.34323	-0.135755
C16orf90	561	1.91043	1.1879	1.97812	1.32363	-0.135728
FCRLB	1260	1.82182	1.2087	1.97133	1.34423	-0.135525
NANOS1	876	1.8183	1.1995	1.9717	1.33465	-0.135151
ZDHHC24	558	1.85497	1.1814	1.97244	1.31622	-0.134812
LSMEM2	486	1.92891	1.19531	1.99228	1.32901	-0.133701
OLIG1	789	1.82803	1.1895	1.9782	1.32306	-0.13356
VPS37D	393	1.8973	1.16123	1.98271	1.29451	-0.133283
HIST2H4B	312	1.89017	1.14411	1.96184	1.27733	-0.133218
UTF1	582	1.79811	1.17875	1.95446	1.31148	-0.132728
MROH6	1497	1.86259	1.20754	1.97397	1.34023	-0.13269
CITED4	564	1.74008	1.14354	1.92097	1.27593	-0.132385
RXFP4	1122	1.86838	1.21504	1.97465	1.34675	-0.131714
PODNL1	1524	1.90724	1.22166	1.98699	1.3533	-0.131648
APCDD1L	1515	1.83184	1.22204	1.98316	1.35368	-0.131639
P2RY8	1089	1.89821	1.22174	1.98641	1.3529	-0.131168
ADAT3	1056	1.84545	1.21559	1.98293	1.34661	-0.131024
PDXP	891	1.85949	1.20892	1.97967	1.33972	-0.130802
TNFRSF4	840	1.88954	1.20086	1.97797	1.33156	-0.130701
SPATA2L	1251	1.88199	1.21473	1.98271	1.34529	-0.130554
S1PR4	1155	1.89602	1.22343	1.98318	1.35386	-0.130433
TAF5L	1764	1.89602	1.23743	1.99889	1.36735	-0.129913
NRTN	594	1.826	1.19038	1.96732	1.32004	-0.129653
SLC26A1	2106	1.87093	1.23269	1.98653	1.36215	-0.129461
MARVELD1	522	1.87534	1.19792	1.98096	1.32732	-0.129407
FRAT2	699	1.79147	1.17016	1.94296	1.29929	-0.129133
NPB	366	1.79915	1.17997	1.96545	1.30907	-0.129105
GALR1	1050	1.90432	1.2242	1.99253	1.35323	-0.129029
ARTN	690	1.8034	1.19052	1.95289	1.3192	-0.128677
LY6H	291	1.9599	1.16522	1.99039	1.29385	-0.128636
LRFN4	1911	1.87964	1.23218	1.98457	1.36026	-0.128073
GSC2	621	1.79875	1.17714	1.95357	1.30506	-0.127921
PSPN	456	1.87455	1.1828	1.96379	1.31062	-0.127814
ARC	1197	1.89051	1.22274	1.98454	1.35037	-0.127637
EFHD1	717	1.90149	1.18849	1.98416	1.31612	-0.127632
DOHH	885	1.85455	1.21061	1.98006	1.33782	-0.127208
EXOSC6	819	1.78117	1.17563	1.94439	1.30275	-0.127114
VWC2	612	1.88239	1.18853	1.99084	1.31545	-0.126924
JOSD2	549	1.9089	1.20734	1.99503	1.33414	-0.126797
TMEM121	861	1.89427	1.22276	1.99584	1.34951	-0.126752
LRRC14	1470	1.92536	1.23148	1.99387	1.35815	-0.126665
C2orf54	1326	1.88	1.23149	1.98807	1.35802	-0.126534
ZNF787	1149	1.85241	1.22192	1.97638	1.3482	-0.126278
LHX3	1212	1.87582	1.23076	1.99068	1.35695	-0.126193
RBBP8NL	1806	1.86189	1.21301	1.9627	1.33908	-0.126075
PRLH	243	1.85416	1.1406	1.96889	1.26625	-0.125648
NACC2	1761	1.87646	1.24064	1.9938	1.36605	-0.125403
SCT	387	1.83905	1.16124	1.96013	1.28602	-0.124785
CTXN1	249	1.85438	1.15541	1.98829	1.28014	-0.124724
LY6D	333	1.87312	1.17505	1.98205	1.29946	-0.124405
SLC35E4	1053	1.92523	1.22067	1.98128	1.34498	-0.124308
TSPO2	516	1.94389	1.18825	1.98344	1.31233	-0.124081
NUPR1L	288	1.87727	1.14986	1.97322	1.27375	-0.123891
LINGO4	1782	1.90839	1.23771	1.98897	1.36158	-0.123873
TMEM82	1032	1.88783	1.22376	1.98511	1.34748	-0.123712
MYOG	657	1.8858	1.22256	1.99335	1.34619	-0.123635
GUCA2B	339	1.97411	1.19124	1.99634	1.3148	-0.123569
SYNDIG1L	717	1.96133	1.21384	1.99786	1.33725	-0.123408
VASN	2028	1.91211	1.23527	1.98739	1.35836	-0.123089
ZMIZ2	2604	1.88249	1.23485	1.98317	1.35747	-0.122621
UNCX	1611	1.81224	1.20946	1.96316	1.33207	-0.122604
RTN4R	1422	1.89722	1.23487	1.98659	1.35736	-0.122489
SURF6	1077	1.81481	1.17207	1.93773	1.29446	-0.122387
AGT	1113	1.86792	1.2306	1.98977	1.35297	-0.122374
CEND1	450	1.88326	1.15655	1.95473	1.2788	-0.122253
SAPCD2	1179	1.83545	1.21444	1.97008	1.33616	-0.121718
MIDN	1374	1.84636	1.23649	1.98317	1.35782	-0.121337
C1orf226	234	1.84549	1.1346	1.95291	1.25584	-0.121238
POLR2K	177	1.91542	1.08974	1.96345	1.2109	-0.121159
GPR153	1839	1.8579	1.23675	1.98453	1.35772	-0.120965
PLIN5	1362	1.88681	1.22947	1.98551	1.35007	-0.1206
PEX10	930	1.89394	1.22273	1.98886	1.3433	-0.120573
HIST1H1D	663	1.85893	1.08453	1.91565	1.20479	-0.12026
C1orf115	594	1.79772	1.19156	1.94894	1.3114	-0.11984
F2RL3	1155	1.91158	1.22633	1.98376	1.34615	-0.119816
SSTR5	1095	1.93922	1.23632	1.98751	1.35601	-0.119695
UBALD2	501	1.87711	1.18691	1.97605	1.30648	-0.119568
TMEM91	519	1.92123	1.20563	1.98111	1.32507	-0.119449
NLRP6	2496	1.89715	1.24019	1.99446	1.35956	-0.119369
RIN1	2364	1.89613	1.23389	1.98642	1.3532	-0.119312
URAD	504	1.87007	1.20586	1.9905	1.32491	-0.119053
GP9	534	1.94083	1.19772	1.99195	1.31676	-0.119043
GPR31	945	1.87244	1.22479	1.97889	1.34366	-0.118873
CEBPZ-AS1	243	1.91681	1.14362	1.9694	1.26241	-0.118796
SAMD10	585	1.90782	1.20884	1.99307	1.32761	-0.118768
C9orf169	426	1.88584	1.18758	1.9816	1.30629	-0.118704
C15orf61	354	1.87039	1.19209	1.9928	1.31073	-0.118633
KIF26A	2145	1.86235	1.24	1.9794	1.3586	-0.118597
SHANK3	2514	1.84736	1.23099	1.97633	1.34952	-0.118525
SH2D7	942	1.87373	1.22277	1.97337	1.34108	-0.118301
APOE	921	1.88534	1.20904	1.96991	1.32727	-0.118234
C17orf99	624	1.93106	1.2284	1.99459	1.34662	-0.118221
METRNL	939	1.84408	1.22842	1.98295	1.34657	-0.118145
MFSD10	1362	1.89888	1.22696	1.97742	1.34486	-0.117893
HIST1H1B	681	1.83155	1.07783	1.91044	1.19561	-0.117772
NKPD1	1836	1.8929	1.25051	1.99573	1.36827	-0.117758
ZNF250	1584	1.90121	1.2305	1.99351	1.34804	-0.117546
PTF1A	654	1.87322	1.21903	1.98171	1.33656	-0.117535
TTC24	1674	1.86966	1.22016	1.97343	1.33769	-0.117531
BIRC7	885	1.91326	1.21632	1.97825	1.33379	-0.117471
LRRC47	1740	1.87305	1.23627	1.98896	1.35349	-0.117219
TMEM88	240	1.89199	1.15425	1.97756	1.27144	-0.117193
FAM83E	1191	1.8591	1.2283	1.97909	1.34541	-0.117108
C19orf68	1776	1.87099	1.23789	1.98069	1.35498	-0.117084
ISOC2	654	1.9534	1.22485	1.99555	1.34193	-0.117082
TSPAN10	999	1.87694	1.22212	1.97488	1.33915	-0.117026
KCNK6	942	1.89157	1.22476	1.98257	1.34176	-0.117003
KCNK15	984	1.89539	1.2387	1.99322	1.35564	-0.116937
AP5Z1	2055	1.91891	1.24461	1.9959	1.36144	-0.116827
FBRSL1	1857	1.82423	1.22568	1.96497	1.34231	-0.116631
SIVA1	528	1.8502	1.17999	1.96333	1.29657	-0.116588
MMP23B	834	1.87379	1.23073	1.9837	1.34709	-0.116357
SIGMAR1	672	1.93391	1.22467	1.99044	1.34098	-0.116306
TBXA2R	1065	1.86213	1.23347	1.98076	1.34976	-0.116288
KLHDC7B	1773	1.88581	1.24098	1.98454	1.35721	-0.116229
FAM132A	903	1.87772	1.22467	1.98012	1.34089	-0.116224
KIF7	2586	1.8906	1.21932	1.97153	1.33543	-0.11611
RNF186	693	1.9401	1.22936	1.99268	1.34534	-0.115981
GPER1	891	1.91352	1.23638	1.99042	1.35234	-0.115966
SCGB3A2	255	1.97651	1.18043	1.99003	1.29636	-0.115925
IGFBP4	777	1.90033	1.23011	1.99095	1.34582	-0.115709
C12orf61	372	1.79973	1.15028	1.92539	1.26541	-0.115128
APC2	6690	1.85571	1.24722	1.98054	1.36231	-0.115094
GPR146	1002	1.88208	1.23523	1.98673	1.35014	-0.114903
NKG7	498	1.90161	1.20667	1.97556	1.3215	-0.11483
PANX2	2031	1.89133	1.25329	1.99673	1.36807	-0.114779
GHDC	1593	1.94156	1.23826	1.98802	1.353	-0.114734
PTGER1	1197	1.8549	1.22329	1.96508	1.33771	-0.114421
CSF3R	2586	1.96174	1.25013	1.99817	1.36422	-0.11409
C10orf10	627	1.97375	1.22371	1.98925	1.33777	-0.114061
REPIN1	1713	1.87483	1.23412	1.98613	1.34817	-0.114049
PTGIR	1161	1.8867	1.23874	1.98214	1.35272	-0.113986
FAM101A	333	1.87464	1.20119	1.98597	1.31512	-0.113929
FAM69B	1230	1.87751	1.23915	1.9934	1.35283	-0.11368
ANKRD23	474	1.96015	1.2144	1.99	1.32807	-0.113671
RNF222	636	1.9454	1.23257	1.99724	1.34623	-0.113665
TMEM160	567	1.83146	1.18035	1.93995	1.29398	-0.113636
POLRMT	3642	1.89461	1.25366	1.99446	1.36703	-0.113368
SLFNL1	1209	1.9292	1.23969	1.99436	1.35284	-0.113145
RHBDD3	1158	1.92752	1.21465	1.97057	1.32764	-0.112992
FADD	636	1.89407	1.22148	1.99392	1.33432	-0.112839
NHLH2	408	1.87397	1.21157	1.99111	1.32437	-0.112801
FAM211B	951	1.90794	1.23675	1.99262	1.34945	-0.112695
MDFI	741	1.93271	1.22225	1.99152	1.33489	-0.112641
GHRH	318	1.96451	1.18985	1.9941	1.30245	-0.112602
NACAD	3129	1.88697	1.233	1.96816	1.34536	-0.112364
POU3F3	1032	1.85797	1.23507	1.98325	1.34743	-0.112351
NOXA1	1386	1.8933	1.23332	1.98004	1.3456	-0.112271
SLC16A3	1374	1.90635	1.23966	1.97951	1.35184	-0.112174
ZNF771	954	1.88344	1.21666	1.97933	1.32877	-0.112114
MSTO1	309	1.90002	1.16807	1.97063	1.28014	-0.112071
CROCC	6054	1.88882	1.2115	1.96804	1.32351	-0.112016
KRTAP3-1	297	1.92235	1.12171	1.97669	1.23371	-0.111998
CCDC85B	609	1.84944	1.18472	1.96123	1.2966	-0.11188
ZBTB45	1551	1.82945	1.22438	1.96727	1.33618	-0.111798
UCN	381	1.88155	1.18887	1.98453	1.3006	-0.111735
GPR132	1011	1.90156	1.23937	1.98881	1.35104	-0.111673
GJD3	882	1.87557	1.229	1.98249	1.34064	-0.111637
CHCHD10	447	1.88641	1.18086	1.95611	1.29239	-0.111523
FOXL2	1131	1.83141	1.21841	1.97081	1.32988	-0.111465
AIRE	1641	1.88435	1.23879	1.98176	1.35018	-0.111388
NRARP	345	1.94556	1.21388	1.99513	1.32521	-0.111323
NRGN	237	1.86962	1.1162	1.94343	1.22729	-0.111089
C16orf54	675	1.91003	1.20756	1.96542	1.31856	-0.110996
TONSL	3609	1.92672	1.252	1.99045	1.36298	-0.110979
HIST1H4A	312	1.88545	1.15233	1.95195	1.26329	-0.110963
TSSC4	933	1.86841	1.21695	1.96426	1.32787	-0.110925
MROH1	1530	1.92804	1.24947	1.99181	1.36033	-0.110869
NEU4	993	1.84454	1.22122	1.96842	1.33199	-0.110776
SOD3	711	1.85247	1.22404	1.97901	1.33475	-0.110708
GPSM1	1953	1.89348	1.24981	1.98933	1.36044	-0.110629
KRTAP11-1	447	1.96842	1.19111	1.98584	1.30167	-0.110555
FGF4	621	1.88549	1.22649	1.99458	1.33695	-0.110466
LRRC24	1533	1.88838	1.24223	1.98884	1.35253	-0.110293
SLC29A4	1572	1.91405	1.25199	1.98761	1.36228	-0.110293
H2AFX	432	1.875	1.20511	1.97902	1.3154	-0.110293
TTYH3	1575	1.91337	1.25419	1.99557	1.36447	-0.110281
BTBD17	1437	1.89515	1.24849	1.98984	1.3587	-0.110214
NKX3-2	1002	1.84531	1.22022	1.96682	1.3304	-0.110178
C1orf170	1761	1.88388	1.22856	1.96115	1.33869	-0.110137
INHA	1104	1.93798	1.23589	1.98078	1.34602	-0.110127
PLIN1	1545	1.89943	1.24762	1.98631	1.3576	-0.109976
RNF208	798	1.89774	1.22979	1.98782	1.33975	-0.109962
C8orf82	657	1.86316	1.22203	1.97861	1.33177	-0.109735
HES2	492	1.87326	1.20373	1.97461	1.31296	-0.109235
POM121L12	816	1.83681	1.22047	1.96216	1.32963	-0.109167
PPP1R37	1830	1.90293	1.24831	1.99343	1.35748	-0.109167
SNAI3	843	1.92503	1.24003	1.98977	1.34916	-0.109128
CEBPB	1041	1.86071	1.22764	1.98122	1.33658	-0.10894
CDR2L	1590	1.88001	1.23334	1.96265	1.34219	-0.108841
ZNF319	1755	1.91289	1.23115	1.99188	1.33998	-0.108826
GPR3	993	1.94198	1.23823	1.98421	1.34703	-0.108801
SLC39A1	975	1.92942	1.23827	1.98835	1.34704	-0.108765
PPY	198	1.95593	1.14305	1.98724	1.25179	-0.108745
KRBA1	2946	1.90942	1.23079	1.96321	1.33946	-0.108665
PRRX2	501	1.87957	1.22181	1.99024	1.3304	-0.108594
SLC39A3	735	1.9274	1.24107	1.99364	1.34956	-0.108489
ISX	738	1.93847	1.22787	1.9836	1.33631	-0.108437
CLCF1	762	1.91345	1.22525	1.99269	1.33367	-0.108415
PNPLA2	1503	1.92489	1.25831	1.99843	1.36668	-0.108361
FAM132B	405	1.87413	1.21745	1.98383	1.32576	-0.108305
RPS19BP1	417	1.92757	1.17977	1.96828	1.28798	-0.108209
SLC34A1	1920	1.9436	1.26066	1.99561	1.36884	-0.108183
C17orf50	504	1.84741	1.17415	1.95918	1.28227	-0.108121
SLC19A1	1644	1.89977	1.25013	1.99038	1.35814	-0.108016
CHST12	1230	1.9164	1.25761	1.9994	1.36554	-0.107931
NPTXR	1416	1.89606	1.24672	1.98851	1.35464	-0.107915
ENTPD8	1482	1.93195	1.25419	1.99563	1.36204	-0.107841
WISP2	741	1.9143	1.21616	1.9713	1.32399	-0.107824
CFD	765	1.8818	1.23935	1.98613	1.34713	-0.107778
ADAM8	2535	1.89612	1.25374	1.9869	1.36151	-0.10777
SSTR3	1275	1.9286	1.24457	1.99012	1.35224	-0.107671
SOCS1	642	1.85888	1.2278	1.98475	1.33539	-0.107594
MBD3	870	1.91015	1.23478	1.98445	1.34231	-0.107537
SCO2	795	1.94222	1.23115	1.99219	1.33859	-0.107445
TCAP	504	1.94632	1.20671	1.98522	1.31414	-0.107429
ORAI2	765	1.9469	1.25161	1.99839	1.35902	-0.107411
KIF25	783	1.90624	1.24025	1.98113	1.34764	-0.107389
TRIM17	951	1.9401	1.22866	1.98725	1.33605	-0.107386
CLIC3	714	1.91769	1.2363	1.99813	1.34364	-0.107344
NTSR1	1245	1.917	1.25756	1.99518	1.36483	-0.107272
CDR2	1296	1.89711	1.24005	1.98801	1.34726	-0.107208
GNG13	204	1.97488	1.10299	1.95986	1.21	-0.107009
BDKRB2	1185	1.96312	1.24785	1.9892	1.35474	-0.106893
SCGB3A1	315	1.95842	1.1829	1.99623	1.28974	-0.106837
UBC	690	1.98846	1.21329	1.96992	1.32005	-0.106761
FAM107A	435	1.92583	1.18078	1.96426	1.28744	-0.106656
MIF	348	1.92934	1.20447	1.99855	1.31112	-0.106649
MC3R	1074	1.93943	1.24528	1.98257	1.35192	-0.106636
TMEM61	630	1.96757	1.23515	1.9895	1.34175	-0.106599
PCSK1N	765	1.81186	1.20171	1.95737	1.3083	-0.10659
ZNF580	519	1.82618	1.19781	1.9612	1.30434	-0.106523
LMNB2	1800	1.88414	1.23786	1.97425	1.34401	-0.106152
DUSP2	945	1.89637	1.24458	1.98868	1.35067	-0.106092
TNFSF9	765	1.86843	1.22742	1.97655	1.33351	-0.10609
HOXB2	564	1.88821	1.21851	1.97843	1.32458	-0.106069
SLC39A4	1842	1.9115	1.25526	1.99063	1.3613	-0.106043
HIST1H2BG	381	1.91016	1.19663	1.96957	1.30259	-0.105961
PROK1	246	1.94017	1.15652	1.98982	1.26246	-0.105943
PPAPDC3	816	1.89989	1.24862	1.99419	1.35455	-0.105928
FAM211A	492	1.92733	1.20488	1.97446	1.31077	-0.105886
OGFOD2	1053	1.91441	1.24945	1.99367	1.35527	-0.105821
SFTPB	1107	1.96048	1.25106	1.99813	1.35685	-0.105795
TNFAIP8L2	555	1.93659	1.23139	1.99827	1.33691	-0.105529
CPLX3	477	1.91992	1.19487	1.94771	1.30035	-0.105481
TSKU	1074	1.95074	1.24956	1.99381	1.35501	-0.105451
TMEM201	2004	1.92113	1.26018	1.9919	1.36547	-0.105286
PYCRL	780	1.92311	1.24058	1.9896	1.34584	-0.105256
APOLD1	840	1.90475	1.23888	1.99024	1.34412	-0.105242
CDKN1C	588	1.80609	1.1829	1.93991	1.28807	-0.105168
GPR68	1119	1.92394	1.25554	1.99417	1.36066	-0.10512
MRPL23	456	1.9163	1.22088	1.98571	1.326	-0.105113
FAM19A3	504	1.95591	1.21675	1.98231	1.32184	-0.105096
SERTAD1	708	1.92682	1.22469	1.98234	1.3297	-0.105009
C6orf47	891	1.95395	1.22899	1.97984	1.33396	-0.104967
ANAPC2	2448	1.92446	1.25938	1.99588	1.36424	-0.104859
SHC2	1287	1.90827	1.25983	1.99348	1.36464	-0.104803
TNFRSF13C	513	1.83768	1.19789	1.94928	1.30267	-0.104774
TRABD	1137	1.93651	1.25419	1.99412	1.35895	-0.104755
MT4	189	1.98357	1.05696	1.97762	1.16169	-0.104732
CLEC3B	498	1.91047	1.21772	1.9865	1.32233	-0.104612
LRRC29	672	1.96593	1.23396	1.9946	1.33854	-0.104581
IL11	597	1.89398	1.21011	1.96715	1.31468	-0.104577
NCAPH2	1797	1.93223	1.25072	1.99144	1.3552	-0.104483
FITM1	879	1.93158	1.23752	1.97808	1.342	-0.104475
GPR26	768	1.9153	1.23961	1.98905	1.34402	-0.104407
PKP3	2394	1.90213	1.2658	1.9953	1.37014	-0.104337
C16orf11	2604	1.92571	1.25179	1.97906	1.3561	-0.104302
VEGFB	618	1.92156	1.21536	1.97535	1.31963	-0.104278
C1orf172	1197	1.94068	1.25153	1.98929	1.35581	-0.104277
C3orf80	375	1.83179	1.17514	1.96368	1.27921	-0.104067
B3GNT8	1194	1.91479	1.23798	1.98335	1.34194	-0.103961
SPHK2	1971	1.90392	1.25554	1.98225	1.35946	-0.103914
HIPK4	1623	1.90804	1.26042	1.99513	1.36434	-0.103913
C10orf99	231	1.98913	1.15729	1.99595	1.26107	-0.103778
WFIKKN1	1647	1.94806	1.25681	1.99115	1.36055	-0.103736
C16orf74	243	1.97075	1.17388	1.9965	1.27762	-0.103734
TMEM52	585	1.89556	1.21879	1.97011	1.32249	-0.103701
USH1G	1536	1.89982	1.25647	1.99446	1.36011	-0.103638
ASB10	1329	1.90924	1.24322	1.98549	1.34682	-0.1036
OXT	285	1.86377	1.14823	1.97757	1.25174	-0.10351
SDC3	1179	1.93287	1.24047	1.98143	1.34393	-0.103465
AVPR1B	1269	1.95385	1.25987	1.99576	1.36328	-0.103405
ACPT	1275	1.89709	1.2525	1.98571	1.35585	-0.10335
HMX2	822	1.88029	1.23541	1.99029	1.33876	-0.103349
ASB1	1002	1.91287	1.25903	1.99366	1.36237	-0.103341
LUZP4	915	1.95533	1.22466	1.9704	1.32798	-0.103317
CHPF	2334	1.91363	1.25649	1.98858	1.35979	-0.103307
TMEM235	429	1.85196	1.18621	1.94875	1.28946	-0.103245
ENTHD2	1539	1.92372	1.25076	1.98812	1.35397	-0.103216
TMEM229B	504	1.94185	1.21788	1.98493	1.32108	-0.103205
HTR6	1317	1.90235	1.25012	1.98488	1.35322	-0.1031
GLTPD1	645	1.91696	1.24827	1.99642	1.35137	-0.103097
HEXIM2	795	1.91379	1.22343	1.96778	1.32649	-0.103066
CLEC11A	534	1.86895	1.17452	1.94547	1.27758	-0.103065
TRIM46	2277	1.91614	1.26506	1.9942	1.36809	-0.103037
GPAT2	2526	1.94704	1.25985	1.99125	1.36288	-0.103026
PKP1	2148	1.92819	1.26498	1.99626	1.36795	-0.102969
NMUR1	1275	1.93477	1.25862	1.99142	1.36157	-0.102949
BMF	555	1.97714	1.23379	1.99248	1.33671	-0.102928
H1F0	585	1.91017	1.13401	1.91583	1.23685	-0.102843
PRSS22	555	1.95757	1.23388	1.9957	1.33666	-0.102788
KCNE1L	432	1.91695	1.22918	1.99288	1.33196	-0.10278
ISL2	747	1.92008	1.24722	1.99865	1.34996	-0.102744
LRRC55	1032	1.92974	1.25476	1.99379	1.35747	-0.102713
SPATA25	684	1.94269	1.22578	1.97476	1.32847	-0.102691
SLC27A3	2310	1.87149	1.25384	1.98244	1.35652	-0.10268
LY6E	396	1.93302	1.21867	1.99029	1.32134	-0.102677
CCDC27	1680	1.91993	1.24011	1.98083	1.34274	-0.102627
NKX2-4	645	1.84905	1.22416	1.98008	1.32678	-0.102618
SIK1	2031	1.89723	1.25921	1.99068	1.36166	-0.102448
TMEM150B	693	1.93037	1.22413	1.97799	1.32651	-0.102381
NAT14	603	1.87609	1.21428	1.96363	1.31657	-0.102293
LYPD2	384	1.9147	1.20238	1.989	1.30462	-0.102241
FCRLA	1131	1.8969	1.23987	1.97725	1.34211	-0.102237
GPR4	1089	1.92734	1.2585	1.99364	1.36073	-0.102229
ABHD16B	1188	1.90383	1.25156	1.99247	1.35378	-0.102219
ARL10	735	1.89984	1.23092	1.9859	1.33309	-0.10217
PARP10	2799	1.9014	1.24938	1.98277	1.3515	-0.102119
METTL7B	741	1.97954	1.23976	1.99445	1.34187	-0.102109
HES6	678	1.86246	1.2255	1.97417	1.32758	-0.102081
RAB17	387	1.94365	1.21634	1.98989	1.31826	-0.101928
LRP3	2304	1.90619	1.26242	1.98808	1.36434	-0.101916
MRPL41	408	1.91486	1.21947	1.99243	1.32133	-0.10186
SYNGR2	675	1.92612	1.24229	1.99216	1.34412	-0.101834
ZNF385C	1269	1.93109	1.23908	1.97729	1.34086	-0.101774
AGRP	396	1.95342	1.18842	1.98896	1.29017	-0.101749
ASCL1	714	1.89796	1.20405	1.98458	1.3055	-0.101447
ANKRD33	699	1.9664	1.24356	1.98803	1.34496	-0.101399
FAM173A	681	1.91041	1.22782	1.9761	1.32921	-0.101393
TOR2A	969	1.9472	1.25416	1.99646	1.35543	-0.10127
HFE	966	1.93698	1.25183	1.99143	1.35307	-0.101245
TMEM219	714	1.97406	1.24368	1.99231	1.34492	-0.101236
PTCRA	654	1.91436	1.22163	1.97719	1.32281	-0.101183
HAPLN2	1023	1.88106	1.25077	1.98911	1.35189	-0.101124
EXOC3L2	1230	1.90473	1.24836	1.99028	1.34945	-0.10109
ACKR3	1089	1.96324	1.2491	1.97818	1.35015	-0.101057
TMEM86B	675	1.92306	1.2218	1.97071	1.32283	-0.101028
N4BP3	1590	1.91207	1.23501	1.98089	1.33603	-0.101024
TEX12	372	1.93922	1.2052	1.98228	1.3062	-0.101004
PLGRKT	363	1.95489	1.20732	1.98399	1.30827	-0.100952
SLC34A3	1806	1.92247	1.26399	1.9917	1.36493	-0.10094
ARSA	1518	1.92647	1.25983	1.98907	1.36077	-0.100939
PIANP	852	1.92949	1.23251	1.97059	1.33331	-0.100806
KCNK7	924	1.93038	1.22776	1.97467	1.32855	-0.100791
ORAI1	879	1.91587	1.25727	1.99506	1.35802	-0.100746
WFS1	2643	1.9354	1.26814	1.9973	1.36888	-0.100738
PRRT2	984	1.95958	1.24176	1.98354	1.34249	-0.100726
FBXO2	885	1.89653	1.22625	1.97357	1.32693	-0.10068
TRH	516	1.90918	1.16604	1.92841	1.26659	-0.100554
HSPB11	435	1.96869	1.22137	1.99398	1.32182	-0.100456
ZNF428	639	1.90147	1.21232	1.96364	1.31272	-0.100399
MTFP1	426	1.96352	1.22926	1.98981	1.32966	-0.100399
RARRES2	492	1.9372	1.2191	1.99365	1.31949	-0.100388
POLM	1482	1.907	1.2528	1.9813	1.35306	-0.100253
FAM83A	819	1.94559	1.25487	1.99561	1.35509	-0.100221
LRG1	1053	1.95153	1.25409	1.99852	1.35426	-0.100172
KRTAP26-1	387	1.95901	1.19495	1.98036	1.29511	-0.10016
HRH2	1185	1.9337	1.26214	1.99384	1.36226	-0.100117
TSC22D4	927	1.91695	1.23444	1.97347	1.33451	-0.100078
NGB	444	1.9531	1.22435	1.9884	1.32442	-0.100077
ASPSCR1	1647	1.91804	1.25769	1.98761	1.35765	-0.0999541
HBE1	441	1.99334	1.22708	1.99244	1.32704	-0.0999524
OGFR	1128	1.87553	1.22494	1.95799	1.32486	-0.0999162
S1PR5	1188	1.87124	1.24384	1.97385	1.34374	-0.099903
NRL	714	1.90881	1.24052	1.98477	1.34039	-0.0998683
SFTA2	234	1.97728	1.16987	1.98172	1.26971	-0.0998391
HES4	657	1.85263	1.2297	1.97465	1.32949	-0.099794
SNPH	1611	1.93763	1.26228	1.99232	1.36202	-0.0997393
DNLZ	336	1.90533	1.20756	1.9832	1.30725	-0.0996969
RD3	594	1.9246	1.23209	1.99358	1.33179	-0.0996964
SLC39A5	1617	1.95226	1.24613	1.98374	1.34576	-0.0996285
SP9	1047	1.86662	1.24016	1.9821	1.33973	-0.0995737
HIST1H1T	630	1.87516	1.17808	1.95294	1.27766	-0.0995733
C19orf26	2172	1.84489	1.25129	1.97	1.35083	-0.099537
OXLD1	444	1.92096	1.2232	1.98383	1.32273	-0.0995332
CARNS1	1167	1.93475	1.25318	1.98867	1.35268	-0.0994973
RFNG	990	1.90417	1.25691	1.99196	1.35635	-0.0994392
CD151	759	1.96661	1.24339	1.99124	1.34283	-0.0994376
FLT3LG	702	1.92315	1.23785	1.99124	1.33717	-0.0993217
FRMD8	1398	1.92783	1.26283	1.99688	1.36207	-0.0992424
C19orf54	1047	1.94927	1.24767	1.98806	1.3469	-0.0992249
MZB1	567	1.96869	1.23084	1.98933	1.32995	-0.0991025
TNFRSF18	726	1.84798	1.21121	1.94279	1.31028	-0.0990749
RLN3	420	1.94589	1.22157	1.97583	1.3206	-0.0990279
CDCA4	717	1.89548	1.24366	1.98593	1.34264	-0.0989764
FRAT1	843	1.84513	1.22404	1.96237	1.32301	-0.098961
CRNN	1407	1.88611	1.22132	1.95448	1.32023	-0.0989126
AANAT	612	1.91572	1.23852	1.98963	1.33728	-0.0987674
ISM2	1683	1.92272	1.25358	1.98439	1.35229	-0.0987153
EFCAB2	291	1.91961	1.158	1.96526	1.25666	-0.0986666
KLHL25	1770	1.92173	1.27006	1.99806	1.36869	-0.0986293
ZNF658	2364	1.95593	1.23103	1.97958	1.32964	-0.0986116
C2orf76	375	1.93086	1.21465	1.97618	1.31326	-0.0986108
TOLLIP	759	1.91071	1.24858	1.99582	1.34716	-0.0985833
ZFP36	978	1.90555	1.24324	1.97126	1.34169	-0.0984478
SH2D5	1035	1.92173	1.25186	1.98819	1.35029	-0.0984347
RNF166	714	1.93409	1.24934	1.99778	1.3477	-0.0983566
ADORA2A	903	1.95454	1.25824	1.99761	1.35655	-0.0983032
AKT1	1443	1.94033	1.25563	1.99036	1.35392	-0.0982864
GPRC5B	1188	1.92483	1.26057	1.99409	1.35883	-0.0982674
GLI4	1137	1.89197	1.24681	1.9866	1.34506	-0.098247
HIC1	2202	1.8859	1.25755	1.98276	1.35577	-0.0982213
GNB1L	990	1.95074	1.25433	1.99208	1.35252	-0.0981902
C15orf53	411	1.97493	1.21494	1.98625	1.31306	-0.0981164
PRSS53	1659	1.95736	1.25225	1.98529	1.35032	-0.0980686
APLNR	1152	1.92646	1.26038	1.99097	1.35845	-0.098067
ZNF296	1431	1.89142	1.25493	1.98145	1.35297	-0.098044
RAX	768	1.83896	1.22092	1.97688	1.31893	-0.0980101
B3GAT3	1008	1.93209	1.2536	1.98952	1.3515	-0.097906
CCR10	1023	1.88848	1.23944	1.97197	1.33732	-0.0978835
BATF3	291	1.93593	1.16346	1.97064	1.26133	-0.097865
MRAP	519	1.94996	1.24443	1.99427	1.34227	-0.0978471
SLC35F6	1116	1.96126	1.26193	1.99349	1.35969	-0.097765
PSMB11	900	1.96143	1.25397	1.99128	1.3517	-0.097727
IRX4	1530	1.88608	1.25598	1.98599	1.35367	-0.0976973
ESRRA	1272	1.94187	1.2558	1.98867	1.35346	-0.0976564
AZGP1	594	1.99336	1.24078	1.9988	1.33831	-0.0975305
DBNDD1	444	1.91722	1.20955	1.98403	1.30688	-0.0973362
C10orf105	468	1.93703	1.23276	1.98647	1.33008	-0.0973263
HCRT	396	1.88566	1.20002	1.97694	1.29727	-0.09725
IL17B	543	1.95214	1.23875	1.99594	1.33596	-0.0972109
CHCHD5	330	1.94044	1.20808	1.98927	1.30526	-0.0971852
CCDC154	1995	1.94632	1.24705	1.98219	1.34421	-0.0971568
C19orf48	303	1.82587	1.16659	1.94846	1.26374	-0.0971527
ANKRD54	900	1.92329	1.25301	1.98743	1.35003	-0.0970235
PPP6R1	2622	1.95782	1.26996	1.99713	1.36695	-0.0969903
C1orf216	690	1.95622	1.2382	1.98923	1.33518	-0.0969896
VPS9D1	1887	1.93367	1.25697	1.99334	1.35394	-0.096977
PABPN1L	843	1.95042	1.2429	1.98473	1.33987	-0.0969682
GNLY	423	1.99045	1.22417	1.99395	1.32113	-0.0969524
SKI	1221	1.88767	1.23733	1.98169	1.33425	-0.0969202
SLC38A8	1302	1.94594	1.2567	1.98058	1.35349	-0.0967861
EFCAB4A	1500	1.88942	1.22972	1.95986	1.32646	-0.0967407
GPR144	2775	1.91832	1.26429	1.98429	1.36102	-0.0967277
PPCDC	603	1.99216	1.25385	1.99668	1.35052	-0.0966701
UGT8	1260	1.92944	1.26713	1.99739	1.36379	-0.0966604
KRT14	1407	1.94809	1.24638	1.98025	1.34303	-0.0966554
HCFC1R1	417	1.93903	1.20763	1.97608	1.30421	-0.0965831
SPRY4	966	1.92359	1.25519	1.99208	1.35173	-0.0965407
HHIPL1	1662	1.90144	1.26598	1.99159	1.36249	-0.0965188
GLIS1	1854	1.93258	1.25958	1.98776	1.35606	-0.0964808
CDC42EP1	1098	1.92762	1.2555	1.98238	1.35198	-0.0964805
GPSM3	480	1.92544	1.19726	1.96663	1.29369	-0.096439
AQP10	900	1.95361	1.25703	1.99501	1.35347	-0.0964377
LCN10	609	1.91172	1.24086	1.99105	1.33728	-0.0964281
DHX34	2742	1.91431	1.27523	1.99767	1.37165	-0.0964147
CHST13	1026	1.90748	1.25595	1.99262	1.35236	-0.0964071
ZNF782	1437	1.93168	1.22845	1.9684	1.32477	-0.0963212
LRRC32	1980	1.96221	1.26776	1.99748	1.36391	-0.0961451
COLCA1	321	1.98931	1.21813	1.98943	1.31427	-0.0961434
ADAM15	2358	1.91774	1.26372	1.98563	1.35985	-0.0961292
IGF2	552	1.90771	1.2387	1.98624	1.33482	-0.0961165
TRO	2541	1.99396	1.26016	1.99397	1.35628	-0.0961151
ASCL4	492	1.86399	1.22393	1.98497	1.32001	-0.0960768
FLYWCH2	429	1.94244	1.20063	1.96219	1.29666	-0.0960248
HRCT1	336	1.93657	1.14629	1.97823	1.24229	-0.0959986
CNFN	336	1.9135	1.21046	1.99361	1.30645	-0.0959855
ZDHHC12	975	1.92196	1.24918	1.98954	1.34514	-0.0959646
OPA3	540	1.89639	1.22785	1.98677	1.32379	-0.0959442
DIRAS1	597	1.94116	1.25297	1.98898	1.34889	-0.0959232
PRDM12	1101	1.91219	1.26172	1.99741	1.35762	-0.0959013
KISS1	348	1.90323	1.21151	1.98227	1.30738	-0.0958756
PLD4	1521	1.91135	1.26501	1.99253	1.36079	-0.0957804
EVA1B	501	1.91403	1.2195	1.98814	1.31523	-0.0957387
IRX2	1410	1.86722	1.25327	1.98278	1.34894	-0.0956772
HSPB6	495	1.86045	1.22834	1.97431	1.32402	-0.0956722
NTN3	1743	1.89601	1.25645	1.9745	1.35211	-0.0956595
GRN	1770	1.96	1.24585	1.99	1.3415	-0.0956455
EEF1D	1902	1.90368	1.25736	1.98251	1.353	-0.0956403
C16orf92	396	1.97651	1.21714	1.98126	1.31276	-0.0956209
UPK3B	918	1.95103	1.2428	1.98251	1.33838	-0.0955774
NDUFS8	633	1.9379	1.25437	1.99365	1.34994	-0.0955766
SUV420H2	1383	1.92893	1.26526	1.99067	1.36083	-0.0955671
GBX2	1044	1.88675	1.24453	1.98752	1.34002	-0.0954932
NTHL1	939	1.94672	1.25475	1.98578	1.35023	-0.0954774
CDHR4	585	1.98239	1.25051	1.99443	1.34596	-0.0954546
ARSJ	1728	1.87815	1.2681	1.98942	1.36344	-0.0953428
C17orf77	684	1.95516	1.22666	1.97548	1.322	-0.0953412
IRF7	1449	1.9108	1.25985	1.9899	1.35518	-0.0953354
TMEM198	1083	1.91708	1.2539	1.98262	1.3492	-0.0953031
SYVN1	1842	1.9417	1.26372	1.9898	1.35901	-0.0952879
GLYCTK	1065	1.96364	1.25836	1.99059	1.35363	-0.0952777
SNAI1	801	1.91698	1.256	1.99373	1.35127	-0.0952654
CHRNB4	1428	1.93715	1.27094	1.99724	1.36614	-0.0952025
BCL11B	2607	1.8813	1.26776	1.99235	1.36296	-0.0952
GSDMD	1419	1.92372	1.26198	1.99291	1.35717	-0.0951912
GRM2	3120	1.9099	1.27579	1.99288	1.37095	-0.0951582
PDGFA	636	1.91282	1.23794	1.98398	1.33307	-0.0951305
IGIP	156	1.98929	1.09369	1.98828	1.18881	-0.0951238
FIZ1	1488	1.88208	1.24529	1.97599	1.34041	-0.0951181
CPN2	1644	1.96955	1.26835	1.99719	1.36343	-0.0950763
CLLU1OS	285	1.9428	1.17851	1.97358	1.27356	-0.0950458
CHRNG	1320	1.94226	1.27044	1.998	1.36538	-0.0949374
GLIS2	1575	1.94093	1.26372	1.9916	1.35866	-0.0949344
FAM131C	789	1.94026	1.25098	1.99486	1.34592	-0.094933
PRR7	810	1.88355	1.23652	1.978	1.33144	-0.0949245
NDN	594	1.92907	1.24514	1.9969	1.34001	-0.0948736
SCRN2	1278	1.94707	1.25507	1.99158	1.34981	-0.094741
SOX12	942	1.83747	1.22781	1.96025	1.32254	-0.0947223
NHLH1	402	1.92086	1.22678	1.9886	1.3215	-0.0947216
JSRP1	993	1.84581	1.18797	1.93511	1.28266	-0.0946965
FRMD1	1272	1.90259	1.25955	1.99136	1.35421	-0.0946596
PALM3	981	1.89457	1.20333	1.93652	1.29797	-0.0946407
USHBP1	2106	1.94023	1.24381	1.97532	1.33844	-0.0946231
TRAPPC6A	522	1.93983	1.23487	1.99117	1.32944	-0.0945659
NEURL1	1725	1.90848	1.27539	1.99572	1.36987	-0.094477
FBXL12	981	1.93511	1.25863	1.99426	1.3531	-0.0944723
WBSCR28	804	1.96366	1.23606	1.99223	1.33052	-0.0944675
C11orf86	342	1.90359	1.19058	1.9761	1.28504	-0.0944531
KLC3	1557	1.89736	1.25355	1.98318	1.348	-0.0944447
CIB2	564	1.97506	1.23012	1.98573	1.32455	-0.0944253
MAFK	456	1.87631	1.21727	1.97394	1.31166	-0.0943858
HMGN5	738	1.6946	1.078	1.78041	1.17237	-0.0943651
FGF22	513	1.86531	1.22485	1.98067	1.31921	-0.0943535
WNT7B	1005	1.92663	1.25661	1.9894	1.35086	-0.0942503
WNT9B	1077	1.91642	1.25865	1.99237	1.3529	-0.0942471
NDOR1	1812	1.92544	1.27256	1.99602	1.36678	-0.0942161
TRIM65	1536	1.92488	1.26804	1.99518	1.36224	-0.0942002
COA4	255	1.94817	1.15534	1.96115	1.24954	-0.0941989
SLC25A39	1080	1.96848	1.2657	1.99588	1.35989	-0.0941857
RETN	333	1.97059	1.21343	1.98481	1.30759	-0.0941672
CDX1	810	1.88236	1.23343	1.97078	1.32755	-0.0941148
FLYWCH1	2139	1.93659	1.26106	1.98481	1.35513	-0.0940648
HLA-DOA	750	1.97789	1.26205	1.99773	1.35607	-0.0940177
SPDEF	1002	1.94809	1.25733	1.99553	1.35134	-0.0940139
IL17REL	813	1.91694	1.25154	1.99127	1.34554	-0.0939938
SIGLEC6	750	1.95443	1.2628	1.99539	1.35674	-0.0939462
MICALL2	2409	1.90383	1.26263	1.97864	1.35655	-0.0939193
URGCP	1959	1.92671	1.27397	1.9962	1.36786	-0.0938915
EBI3	690	1.9259	1.25061	1.99197	1.34449	-0.0938739
NKX2-6	882	1.88197	1.23785	1.97691	1.33173	-0.0938728
SLC45A3	1662	1.92818	1.26149	1.98045	1.35535	-0.0938609
BCL2L12	1005	1.89295	1.23856	1.97221	1.33241	-0.0938532
KRT76	1899	1.96226	1.25049	1.98026	1.34434	-0.0938433
MPG	852	1.95976	1.25709	1.99209	1.35091	-0.0938166
SNN	264	1.95508	1.20645	1.99252	1.30026	-0.0938083
ZNF212	1494	1.94086	1.25656	1.98778	1.35036	-0.093795
DCST2	2103	1.92626	1.27431	1.99522	1.36809	-0.0937787
FAM117A	1365	1.93227	1.25169	1.98514	1.34547	-0.0937771
ANGPTL2	1482	1.93597	1.2675	1.99177	1.36124	-0.0937443
BATF2	813	1.95436	1.24102	1.98814	1.33476	-0.0937421
FAM53C	1179	1.94796	1.2527	1.98706	1.34641	-0.0937057
SOST	420	1.87155	1.22531	1.98297	1.31901	-0.093694
HBQ1	423	1.94322	1.23104	1.9924	1.32471	-0.0936646
CDX2	831	1.86724	1.23421	1.96959	1.32785	-0.0936358
PRRG2	603	1.95235	1.23862	1.99372	1.33224	-0.0936148
NCMAP	309	1.99134	1.22924	1.99558	1.32286	-0.0936133
AMHR2	1719	1.96841	1.26476	1.98969	1.3583	-0.0935414
RPS15	438	1.94468	1.22347	1.97936	1.317	-0.093527
PRSS8	1029	1.9642	1.26156	1.99408	1.35508	-0.0935201
NPW	438	1.88512	1.208	1.96593	1.30149	-0.0934927
ZNF7	1995	1.91794	1.25997	1.99009	1.35346	-0.0934906
FGFBP3	768	1.89545	1.24104	1.98198	1.33453	-0.0934855
KCNF1	1479	1.94557	1.27575	1.99639	1.36922	-0.0934784
TMEM259	1875	1.91683	1.27226	1.9952	1.36561	-0.0933482
CALML6	537	1.94782	1.21751	1.96698	1.31083	-0.0933225
TNFSF14	720	1.92072	1.24314	1.98354	1.33645	-0.0933054
FUK	3240	1.947	1.27412	1.99015	1.36743	-0.0933052
C1orf64	510	1.95762	1.22566	1.98189	1.31895	-0.0932899
NRSN2	615	1.95823	1.24968	1.99376	1.34295	-0.0932699
CCDC97	1032	1.90114	1.23849	1.98451	1.33175	-0.0932609
KIAA1614	3546	1.9531	1.26739	1.98496	1.36065	-0.0932598
MEX3A	1164	1.89667	1.26604	1.9904	1.3593	-0.0932573
PPP1R26	3498	1.88975	1.25437	1.97027	1.3476	-0.0932299
PITX1	942	1.90631	1.26222	1.9932	1.35543	-0.0932064
RELL2	912	1.96499	1.25225	1.98646	1.34543	-0.0931754
STK25	1251	1.94218	1.26183	1.99163	1.35492	-0.0930943
SECTM1	690	1.95476	1.25515	1.9893	1.34824	-0.0930887
CDC34	534	1.9305	1.23222	1.99276	1.32531	-0.0930822
SNAPC4	4227	1.91703	1.26465	1.98215	1.35772	-0.0930739
FAM213B	594	1.91325	1.22902	1.97817	1.32207	-0.093048
AMOTL2	2343	1.93759	1.25192	1.97547	1.34491	-0.0929877
CLDN6	666	1.95673	1.25012	1.99599	1.3431	-0.0929825
SREBF1	3528	1.95293	1.27364	1.99085	1.3666	-0.0929572
PAQR7	1047	1.95592	1.24977	1.98458	1.34271	-0.092942
C1orf111	777	1.8966	1.25016	1.98772	1.34309	-0.092929
SLC52A3	1407	1.94291	1.26341	1.98123	1.35629	-0.0928796
PRLHR	690	1.92202	1.25106	1.98742	1.34393	-0.0928709
SFRP5	954	1.93446	1.25014	1.99873	1.34301	-0.0928688
C7orf50	582	1.8598	1.19433	1.95858	1.28718	-0.0928452
GALR2	1152	1.89753	1.26623	1.98699	1.35901	-0.092784
OCSTAMP	1344	1.95133	1.26087	1.99164	1.35365	-0.0927774
SCAF1	3912	1.87696	1.24535	1.96971	1.33811	-0.092757
WNT10A	1131	1.91809	1.26296	1.99178	1.35563	-0.0926673
RTN4RL1	1335	1.94295	1.2729	1.99882	1.36551	-0.0926131
GMEB2	1461	1.92608	1.27041	1.99473	1.36295	-0.0925378
SPRED3	1230	1.87695	1.24905	1.96738	1.34148	-0.09243
SOX17	1221	1.872	1.25528	1.97999	1.3477	-0.0924203
PSMB11	711	1.9537	1.24677	1.98818	1.33919	-0.0924194
LDLRAD2	993	1.93881	1.25777	1.98617	1.35016	-0.0923881
SLC16A5	1377	1.94339	1.26067	1.98551	1.35306	-0.0923842
C3orf18	465	1.96273	1.2424	1.99388	1.33472	-0.0923229
LYRM2	267	1.95712	1.16963	1.97032	1.26193	-0.0923069
DMRTC2	1113	1.93669	1.24611	1.97038	1.3384	-0.0922907
CHAD	1080	1.96025	1.26639	1.99392	1.35867	-0.0922809
PSD4	2931	1.93973	1.26897	1.98796	1.36125	-0.092274
TNFAIP2	1968	1.91988	1.26623	1.99453	1.35849	-0.0922593
FOXH1	1074	1.93099	1.25732	1.98837	1.3495	-0.0921746
H6PD	2376	1.92718	1.27716	1.99782	1.36932	-0.0921558
MIEF2	1386	1.95718	1.26696	1.99195	1.35909	-0.0921334
MSX1	912	1.882	1.2422	1.98294	1.33433	-0.0921305
SYNE4	1206	1.96381	1.25613	1.99054	1.34824	-0.0921044
ADAMTSL5	762	1.87766	1.25214	1.98385	1.34413	-0.0919899
VWA5B2	3012	1.94689	1.26703	1.98324	1.35899	-0.0919654
PPARGC1B	3042	1.94288	1.26778	1.99127	1.35973	-0.0919515
PSORS1C1	384	1.9564	1.2226	1.98667	1.31453	-0.0919327
HBM	426	1.95108	1.25016	1.99783	1.34207	-0.0919167
ACTRT2	1134	1.93322	1.27255	1.99813	1.36445	-0.0919058
SMCP	288	1.8779	1.0674	1.94266	1.15929	-0.0918911
RGS19	654	1.91088	1.24505	1.99421	1.33692	-0.0918683
PTH2	297	1.84511	1.19652	1.97726	1.28834	-0.0918264
GPR137	1242	1.92805	1.26252	1.98015	1.35431	-0.0917924
S100P	288	1.96587	1.21022	1.98175	1.30201	-0.091788
TRAF1	1227	1.9685	1.27098	1.99896	1.36271	-0.0917368
SLC16A8	1281	1.87555	1.25613	1.9763	1.34785	-0.0917256
STRA6	1926	1.95968	1.26775	1.99203	1.35946	-0.0917094
SGCA	1125	1.94491	1.2688	1.99483	1.3605	-0.0917013
DISP2	4194	1.94418	1.27466	1.99004	1.36631	-0.0916534
C11orf16	1407	1.97976	1.26054	1.99038	1.35218	-0.0916443
POLR3G	672	1.86858	1.18296	1.93171	1.27457	-0.0916049
FBXL22	657	1.92941	1.24511	1.99353	1.33671	-0.091593
ZNF710	1995	1.93689	1.27236	1.99627	1.36394	-0.0915823
FOXF1	1140	1.90798	1.26204	1.9966	1.35357	-0.091523
LMNA	1953	1.89488	1.25834	1.97823	1.34986	-0.0915157
HIST1H2BF	381	1.91261	1.20368	1.97005	1.29519	-0.0915043
TMEM151B	1692	1.89395	1.26837	1.98836	1.35984	-0.0914667
BSND	747	1.96237	1.24916	1.99404	1.34062	-0.0914626
UNC13D	3276	1.94862	1.27738	1.99859	1.36875	-0.0913786
SYNPO	2775	1.93385	1.26509	1.98043	1.35647	-0.0913752
S100A16	312	1.94834	1.18881	1.9632	1.28018	-0.0913698
C19orf25	303	1.78441	1.15275	1.94287	1.24412	-0.0913648
SLC23A3	1479	1.95138	1.257	1.98509	1.34836	-0.0913584
DMRTA2	846	1.85004	1.22279	1.94573	1.31406	-0.0912664
FOS	1143	1.96866	1.26247	1.9944	1.35373	-0.0912646
FAM198A	1281	1.93725	1.26166	1.98266	1.35289	-0.0912288
TLX2	855	1.87713	1.24464	1.98198	1.33586	-0.09122
CRELD2	1194	1.91508	1.25869	1.99013	1.34991	-0.091219
SWSAP1	690	1.94733	1.23374	1.98325	1.32493	-0.0911917
NKX6-3	366	1.98857	1.2252	1.99618	1.31639	-0.0911889
ELF3	1068	1.93336	1.25983	1.99339	1.35091	-0.0910788
CLDN4	630	1.94292	1.24225	1.99044	1.33329	-0.0910333
ROM1	1056	1.94467	1.25071	1.98688	1.34171	-0.0909931
SMIM23	405	1.94325	1.21862	1.9814	1.30961	-0.0909887
NDUFB7	399	1.94213	1.21196	1.98881	1.30294	-0.0909712
AKT1S1	831	1.86954	1.23579	1.96788	1.32675	-0.0909656
CCL8	327	1.98203	1.20536	1.98089	1.29632	-0.0909645
PTX4	1338	1.95824	1.26996	1.995	1.36092	-0.0909614
ZNF423	3717	1.93521	1.27176	1.99301	1.3627	-0.0909348
C16orf59	1278	1.95333	1.25161	1.98832	1.3425	-0.090886
SHD	1005	1.92536	1.2569	1.98879	1.34775	-0.0908591
OR52W1	525	1.97607	1.22639	1.97851	1.31724	-0.0908571
DTX3	1044	1.96016	1.26306	1.99419	1.3539	-0.0908391
PURA	972	1.9165	1.24557	1.97014	1.33637	-0.0908052
PTOV1	1248	1.91499	1.27077	1.99754	1.36153	-0.0907503
NOSIP	906	1.91752	1.25041	1.98753	1.34115	-0.0907479
DPEP1	1230	1.95239	1.27889	1.99814	1.3696	-0.0907186
P2RY6	987	1.94695	1.25885	1.99195	1.34951	-0.0906686
EARS2	1572	1.92015	1.27288	1.99526	1.36352	-0.0906396
EVX1	1221	1.88829	1.26203	1.98082	1.35263	-0.0906071
FBXL16	1452	1.94842	1.27567	1.99738	1.36627	-0.0906022
FKBP8	1242	1.96041	1.26318	1.99151	1.35375	-0.0905737
SCARF2	2616	1.86258	1.25404	1.96965	1.34462	-0.0905736
HCN3	2331	1.91296	1.28098	1.99598	1.37154	-0.0905673
ZNF576	513	1.92362	1.23158	1.98689	1.32215	-0.0905652
CDK2AP2	372	1.92693	1.22078	1.98401	1.31133	-0.0905582
C16orf71	1518	1.97168	1.25454	1.98015	1.34508	-0.0905355
TMEM72	828	1.98415	1.25697	1.99809	1.34748	-0.0905095
AIPL1	1023	1.96417	1.25954	1.99178	1.35003	-0.0904869
TCL1B	360	1.97989	1.2252	1.99339	1.31566	-0.0904677
DDX51	1884	1.89123	1.26881	1.98991	1.35928	-0.0904642
SCARA5	1485	1.92939	1.2607	1.98654	1.35116	-0.0904611
MRFAP1L1	246	1.88414	1.14471	1.97658	1.23517	-0.0904559
ISLR	1287	1.95765	1.27522	1.99781	1.36565	-0.0904357
PTPN7	1320	1.91352	1.26587	1.99002	1.35629	-0.0904192
RPL39L	156	1.95548	1.11126	1.94715	1.20164	-0.0903808
ZNF446	1266	1.89954	1.25558	1.97891	1.34595	-0.0903695
HYAL3	1353	1.94874	1.26071	1.98983	1.35107	-0.0903569
EN2	852	1.86231	1.23739	1.97458	1.32771	-0.0903212
TMEM161A	1440	1.94311	1.26466	1.98893	1.35496	-0.0902968
SIAH3	783	1.89757	1.25902	1.99537	1.34924	-0.0902251
ABHD17A	1068	1.91704	1.26965	1.99758	1.35984	-0.0901896
IGFBP6	714	1.92534	1.23967	1.97557	1.32985	-0.0901832
MPND	1497	1.92176	1.26965	1.99217	1.35977	-0.0901196
ZNF575	567	1.85204	1.20943	1.9527	1.29952	-0.0900883
ZNRF3	2511	1.9593	1.27939	1.9953	1.3694	-0.0900106
CRADD	300	1.96677	1.21764	1.99368	1.30759	-0.0899541
LRRC3C	732	1.9426	1.26068	1.98996	1.35063	-0.0899487
PRKCDBP	789	1.89435	1.23701	1.96684	1.32695	-0.0899434
SHARPIN	1206	1.91134	1.24291	1.97123	1.33285	-0.089936
PTRH1	645	1.89181	1.24517	1.98194	1.3351	-0.0899342
AOC1	2154	1.92105	1.27546	1.99884	1.36538	-0.0899237
GPHA2	390	1.9594	1.23612	1.99305	1.326	-0.0898816
GSTP1	675	1.95906	1.25514	1.99786	1.34501	-0.0898754
ALKBH7	666	1.91366	1.24745	1.98849	1.33732	-0.0898717
KRTAP16-1	1422	1.94163	1.20382	1.97829	1.29368	-0.0898593
SNX15	1029	1.93583	1.24092	1.99024	1.33077	-0.0898538
CTNNBIP1	516	1.89146	1.23008	1.98414	1.31992	-0.0898348
TMEM109	729	1.94137	1.25413	1.99338	1.34393	-0.0898044
NPTX2	1296	1.90247	1.26758	1.99231	1.35736	-0.0897864
NCR2	627	1.97142	1.2472	1.99256	1.33695	-0.0897432
CAPS	942	1.93143	1.25396	1.98281	1.34368	-0.0897165
ZBTB7C	1206	1.95403	1.25754	1.99559	1.34725	-0.0897145
TMEM132C	2118	1.90109	1.27432	1.99033	1.36401	-0.0896874
SPSB2	792	1.9264	1.24644	1.98135	1.3361	-0.0896638
TNS4	2136	1.96068	1.27655	1.99472	1.36614	-0.0895893
IL23A	573	1.98263	1.24877	1.99153	1.33835	-0.0895704
EMILIN1	3051	1.93154	1.2623	1.97963	1.35184	-0.0895406
SIPA1	3120	1.91382	1.27509	1.98853	1.36451	-0.0894289
RAMP1	447	1.91722	1.24154	1.99279	1.33097	-0.0894274
CCDC167	357	1.98847	1.23324	1.99138	1.32264	-0.0894021
NELFA	1620	1.9065	1.26685	1.98605	1.35625	-0.0893953
SLA2	783	1.9795	1.26012	1.99768	1.34948	-0.0893571
MRGPRF	1032	1.91132	1.25864	1.98187	1.34799	-0.0893502
CD81	645	1.96704	1.25795	1.98739	1.3473	-0.0893499
ARRDC1	1296	1.92594	1.26716	1.99295	1.35649	-0.0893306
C9orf117	1563	1.95446	1.24922	1.9725	1.33854	-0.0893274
ANGPT4	1494	1.95124	1.26632	1.9939	1.35565	-0.0893229
PEX11G	480	1.94713	1.23504	1.98644	1.32427	-0.089226
CCDC23	201	1.93338	1.08687	1.92693	1.17609	-0.0892235
SLC5A9	2091	1.96509	1.27597	1.98957	1.36518	-0.0892176
VAX1	1005	1.87931	1.24521	1.9855	1.33442	-0.089202
FSCB	2556	1.98696	1.22187	1.96374	1.31106	-0.0891854
CASKIN2	3612	1.92711	1.27192	1.98361	1.36108	-0.0891571
FAM64A	741	1.95209	1.24319	1.98273	1.33229	-0.0890949
HR	3546	1.94604	1.26779	1.98417	1.35686	-0.0890689
RGR	888	1.97775	1.26168	1.99447	1.3507	-0.0890224
MYO15B	4554	1.93937	1.27528	1.99099	1.3643	-0.0890219
TMEM205	570	1.9563	1.24422	1.99212	1.33323	-0.0890101
CD93	1938	1.97318	1.2728	1.99492	1.36179	-0.0889945
ZGLP1	714	1.9543	1.25121	1.98374	1.34019	-0.088981
MYL7	528	1.97083	1.23615	1.9852	1.3251	-0.0889483
LAMTOR1	486	1.97341	1.24438	1.99312	1.33332	-0.0889357
NUBP2	816	1.96068	1.2665	1.99334	1.3554	-0.0889011
PMEPA1	870	1.89563	1.26102	1.98975	1.34989	-0.0888697
KAZALD1	909	1.92655	1.25163	1.98485	1.34049	-0.0888648
TAF1C	2559	1.93673	1.27036	1.98917	1.35917	-0.0888153
NOXO1	1134	1.95712	1.26448	1.99025	1.35327	-0.0887827
GATA4	1329	1.87608	1.25589	1.97826	1.34467	-0.0887797
C6orf118	885	1.89743	1.25844	1.98859	1.34721	-0.0887703
SLC9A3R1	1056	1.91828	1.25385	1.98156	1.34252	-0.0886695
TBX10	1215	1.94275	1.27084	1.99356	1.35949	-0.0886447
PYGO2	1221	1.87702	1.23305	1.96208	1.32169	-0.0886422
COX8C	201	1.93273	1.17729	1.98273	1.26592	-0.0886307
CGREF1	1260	1.96622	1.24635	1.9778	1.33497	-0.0886247
SLC22A18	1272	1.91209	1.26107	1.98271	1.34969	-0.0886225
PSAPL1	762	1.93054	1.26011	1.9944	1.34873	-0.0886217
TMCC2	1986	1.92775	1.27351	1.9903	1.36209	-0.0885848
FAM212A	858	1.93548	1.24702	1.97881	1.33557	-0.0885517
MYPOP	1191	1.86456	1.23631	1.95905	1.32476	-0.088447
SLC2A6	1524	1.91897	1.26886	1.9894	1.3573	-0.0884384
INHBE	1056	1.97331	1.26661	1.99426	1.35502	-0.0884116
ODF3	759	1.92381	1.2513	1.99284	1.33971	-0.088405
CNTD2	477	1.9138	1.23579	1.98651	1.32419	-0.088399
HNF1A	1893	1.94059	1.26854	1.98859	1.35693	-0.088394
ASB16	1362	1.9437	1.26376	1.99075	1.35215	-0.0883885
LRRC8A	2424	1.96163	1.27692	1.98875	1.36531	-0.0883848
ARID5A	1869	1.94291	1.26134	1.98558	1.34972	-0.0883788
CCDC120	1860	1.92276	1.26235	1.97596	1.35069	-0.088338
CIITA	3399	1.95724	1.28016	1.99739	1.36849	-0.0883316
MBOAT7	1419	1.93705	1.26261	1.988	1.35092	-0.0883131
RHBDF2	2565	1.93517	1.28351	1.99939	1.37181	-0.0883063
SLC41A1	1545	1.97393	1.27733	1.99481	1.36563	-0.0882982
LCN15	555	1.94479	1.24545	1.99221	1.33374	-0.0882846
TUSC5	519	1.9635	1.24919	1.99868	1.3374	-0.0882045
AMER3	2325	1.98319	1.27681	1.99508	1.36499	-0.0881823
CCDC78	1290	1.9542	1.25078	1.97976	1.3389	-0.0881218
TSTD1	270	1.92791	1.19376	1.98225	1.2818	-0.0880389
POGK	1827	1.91134	1.27112	1.99117	1.35915	-0.088029
CRIPT	303	1.94219	1.19676	1.9579	1.28479	-0.0880222
SIX2	891	1.91421	1.2596	1.99476	1.34761	-0.0880084
PSORS1C2	411	1.93782	1.16288	1.9496	1.25089	-0.0880077
APOBR	3099	1.90991	1.22575	1.93549	1.31374	-0.0879894
SAPCD1	534	1.97379	1.2252	1.99026	1.31319	-0.0879865
FBRS	2274	1.89626	1.25048	1.95862	1.33842	-0.0879416
HIF3A	1896	1.94448	1.27878	1.9928	1.36668	-0.0878981
MCHR1	1242	1.95142	1.27493	1.99738	1.36283	-0.0878967
GFRA4	792	1.84825	1.2324	1.95867	1.32028	-0.0878834
GNG8	213	1.93796	1.17256	1.99063	1.26044	-0.0878781
TMEM104	1491	1.94707	1.27609	1.99197	1.36391	-0.0878192
SOX10	1404	1.89658	1.26512	1.98655	1.3529	-0.0877843
CCK	348	1.89871	1.21518	1.97881	1.30297	-0.0877825
IRF5	1437	1.95783	1.26765	1.99323	1.35541	-0.0877641
JPH4	1890	1.88007	1.24816	1.96347	1.33592	-0.0877581
TBL3	2388	1.97682	1.27959	1.99819	1.36734	-0.0877452
TTC22	1707	1.92826	1.26623	1.99208	1.35397	-0.0877404
CTSZ	903	1.92524	1.26157	1.98904	1.34929	-0.0877195
SLC22A17	1602	1.93733	1.26827	1.9871	1.35596	-0.0876867
OSTN	399	1.98647	1.23405	1.99224	1.3217	-0.0876433
MAEA	1191	1.94245	1.2685	1.9947	1.3561	-0.0876005
LMAN1L	1575	1.97526	1.27326	1.99702	1.36085	-0.087593
TFAP2E	1329	1.90812	1.265	1.98581	1.35259	-0.0875904
RPTN	1641	1.94483	1.22632	1.96227	1.31385	-0.0875283
MUC22	1053	1.99181	1.25794	1.99632	1.34546	-0.0875269
IGSF9	3504	1.95338	1.2793	1.98772	1.3668	-0.0874994
CISH	774	1.93543	1.25893	1.99433	1.34641	-0.0874845
PFN3	414	1.90107	1.23181	1.97519	1.31926	-0.0874416
LCNL1	498	1.92705	1.22888	1.98499	1.31629	-0.0874076
PTK6	1353	1.92314	1.27418	1.99559	1.36156	-0.0873873
NMRK2	651	1.95111	1.25546	1.99671	1.34284	-0.0873823
LRTM2	1113	1.9756	1.2711	1.99885	1.35848	-0.0873735
CLDN3	663	1.93031	1.25269	1.99448	1.34005	-0.0873599
RAPGEF3	2772	1.96875	1.28595	1.9991	1.37327	-0.08732
ARMC7	597	1.95679	1.25802	1.99664	1.34531	-0.0872863
EGLN2	1116	1.9442	1.2666	1.985	1.35386	-0.0872604
C21orf58	549	1.91932	1.23098	1.97253	1.31822	-0.0872383
HPN	1572	1.94978	1.27667	1.98912	1.36391	-0.0872356
FLRT1	2022	1.9289	1.28458	1.99843	1.37181	-0.0872282
GPRC5C	1461	1.95426	1.2795	1.99714	1.36673	-0.0872255
THAP4	1605	1.91504	1.26896	1.9906	1.35614	-0.087188
TSGA10IP	1539	1.93745	1.24922	1.97414	1.3364	-0.087177
OPTC	993	1.95811	1.26484	1.99462	1.35196	-0.0871257
JTB	228	1.9062	1.15869	1.97804	1.24578	-0.0870866
MTSS1L	1920	1.90864	1.27836	1.99169	1.36543	-0.0870726
TCF23	423	1.94925	1.22424	1.98547	1.31127	-0.0870342
PPP2R1A	1770	1.9443	1.28084	1.99745	1.36786	-0.087028
ACRV1	825	1.99712	1.22935	1.99022	1.31637	-0.0870146
C16orf13	501	1.92778	1.24835	1.99566	1.33534	-0.0869904
ZNF500	1416	1.94286	1.25932	1.98845	1.3463	-0.0869721
LRRN4CL	714	1.89079	1.24138	1.97393	1.32835	-0.0869677
RAVER1	2205	1.92384	1.26998	1.98911	1.35692	-0.08694
CDH24	2421	1.94214	1.28173	1.99034	1.36867	-0.0869387
POLD2	1404	1.94893	1.2812	1.99848	1.36814	-0.0869356
CD68	960	1.96848	1.2638	1.98908	1.35072	-0.0869193
FAM181A	1056	1.92976	1.25331	1.98552	1.34022	-0.0869112
GPR173	1122	1.9707	1.26097	1.99273	1.34787	-0.0869053
ZNF692	1473	1.95223	1.26752	1.98931	1.35436	-0.0868404
PDX1	852	1.857	1.23955	1.97681	1.32639	-0.0868352
ADRA1D	999	1.90248	1.25994	1.98043	1.34677	-0.0868284
NUDT8	693	1.92866	1.25961	1.99153	1.34641	-0.0867936
BEX5	342	1.96734	1.20184	1.97444	1.28864	-0.086793
SLC1A5	1623	1.938	1.27688	1.99336	1.36364	-0.0867607
NUDT22	903	1.95786	1.26399	1.99296	1.35074	-0.0867463
MFSD4	1545	1.96457	1.27223	1.98912	1.35898	-0.0867445
SPPL2C	1437	1.94329	1.27473	1.99163	1.36131	-0.0865832
IL17C	603	1.93078	1.24079	1.989	1.32735	-0.0865658
AMIGO3	1536	1.92904	1.27488	1.99257	1.36144	-0.0865588
C14orf182	297	1.98869	1.2281	1.99659	1.31464	-0.0865436
SYCE1	807	1.93946	1.22737	1.97001	1.31386	-0.0864953
RBCK1	1533	1.9577	1.27219	1.99568	1.35867	-0.0864822
KIF18B	2484	1.95311	1.27951	1.99224	1.36594	-0.0864355
LYL1	840	1.89079	1.25248	1.97403	1.33891	-0.0864279
TP53INP2	540	1.87709	1.23451	1.97339	1.32092	-0.0864123
THAP8	654	1.94716	1.24026	1.98699	1.32664	-0.0863773
ZNF569	2067	1.94227	1.25129	1.97807	1.33765	-0.0863547
TUBB4A	942	1.92526	1.27482	1.99876	1.36116	-0.0863434
C20orf201	735	1.86448	1.24119	1.97206	1.32751	-0.0863277
TTC9B	699	1.90478	1.25071	1.98637	1.33703	-0.0863159
APOC3	357	1.9604	1.22611	1.9961	1.31241	-0.0862997
PHOX2A	855	1.86863	1.24855	1.98212	1.33485	-0.0862953
ARID3B	1479	1.97786	1.27648	1.99194	1.36275	-0.0862691
CXCL10	297	1.94824	1.18629	1.97326	1.27254	-0.0862532
BAD	510	1.92082	1.23249	1.97197	1.31871	-0.0862171
LAMTOR4	300	1.98101	1.23218	1.9954	1.31836	-0.0861858
TNNI1	564	1.9291	1.22582	1.96554	1.312	-0.0861772
MUC7	780	1.89185	1.23847	1.95696	1.32463	-0.0861595
SIRT7	1203	1.90494	1.26913	1.98461	1.35529	-0.0861557
UPP1	933	1.93389	1.2716	1.99462	1.35774	-0.0861341
RABEP2	1707	1.93006	1.24653	1.97967	1.33266	-0.0861301
APOC1	264	1.99094	1.18972	1.99185	1.27584	-0.0861145
FOXI1	1131	1.89972	1.26671	1.99542	1.35277	-0.0860653
DUSP9	1155	1.92008	1.27203	1.9968	1.35807	-0.0860332
GPR161	1203	1.93247	1.27228	1.9896	1.35827	-0.0859895
ZNF584	1221	1.90396	1.26165	1.98694	1.34761	-0.0859611
ING5	708	1.95717	1.25702	1.98399	1.34296	-0.0859407
RAB3IL1	1149	1.94258	1.26376	1.99107	1.34967	-0.085911
BCAN	2703	1.91825	1.2743	1.98563	1.36017	-0.085867
MPL	1305	1.98528	1.27067	1.99767	1.3565	-0.0858236
MFSD12	1365	1.92636	1.27312	1.99226	1.35894	-0.0858149
CCDC114	894	1.93259	1.25492	1.98378	1.34072	-0.0857996
MXD4	639	1.91982	1.2517	1.98957	1.33749	-0.0857917
MMP17	1758	1.88763	1.26916	1.98538	1.35495	-0.0857871
ZNF3	1344	1.97946	1.26346	1.9893	1.34924	-0.0857749
KIAA1875	2502	1.92405	1.27812	1.98909	1.36385	-0.0857265
LTB	720	1.89958	1.24719	1.97704	1.33292	-0.0857218
TNF	702	1.97894	1.2649	1.99875	1.35062	-0.0857191
ATP5I	210	1.9561	1.15145	1.97029	1.23717	-0.0857178
TMEM108	1695	1.93681	1.26579	1.97904	1.35149	-0.0856996
CREB3L4	1185	1.96788	1.26856	1.99221	1.35424	-0.0856726
NEU2	831	1.93747	1.26532	1.99596	1.35099	-0.0856722
PRR15	369	1.87893	1.19666	1.96611	1.28232	-0.0856535
MEX3B	1710	1.89189	1.27769	1.99082	1.36333	-0.0856352
NDNL2	480	1.90297	1.2335	1.9893	1.3191	-0.0855958
TP53I13	1191	1.93425	1.25472	1.97012	1.34031	-0.0855953
VANGL2	1401	1.96098	1.2811	1.9985	1.36668	-0.0855728
FAM167B	492	1.93777	1.22693	1.98807	1.31249	-0.0855634
C1orf116	1458	1.9679	1.25781	1.98281	1.34335	-0.0855412
TBX6	1311	1.95341	1.26488	1.98508	1.35042	-0.0855379
AMER2	1467	1.87676	1.25605	1.97419	1.34157	-0.085527
GPR17	1089	1.95161	1.26671	1.99091	1.35221	-0.0854914
KCNG1	1518	1.93522	1.2822	1.9982	1.36769	-0.0854867
DDIT4	693	1.93884	1.25883	1.99494	1.34429	-0.0854617
HSF1	1236	1.93127	1.27619	1.99682	1.36158	-0.0853888
PRSS27	873	1.96817	1.2724	1.99535	1.35777	-0.0853735
TXNDC2	1533	1.95557	1.24843	1.96881	1.3338	-0.0853722
PNOC	528	1.98591	1.23596	1.9956	1.32129	-0.0853335
DEAF1	1305	1.91194	1.26957	1.98944	1.35488	-0.0853146
ZNF677	1194	1.91349	1.24877	1.971	1.33405	-0.0852845
TCHH	3741	1.84844	1.15072	1.88843	1.236	-0.0852775
ZNF746	1863	1.9011	1.26842	1.98762	1.35367	-0.0852495
SP7	1287	1.9511	1.26038	1.98257	1.34559	-0.0852094
LPAR2	1053	1.95083	1.27135	1.99011	1.35655	-0.0852048
KLHL17	1929	1.93523	1.28094	1.99371	1.36604	-0.0850985
FAM167A	633	1.94794	1.25138	1.99185	1.33647	-0.085089
PYDC1	270	1.93521	1.18597	1.97865	1.27105	-0.0850843
CHPF2	2316	1.90909	1.27936	1.99283	1.36439	-0.0850242
GJA5	1077	1.92612	1.26823	1.99834	1.35325	-0.0850218
C19orf71	627	1.90169	1.2492	1.98748	1.33422	-0.0850189
CYP21A2	1485	1.95764	1.27712	1.99768	1.36211	-0.0849887
KLK12	522	1.93232	1.23875	1.99141	1.32373	-0.0849854
PHOSPHO1	804	1.92003	1.26423	1.99415	1.34922	-0.0849835
HPS1	2109	1.97032	1.28004	1.99959	1.36499	-0.0849497
INCA1	702	1.98776	1.25618	1.99247	1.34112	-0.0849417
PQLC1	612	1.92539	1.25597	1.9929	1.34091	-0.08494
CDSN	1503	1.97206	1.24955	1.98872	1.33449	-0.0849399
CCND1	891	1.95175	1.26159	1.99515	1.34651	-0.0849195
MYOD1	960	1.8929	1.25994	1.98474	1.34485	-0.0849094
FOXC2	1506	1.87943	1.26436	1.98489	1.34926	-0.0849009
RNF207	1860	1.93582	1.27952	1.99636	1.36439	-0.0848679
CCDC40	3396	1.92588	1.25978	1.96792	1.34463	-0.0848525
DEFB123	207	1.98303	1.1316	1.98341	1.21643	-0.0848296
SLC26A11	1821	1.93316	1.28135	1.99105	1.36616	-0.0848117
C9orf91	1053	1.97801	1.27326	1.99761	1.35807	-0.0848074
GPRIN2	1377	1.95554	1.26469	1.98472	1.34948	-0.0847916
SLC39A13	1095	1.96052	1.2671	1.99331	1.35187	-0.0847631
FOXN1	1620	1.9516	1.26589	1.98895	1.35062	-0.0847282
SPSB1	822	1.93546	1.26806	1.99827	1.35278	-0.0847197
SPATA3	552	1.94523	1.23237	1.97828	1.31707	-0.0846947
SOX7	1161	1.91385	1.27408	1.99122	1.35877	-0.084685
IL16	3900	1.92358	1.28132	1.98722	1.36598	-0.0846629
PTCH2	3624	1.96128	1.28575	1.99527	1.37041	-0.0846552
RCCD1	1128	1.89996	1.25759	1.9741	1.34224	-0.0846527
SLC30A3	1071	1.94579	1.2748	1.99379	1.35946	-0.0846513
FEM1A	1995	1.91248	1.28301	1.99559	1.36762	-0.0846147
KRT36	1344	1.9638	1.27144	1.99099	1.35606	-0.0846123
CLDND2	501	1.95085	1.23274	1.98195	1.31733	-0.0845966
ZCCHC24	891	1.92134	1.25956	1.98466	1.34414	-0.0845749
FXYD4	252	1.988	1.1959	1.99084	1.28047	-0.0845634
KIFC2	2478	1.90513	1.26668	1.97682	1.35125	-0.0845634
CDKN2B	417	1.86617	1.21576	1.962	1.30031	-0.0845466
UBALD1	537	1.90319	1.22025	1.96695	1.30478	-0.0845306
LIMD2	387	1.9784	1.21783	1.99354	1.30236	-0.0845269
RNF183	567	1.93833	1.25329	1.99071	1.33771	-0.0844224
PAK4	1575	1.91293	1.27755	1.98684	1.36196	-0.0844091
MMD2	495	1.93618	1.23715	1.98207	1.32153	-0.0843865
TFF1	234	1.92861	1.1916	1.99382	1.27599	-0.0843861
LTA	618	1.9368	1.24823	1.98299	1.33261	-0.0843799
SETD1B	2406	1.91358	1.26868	1.9871	1.35303	-0.0843476
ZNF25	1422	1.94868	1.23747	1.96952	1.3218	-0.0843281
C17orf100	480	1.957	1.23381	1.9929	1.31814	-0.0843268
ATG2A	5796	1.94389	1.29045	1.99639	1.37465	-0.0841949
ADRA1B	1554	1.9284	1.2844	1.99799	1.36852	-0.0841161
ZFP36L1	960	1.93135	1.26818	1.99269	1.35227	-0.084091
ZNF362	1212	1.91104	1.26689	1.98231	1.35096	-0.0840683
CSPG4	6870	1.96201	1.28928	1.99562	1.3733	-0.0840149
ZNF205	1626	1.95202	1.264	1.98581	1.34802	-0.0840144
CNNM3	2115	1.90698	1.27668	1.99098	1.36067	-0.0839875
BRI3	246	1.86323	1.18798	1.97749	1.27195	-0.0839699
SMAD6	1509	1.89102	1.27235	1.98263	1.35631	-0.0839602
FRS3	1485	1.94836	1.27795	1.99235	1.36188	-0.0839287
NUDT14	669	1.92074	1.25792	1.99124	1.34185	-0.0839275
SSBP4	1143	1.92762	1.24782	1.979	1.33173	-0.0839079
NCKIPSD	2166	1.94116	1.28634	1.99509	1.37023	-0.0838949
STK11	1317	1.9315	1.27482	1.99196	1.3587	-0.0838817
SOSTDC1	690	1.99183	1.26245	1.99399	1.34626	-0.0838093
DMRTB1	798	1.90805	1.24503	1.96978	1.32882	-0.0837988
PRSS33	678	1.8996	1.24754	1.97825	1.33124	-0.0837042
NR0B2	783	1.9588	1.25917	1.99386	1.34285	-0.0836857
FOXG1	1320	1.89437	1.27051	1.98949	1.35417	-0.0836662
FAM214B	1617	1.95825	1.27402	1.98582	1.35766	-0.0836443
ACTA1	1134	1.9448	1.2703	1.99065	1.35394	-0.083638
TMEM115	1053	1.95238	1.27378	1.99201	1.35742	-0.0836346
INPP5J	3009	1.9502	1.27966	1.98895	1.36328	-0.08362
CHRD	2865	1.94525	1.27661	1.98415	1.36023	-0.0836185
ZNF383	1428	1.95601	1.25213	1.98524	1.33574	-0.0836133
RASL10A	612	1.91001	1.25654	1.98579	1.34013	-0.0835937
ZNF784	960	1.89888	1.25447	1.97494	1.33806	-0.0835891
KRT35	1356	1.97077	1.27371	1.99559	1.35727	-0.0835601
CCM2L	1707	1.9213	1.28181	1.99219	1.36537	-0.0835565
CCDC153	369	1.96536	1.20873	1.98294	1.29228	-0.0835533
TPPP	648	1.90066	1.23622	1.97053	1.31976	-0.0835373
C9orf16	249	1.91626	1.18814	1.98533	1.27165	-0.0835085
MED22	603	1.94878	1.25424	1.99041	1.33774	-0.0834918
CLPP	648	1.94395	1.25966	1.99673	1.34314	-0.0834734
LEPREL4	1326	1.93607	1.26652	1.99543	1.34999	-0.0834678
GTF2A1	1098	1.97861	1.24993	1.98053	1.33336	-0.083428
ITGB4	5472	1.94328	1.29356	1.99807	1.37697	-0.0834108
LDB3	2115	1.96419	1.28464	1.99143	1.36802	-0.0833729
AP5S1	597	1.96676	1.25476	1.99384	1.33813	-0.0833695
TLE6	1353	1.94609	1.27611	1.99456	1.35947	-0.0833541
CYP26C1	1566	1.91832	1.27333	1.99125	1.35667	-0.0833393
EVX2	1443	1.88811	1.25646	1.97701	1.33977	-0.0833195
FOXO6	1215	1.84997	1.24288	1.94736	1.3262	-0.083319
SYT2	1254	1.9527	1.25334	1.97639	1.33666	-0.0833144
TMEM25	1098	1.97591	1.2768	1.99783	1.36008	-0.0832845
RECQL4	3567	1.93083	1.27813	1.98581	1.36141	-0.0832819
KLHDC8B	1065	1.93155	1.25975	1.97854	1.34295	-0.0832047
FSHB	390	1.99594	1.23424	1.99218	1.31743	-0.0831919
SEMA4A	2280	1.93705	1.28825	1.99697	1.37143	-0.0831784
KLHL34	1947	1.89962	1.27072	1.98208	1.35381	-0.0830975
EDN3	612	1.90561	1.23953	1.96401	1.32261	-0.0830883
WIZ	4689	1.94354	1.28035	1.9893	1.36341	-0.0830539
BCL2	702	1.91685	1.26274	1.98939	1.34576	-0.0830179
CDH22	2487	1.92768	1.28853	1.99654	1.37153	-0.0830064
GPD1	1050	1.98663	1.27645	1.99036	1.35944	-0.0829934
GRINA	1026	1.94993	1.26123	1.99306	1.3442	-0.0829757
EVI5L	2349	1.94852	1.27321	1.99041	1.35616	-0.0829589
S1PR2	1059	1.96157	1.27347	1.99245	1.35642	-0.0829452
SNX20	948	1.9458	1.26692	1.99499	1.34985	-0.0829294
SLC25A44	945	1.9545	1.27784	1.99581	1.36076	-0.0829193
ZNF248	1734	1.94524	1.25748	1.97773	1.34038	-0.0828992
HIST1H2BE	381	1.92338	1.2137	1.96574	1.2966	-0.0828956
WDR81	2616	1.96926	1.28781	1.99853	1.3707	-0.0828917
HAND1	657	1.91418	1.24821	1.98248	1.3311	-0.0828802
G0S2	312	1.92589	1.1909	1.99018	1.27375	-0.0828484
INPP5E	1941	1.91751	1.28524	1.99451	1.36807	-0.0828218
PPP1R3E	1047	1.87051	1.24222	1.95661	1.32504	-0.0828203
HIST2H2AC	390	1.93607	1.22157	1.97589	1.30437	-0.0827997
CGN	3600	1.89491	1.24873	1.96366	1.33151	-0.0827881
SLC35A2	1197	1.95389	1.26832	1.99316	1.3511	-0.0827781
SDHAF1	357	1.87544	1.22254	1.97844	1.3053	-0.0827625
NPBWR1	993	1.93723	1.27181	1.98432	1.35457	-0.0827616
IL25	561	1.95706	1.25438	1.99227	1.33714	-0.0827611
CBY3	405	1.91406	1.23444	1.9907	1.31719	-0.0827464
LIG1	2388	1.91076	1.27195	1.98754	1.35469	-0.0827435
ARMCX4	1068	1.96939	1.25739	1.97565	1.34013	-0.0827351
SLC12A7	3126	1.94694	1.29015	1.99738	1.37286	-0.0827056
C22orf39	402	1.93307	1.22611	1.9833	1.30875	-0.0826428
C1orf174	756	1.91048	1.24792	1.97876	1.33055	-0.0826306
FAM166A	903	1.95359	1.27022	1.99685	1.35284	-0.0826273
ENPP7	1275	1.94125	1.28341	1.99821	1.36601	-0.0826076
NUDT16L1	693	1.87072	1.24403	1.97429	1.32662	-0.0825895
FAM46C	1176	1.96199	1.27672	1.99537	1.35927	-0.0825507
TMCO6	1491	1.98034	1.27192	1.99853	1.35447	-0.0825449
RAB11FIP5	3927	1.94006	1.27405	1.9834	1.35657	-0.0825269
FBXL7	1437	1.93838	1.28353	1.99915	1.36602	-0.0824862
GRIN2D	2409	1.92122	1.28801	1.99426	1.37049	-0.0824779
HS3ST1	939	1.91392	1.27593	1.99795	1.35838	-0.0824489
FNDC9	678	1.98651	1.2605	1.99726	1.34294	-0.0824427
KCTD12	978	1.90087	1.2691	1.99566	1.35152	-0.0824202
GBGT1	1044	1.94402	1.27743	1.99854	1.35983	-0.0824012
MTG2	1074	1.89793	1.27692	1.98918	1.35932	-0.0823932
HAAO	861	1.98072	1.27173	1.99417	1.35411	-0.0823749
OTOP2	1356	1.95651	1.27552	1.99202	1.35789	-0.0823742
RAI1	5895	1.95124	1.27772	1.98764	1.36006	-0.0823402
TENC1	4254	1.95997	1.28653	1.99128	1.36883	-0.0822979
CXCR5	1125	1.97554	1.27684	1.98971	1.35912	-0.082274
TMEM54	654	1.95324	1.25441	1.98216	1.33667	-0.0822591
FAM124A	1311	1.94979	1.27516	1.99457	1.35737	-0.0822156
CST6	450	1.95584	1.24889	1.99679	1.33107	-0.0821799
ZNF182	1419	1.95429	1.24595	1.97247	1.32813	-0.082175
DPP7	1152	1.93736	1.27937	1.99814	1.36152	-0.0821526
KANK3	2364	1.89048	1.26784	1.97135	1.34997	-0.0821305
SLC17A9	1308	1.93779	1.26908	1.98499	1.35118	-0.0821004
OPLAH	3867	1.92647	1.28884	1.99179	1.37091	-0.0820713
NRIP2	831	1.9628	1.25726	1.99161	1.3393	-0.0820435
VGLL4	861	1.93578	1.27046	1.98838	1.3525	-0.0820342
TREX2	828	1.93076	1.27166	1.99317	1.35364	-0.0819828
PDDC1	477	1.91976	1.25295	1.9896	1.3349	-0.0819475
NES	3714	1.88418	1.23453	1.94612	1.31646	-0.0819244
RGS16	609	1.96865	1.24929	1.9952	1.3312	-0.0819169
CCND3	879	1.95961	1.27179	1.99752	1.3537	-0.0819085
MATK	1491	1.93491	1.27864	1.9919	1.36054	-0.0818941
NAIF1	984	1.93873	1.26374	1.98545	1.34561	-0.0818738
ADAMTSL4	2349	1.91356	1.26602	1.9709	1.34789	-0.0818664
VSTM2B	873	1.87888	1.25581	1.97672	1.33767	-0.081862
LPCAT4	1551	1.96528	1.28126	1.99348	1.36312	-0.0818613
CTRC	807	1.96172	1.26962	1.99675	1.35148	-0.0818584
PNMT	852	1.9443	1.27204	1.99189	1.3539	-0.0818546
CBFA2T3	1935	1.92813	1.27881	1.98626	1.36065	-0.0818408
2002-03-01	741	1.97016	1.26971	1.99727	1.35153	-0.0818179
H1FOO	891	1.93198	1.23126	1.9559	1.31306	-0.0818076
NACC1	1533	1.94996	1.28132	1.99471	1.3631	-0.0817803
TWF2	1050	1.94859	1.27471	1.99361	1.35646	-0.0817508
OTOS	270	1.92788	1.18611	1.99371	1.2678	-0.081692
KANSL3	2445	1.96896	1.28878	1.99419	1.37045	-0.0816631
FAM160B2	2148	1.96659	1.28632	1.99919	1.36798	-0.0816626
HAPLN4	1200	1.88566	1.25856	1.96473	1.34022	-0.0816624
RSPO4	702	1.94142	1.24241	1.98648	1.32407	-0.0816553
AGPAT2	654	1.97433	1.26295	1.99571	1.34458	-0.0816322
ABRA	951	1.92439	1.24582	1.95699	1.32745	-0.0816256
MMP16	1215	1.91775	1.26995	1.99673	1.35157	-0.0816209
DLK2	1152	1.95533	1.26006	1.98377	1.34166	-0.0815974
EME2	1311	1.94039	1.27156	1.98392	1.35313	-0.0815746
DMBX1	1119	1.94546	1.26358	1.98516	1.34515	-0.0815704
IL18BP	546	1.96266	1.25718	1.99214	1.33875	-0.0815693
TMEM95	672	1.98658	1.25374	1.99509	1.33528	-0.0815406
STMN3	543	1.92399	1.212	1.96779	1.29353	-0.0815288
KCNMB1	576	1.96337	1.25567	1.99713	1.33716	-0.0814919
LGI4	1617	1.93991	1.28023	1.99272	1.3617	-0.0814734
CCDC182	462	1.95751	1.22709	1.98592	1.30855	-0.0814553
CLDN11	624	1.95197	1.25778	1.9878	1.33923	-0.0814499
STRA13	240	1.95409	1.178	1.9943	1.25944	-0.0814415
YIPF4	651	1.94235	1.25651	1.98524	1.33795	-0.0814339
ZBTB17	2406	1.94426	1.28075	1.98924	1.36216	-0.0814132
OR10Z1	942	1.97112	1.26204	1.97447	1.34345	-0.0814035
NDUFA3	243	1.95084	1.2146	1.9934	1.29601	-0.0814033
EDARADD	381	1.91467	1.23449	1.99534	1.31588	-0.0813893
CREG1	735	1.90984	1.26839	1.98904	1.34978	-0.0813854
TCN2	1299	1.98094	1.28449	1.99873	1.36587	-0.0813777
TRIM28	2535	1.94553	1.2825	1.99032	1.36388	-0.0813771
TYSND1	1698	1.90361	1.27301	1.97763	1.35439	-0.0813758
KLK10	834	1.93252	1.26948	1.99557	1.35085	-0.0813659
CYP2W1	1482	1.9254	1.28369	1.99778	1.36505	-0.0813552
SH2D6	516	1.95232	1.25667	1.98955	1.33802	-0.081344
SHISA5	726	1.93881	1.25614	1.9795	1.33747	-0.0813286
TMEM210	453	1.94997	1.24279	1.98909	1.3241	-0.0813049
C19orf66	846	1.94098	1.26388	1.99092	1.34518	-0.0813011
INHBB	774	1.9669	1.27388	1.99291	1.35515	-0.0812736
MXD3	621	1.91377	1.23165	1.97567	1.31292	-0.0812654
WNT6	1017	1.91611	1.26542	1.98277	1.34666	-0.0812413
IL2RB	1587	1.95668	1.27863	1.99598	1.35986	-0.0812298
RNF112	1890	1.96171	1.27798	1.98925	1.35915	-0.0811757
TRABD2B	393	1.94074	1.22179	1.98043	1.30296	-0.0811737
XKR7	1743	1.92957	1.2815	1.993	1.36267	-0.0811671
RGAG1	4125	1.985	1.27346	1.99346	1.35462	-0.0811539
CCDC42B	867	1.914	1.23584	1.97959	1.31691	-0.081073
TSKS	1734	1.93074	1.27088	1.98399	1.35195	-0.0810691
SBK1	1245	1.90383	1.27674	1.99377	1.35779	-0.0810529
PITX3	909	1.9066	1.2598	1.9843	1.34084	-0.0810382
HSD3B7	657	1.97068	1.26449	1.99359	1.34552	-0.0810305
FCHSD1	2076	1.96375	1.27478	1.98837	1.35579	-0.0810142
TMPRSS6	2466	1.94388	1.28766	1.99464	1.36866	-0.0810006
WFDC5	642	1.96246	1.25943	1.98824	1.34042	-0.0809943
SH3BP2	1680	1.93316	1.27423	1.99153	1.35518	-0.0809454
TMEM86A	723	1.95211	1.25215	1.97285	1.33309	-0.0809387
ERF	1644	1.92608	1.26957	1.98764	1.35048	-0.0809125
IRGQ	1860	1.87691	1.24622	1.95917	1.32713	-0.0809103
PPP1R1B	642	1.93519	1.22297	1.96622	1.30388	-0.080909
GPR124	3996	1.94258	1.29189	1.99455	1.3728	-0.0809067
MYBPH	1389	1.92113	1.27921	1.99105	1.36012	-0.0809048
E2F4	1257	1.97505	1.27754	1.99685	1.35844	-0.080894
BLOC1S4	654	1.90374	1.25758	1.98826	1.33846	-0.0808806
IL4R	2475	1.97966	1.28484	1.99867	1.36568	-0.0808467
GATA1	1242	1.97046	1.27638	1.99083	1.35722	-0.0808404
CD164L2	525	1.97061	1.25115	1.9914	1.33197	-0.0808229
FBXL19	2025	1.9266	1.26799	1.98263	1.34881	-0.0808194
ASIC3	1536	1.92378	1.28398	1.996	1.36479	-0.0808133
SPSB4	822	1.92293	1.26773	1.99034	1.34853	-0.0807994
SLC25A47	990	1.92362	1.2771	1.99067	1.35789	-0.0807923
ANKK1	1818	1.97098	1.28767	1.99675	1.36842	-0.0807555
SPRR3	267	1.87808	1.06369	1.89569	1.14443	-0.0807417
DKKL1	729	1.94501	1.25627	1.99443	1.33701	-0.0807355
PPM1F	1350	1.95303	1.27691	1.99378	1.35763	-0.0807203
TUBB4B	1338	1.9442	1.27862	1.99448	1.35933	-0.0807114
TUBB1	1356	1.93146	1.28162	1.99684	1.3623	-0.0806772
HDGFL1	543	1.91008	1.22729	1.969	1.30796	-0.0806728
SLC25A48	855	1.95572	1.26803	1.9891	1.34869	-0.080666
TREML4	480	1.98942	1.25071	1.99811	1.33135	-0.0806468
CYP26B1	1539	1.95666	1.28471	1.99841	1.36535	-0.0806419
IHH	921	1.95062	1.27701	1.99213	1.35765	-0.0806385
IL13	438	1.98287	1.25499	1.99557	1.33559	-0.0805951
PPP1R12C	2166	1.93909	1.27033	1.97738	1.35088	-0.0805527
AVPR2	1107	1.9206	1.26905	1.9829	1.34959	-0.0805424
C1orf68	753	1.95483	1.22055	1.98496	1.30109	-0.0805415
SLC2A8	1437	1.92485	1.27509	1.98468	1.35561	-0.0805219
NR4A1	1956	1.95212	1.28152	1.99426	1.36204	-0.0805187
CCDC115	537	1.94324	1.24596	1.98802	1.32646	-0.0805081
TIFAB	486	1.95311	1.25865	1.99354	1.33915	-0.0804993
KCNK16	909	1.97108	1.26361	1.9885	1.34406	-0.0804481
TMEM213	390	1.97097	1.25177	1.99586	1.33219	-0.0804176
TREM2	711	1.97243	1.26702	1.99734	1.34743	-0.0804127
TFEB	1668	1.95904	1.28089	1.99332	1.36121	-0.0803284
CHRNA10	1365	1.94159	1.28116	1.99133	1.36149	-0.0803273
TMEM186	639	1.96167	1.26625	1.99538	1.34653	-0.0802788
FOXP3	1332	1.97399	1.27816	1.9969	1.35844	-0.0802743
IZUMO3	267	1.88966	1.17181	1.96554	1.25207	-0.0802601
KHNYN	2004	1.96212	1.27406	1.98905	1.35432	-0.0802596
RASL10B	582	1.94981	1.26253	1.99522	1.34277	-0.0802443
FGD3	2160	1.97212	1.28472	1.99385	1.36496	-0.0802412
IL9	426	1.99504	1.242	1.99051	1.32223	-0.0802328
ACAP3	2502	1.93466	1.28552	1.99423	1.36575	-0.0802279
TLX1	1002	1.89386	1.2567	1.97977	1.33692	-0.0802212
KCNS1	1590	1.91595	1.28061	1.98921	1.36083	-0.080219
SYNM	4470	1.86803	1.26908	1.96541	1.34924	-0.0801683
DLGAP3	2934	1.92231	1.27602	1.98397	1.35616	-0.0801431
TRIM38	1395	1.94983	1.28086	1.99741	1.36094	-0.0800884
IL36RN	462	1.97013	1.25662	1.99446	1.33669	-0.0800713
ASIP	396	1.97294	1.22757	1.99572	1.30763	-0.0800581
LAG3	1302	1.94121	1.27307	1.98709	1.35313	-0.0800551
EDC4	4197	1.97939	1.29054	1.99678	1.37058	-0.080048
CCDC64B	1518	1.92315	1.23932	1.97634	1.31936	-0.0800441
CX3CL1	1158	1.95581	1.27675	1.98931	1.35675	-0.079995
ZNF12	2076	1.96551	1.26085	1.98349	1.34074	-0.0798941
LRP10	2133	1.95863	1.28553	1.99076	1.3654	-0.0798652
CSRNP1	1515	1.94824	1.27451	1.9931	1.35434	-0.0798371
TNK2	3264	1.94482	1.28618	1.9917	1.366	-0.0798248
GCK	1350	1.94063	1.27434	1.98383	1.35409	-0.07975
SNTA1	1518	1.95327	1.28358	1.99213	1.36332	-0.0797437
FOXI2	687	1.91843	1.2601	1.9896	1.33984	-0.0797373
ZBTB22	2040	1.95616	1.28006	1.9846	1.35978	-0.0797207
C4orf33	600	1.96898	1.24221	1.99553	1.32192	-0.0797128
CALCB	384	1.98053	1.23305	1.99712	1.31276	-0.0797047
DSTN	498	1.95984	1.23533	1.97857	1.31504	-0.0797043
B3GNT4	1071	1.95355	1.27348	1.99441	1.35318	-0.0797027
ZBTB4	3003	1.94704	1.27257	1.97455	1.35227	-0.079699
ZFP69B	1287	1.94915	1.26131	1.9823	1.34101	-0.0796913
RNF26	1302	1.968	1.27654	1.99425	1.35622	-0.0796776
CDC42EP2	645	1.93927	1.25382	1.9924	1.33348	-0.0796578
PPP1R18	1833	1.94417	1.25308	1.96907	1.33272	-0.0796424
AEN	981	1.94453	1.27149	1.98924	1.35113	-0.0796359
RRAD	648	1.91171	1.25688	1.97467	1.33651	-0.0796338
EVA1A	231	1.93465	1.1694	1.97961	1.249	-0.0796021
NAGS	1422	1.92876	1.28524	1.99282	1.36481	-0.0795697
CDIP1	777	1.9439	1.25415	1.97314	1.33372	-0.0795689
SYNGR3	690	1.91778	1.25692	1.98293	1.33648	-0.0795547
CDCP2	1335	1.97158	1.2822	1.99383	1.36173	-0.0795288
CORO1B	1470	1.93921	1.28636	1.99505	1.36589	-0.079526
ZNF510	2022	1.93839	1.25193	1.96872	1.33143	-0.0795043
NRM	789	1.95617	1.2632	1.98722	1.34265	-0.0794532
FCN3	885	1.98717	1.27044	1.9938	1.34988	-0.0794404
NPFF	339	1.96761	1.21848	1.98675	1.29789	-0.0794097
CYHR1	867	1.96351	1.27121	1.99341	1.35061	-0.0794071
TYROBP	336	1.96536	1.23254	1.99104	1.31193	-0.0793854
ANKRD35	2952	1.92364	1.26246	1.97134	1.34184	-0.0793817
IGFBP5	804	1.9372	1.26436	1.9901	1.34372	-0.0793658
CD300LG	996	1.97124	1.2785	1.9984	1.35786	-0.0793646
NKIRAS1	417	1.94289	1.23209	1.97194	1.31143	-0.0793441
RFXANK	783	1.96869	1.27031	1.99566	1.34965	-0.0793404
C11orf91	576	1.90509	1.2438	1.98708	1.32309	-0.0792809
LGALS3BP	1683	1.94311	1.29029	1.99759	1.36955	-0.0792566
CD7	498	1.95308	1.25413	1.99812	1.33338	-0.0792495
INHBC	1053	1.98912	1.28105	1.9983	1.36029	-0.0792436
FAM180B	627	1.96718	1.2564	1.99437	1.33564	-0.0792427
ZNF598	2700	1.94599	1.2801	1.99052	1.35934	-0.0792344
DENND6B	1587	1.94656	1.28773	1.99871	1.36695	-0.0792219
PHLDA1	1128	1.91155	1.26129	1.98128	1.34048	-0.0791968
LRFN2	2379	1.96301	1.29479	1.99848	1.37394	-0.0791492
TMEM8C	663	1.93983	1.25933	1.99108	1.33847	-0.0791472
GGA2	1743	1.93011	1.28216	1.9936	1.36126	-0.0791066
PLBD2	1767	1.95489	1.28632	1.99922	1.36542	-0.079097
UCKL1	1632	1.93644	1.28902	1.99767	1.36809	-0.0790719
KAZN	2100	1.93097	1.27809	1.98647	1.35711	-0.0790216
TOR3A	1194	1.95748	1.27958	1.99861	1.35859	-0.079018
FOLR4	741	1.98805	1.26186	1.99812	1.34084	-0.0789786
MOB3A	654	1.94902	1.25724	1.99648	1.33622	-0.0789779
APOA5	1125	1.93957	1.26811	1.99165	1.34709	-0.0789714
TMEM184A	1245	1.93382	1.28048	1.99669	1.35945	-0.0789674
OR52N2	966	1.98083	1.27052	1.98522	1.34947	-0.0789489
RCE1	987	1.9326	1.26575	1.9772	1.34469	-0.0789404
OR2AT4	960	1.95586	1.26391	1.97921	1.34285	-0.0789392
EXOSC4	738	1.92366	1.26499	1.98721	1.34392	-0.0789268
EXOC3L1	1554	1.95856	1.27268	1.98914	1.35161	-0.0789236
CUEDC2	840	1.97649	1.25712	1.98734	1.33603	-0.0789061
IER3	462	1.88429	1.23813	1.97328	1.31702	-0.0788863
ABHD14B	636	1.93632	1.26674	1.99501	1.3456	-0.0788656
WNT1	1113	1.92223	1.2738	1.99233	1.35263	-0.0788237
FAM53B	1275	1.9193	1.28148	1.99291	1.36029	-0.0788124
FUZ	1260	1.92944	1.27449	1.99348	1.35329	-0.0788045
FOXA1	1413	1.9343	1.27567	1.99275	1.35444	-0.0787779
IL12RB1	2040	1.96827	1.28714	1.99483	1.36589	-0.0787455
SCG3	1410	1.91333	1.24904	1.95785	1.32777	-0.0787279
CTDP1	2802	1.89723	1.27686	1.978	1.35558	-0.0787123
WDR34	1611	1.93949	1.28325	1.99232	1.36196	-0.0787114
SURF2	765	1.91127	1.25877	1.98229	1.33745	-0.0786798
DUSP26	636	1.96636	1.27537	1.9972	1.35405	-0.0786798
SHC1	1755	1.92847	1.28632	1.99094	1.36497	-0.078648
PTGES2	1122	1.93297	1.27903	1.99401	1.35767	-0.0786414
SUSD3	747	1.96713	1.27664	1.99513	1.35527	-0.0786279
GABRD	1290	1.95031	1.28658	1.99779	1.36521	-0.0786255
ZNF213	1371	1.94774	1.27047	1.98562	1.34904	-0.0785714
OPRD1	1119	1.93736	1.28281	1.99362	1.36138	-0.0785686
OR2S2	960	1.98578	1.27144	1.98537	1.34998	-0.0785388
ZCCHC5	1425	1.98796	1.26694	1.98961	1.34544	-0.078507
DNAJC22	1026	1.98959	1.27107	1.99507	1.34957	-0.0785058
MEFV	2316	1.98919	1.2884	1.99341	1.3669	-0.078503
SDCBP2	879	1.97549	1.27468	1.99335	1.35316	-0.0784797
GPATCH4	1185	1.8669	1.23341	1.93272	1.31189	-0.0784741
CLDN19	675	1.94234	1.26349	1.98845	1.34193	-0.0784479
C16orf86	966	1.96264	1.25279	1.98178	1.3312	-0.078411
COG7	1995	1.94854	1.28777	1.99967	1.36618	-0.07841
STAB1	7668	1.9676	1.29274	1.9947	1.37114	-0.0783958
ATF5	648	1.90913	1.24091	1.97743	1.3193	-0.0783858
MAL	369	1.95441	1.23004	1.97582	1.30842	-0.0783756
GPR119	999	1.97458	1.27542	1.9897	1.35379	-0.0783698
FES	2466	1.95609	1.28762	1.99596	1.36598	-0.078361
CCDC28B	723	1.98518	1.25386	1.99178	1.33222	-0.0783592
FAM109B	777	1.93843	1.26404	1.98583	1.34239	-0.0783469
PSMG3	366	1.97519	1.22564	1.99246	1.30393	-0.0782959
NOTO	450	1.9713	1.24709	1.98809	1.32537	-0.0782883
ACVR2B	1536	1.95829	1.28869	1.99592	1.36697	-0.0782787
PSMD14	891	1.96776	1.27195	1.99075	1.35021	-0.0782628
OR13H1	894	1.97734	1.27137	1.98664	1.34961	-0.0782341
C1QTNF8	753	1.95363	1.26581	1.99324	1.34404	-0.0782252
AQP5	798	1.95123	1.27072	1.99579	1.34894	-0.0782222
C9orf9	681	1.93323	1.27087	1.99265	1.34909	-0.0782142
VPS29	438	1.98618	1.25793	1.99341	1.33605	-0.0781193
CORO1A	1386	1.96654	1.28632	1.99451	1.36442	-0.0780978
C1orf198	624	1.90528	1.23671	1.96992	1.3148	-0.0780932
PGAP3	957	1.96052	1.27473	1.98704	1.3528	-0.0780691
LTBP3	3888	1.92134	1.28402	1.98966	1.36209	-0.0780647
CALHM1	1035	1.95714	1.28074	1.99706	1.3588	-0.0780599
TBPL1	561	1.94385	1.26667	1.99394	1.34471	-0.0780397
PAXIP1	2850	1.92751	1.28417	1.99163	1.36221	-0.0780345
KIFC3	2505	1.92878	1.28415	1.98784	1.36216	-0.0780179
THPO	1062	1.97227	1.27302	1.98561	1.351	-0.0779781
MPV17L2	612	1.92611	1.25381	1.98677	1.33178	-0.0779751
ZNF23	1944	1.97095	1.25883	1.9852	1.33678	-0.0779501
CABS1	1179	1.94478	1.25588	1.97128	1.33382	-0.0779468
P2RX6	1329	1.98243	1.28563	1.99878	1.36357	-0.0779407
CCDC89	1029	1.95108	1.22704	1.96433	1.30494	-0.0779
PPP1R13L	2433	1.89352	1.2804	1.98205	1.35825	-0.07785
LRRC73	951	1.95388	1.27551	1.99458	1.35336	-0.0778482
GADD45B	483	1.92047	1.25001	1.99134	1.32784	-0.0778346
PGAM2	762	1.93498	1.25903	1.98097	1.33685	-0.0778165
GTPBP3	1569	1.93681	1.27902	1.98525	1.3568	-0.0777869
ZNF629	2775	1.95094	1.28208	1.99311	1.35985	-0.0777755
OR2C1	711	1.99512	1.2705	1.99257	1.34822	-0.0777224
ZSCAN10	1782	1.95143	1.27437	1.9916	1.35205	-0.0776823
MANBAL	258	1.98526	1.16549	1.99064	1.24317	-0.0776803
ZNF791	1677	1.95406	1.24808	1.98254	1.32572	-0.0776461
CCDC8	1251	1.90176	1.25133	1.96455	1.32893	-0.0776076
TAGLN2	663	1.97912	1.24665	1.99065	1.32422	-0.0775671
FAM151A	1641	1.97916	1.292	1.99809	1.36952	-0.0775172
CKS2	240	1.9761	1.20905	1.98437	1.28655	-0.0775047
LURAP1	522	1.96851	1.25485	1.99219	1.33233	-0.0774763
PHF1	1704	1.97191	1.28132	1.99085	1.35879	-0.0774728
NXNL1	645	1.92807	1.25006	1.99163	1.32752	-0.0774616
BCL2L1	702	1.97914	1.26595	1.99174	1.3434	-0.0774438
GHRL	354	1.97671	1.23182	1.98955	1.30926	-0.0774411
METTL12	723	1.9379	1.25835	1.98656	1.33578	-0.0774252
KRT72	1518	1.9668	1.27977	1.98812	1.35719	-0.0774237
SP5	1194	1.87279	1.25995	1.97532	1.33737	-0.0774133
SYT15	1356	1.95273	1.28622	1.99626	1.36361	-0.0773825
AEBP1	3204	1.92314	1.28161	1.98513	1.35897	-0.0773597
SLC25A35	882	1.98828	1.27648	1.99866	1.35383	-0.0773482
KCNH6	2679	1.95504	1.29795	1.99898	1.37526	-0.0773122
SLC27A5	2067	1.9189	1.28724	1.98919	1.36444	-0.0771985
WBP1L	1032	1.96077	1.28123	1.99538	1.35842	-0.0771916
DOK2	1239	1.95374	1.27683	1.99247	1.35402	-0.0771898
ZBP1	1101	1.96349	1.27543	1.98851	1.35257	-0.0771368
CCM2	1302	1.93676	1.28624	1.99913	1.36335	-0.0771053
HSD11B2	1218	1.95306	1.27481	1.99381	1.35191	-0.0771023
PAX4	1047	1.95813	1.27715	1.99251	1.35424	-0.0770949
ZBTB32	1368	1.97328	1.27603	1.98724	1.35311	-0.0770783
GBX1	1080	1.8992	1.25853	1.97727	1.33555	-0.0770211
GATA3	1305	1.90079	1.27824	1.98909	1.35525	-0.0770104
SH2D3A	1707	1.93699	1.27707	1.98202	1.35407	-0.0770055
HSPB7	762	1.9398	1.27009	1.98723	1.34708	-0.076995
PIN1	381	1.95149	1.22455	1.98692	1.30154	-0.0769889
TUSC2	333	1.94546	1.24274	1.98877	1.31971	-0.0769636
DAPK3	1365	1.93854	1.26901	1.98283	1.34597	-0.0769611
TSPAN4	651	1.94861	1.26564	1.98913	1.34258	-0.0769491
TPD52L3	417	1.98281	1.23528	1.98641	1.31221	-0.0769278
FAM131A	981	1.96594	1.27073	1.99248	1.34765	-0.0769163
RBP3	3732	1.97054	1.2977	1.99741	1.3746	-0.076904
NFKBID	1383	1.97221	1.28404	1.9895	1.36093	-0.0768911
NMRAL1	897	1.96881	1.27354	1.9912	1.35042	-0.0768817
ZFPL1	933	1.94894	1.27785	1.99433	1.35468	-0.0768303
INTS5	3060	1.95536	1.28601	1.98626	1.36284	-0.0768289
SYMPK	3669	1.96054	1.29376	1.99579	1.37057	-0.076805
AQP3	876	1.95742	1.27682	1.99172	1.35357	-0.076753
KIAA1210	3201	1.99548	1.27772	1.99293	1.35442	-0.0766998
XKR8	1176	1.93338	1.26742	1.98205	1.3441	-0.0766774
GJB1	852	1.96268	1.27706	1.99624	1.35373	-0.0766701
CDT1	1644	1.94342	1.27924	1.98804	1.35587	-0.0766287
ZNF846	1317	1.95413	1.25147	1.98052	1.32808	-0.0766112
NTF4	633	1.90063	1.25161	1.96718	1.3282	-0.0765928
POLR2L	204	1.96225	1.1842	1.98877	1.26078	-0.0765793
C8orf44	324	1.98929	1.21374	1.9973	1.29029	-0.0765495
TSEN34	921	1.94517	1.26799	1.98878	1.34454	-0.0765473
FBLIM1	1134	1.94425	1.26779	1.9888	1.34433	-0.0765471
NRG2	2556	1.92405	1.29073	1.99308	1.36727	-0.0765395
ATHL1	1608	1.9302	1.27964	1.98965	1.35616	-0.0765161
ZNF596	1494	1.96467	1.26449	1.98816	1.34098	-0.0764949
KRT3	1884	1.96494	1.25901	1.97486	1.33544	-0.076434
PLEKHM2	3006	1.96026	1.29517	1.9979	1.37159	-0.0764232
TK1	714	1.95199	1.27674	1.99455	1.35316	-0.0764209
CCDC92	999	1.91553	1.26497	1.98757	1.34132	-0.0763517
AQP2	816	1.94555	1.27115	1.99095	1.3475	-0.0763417
KXD1	291	1.9744	1.21225	1.9859	1.28859	-0.076338
TYK2	3552	1.96927	1.29753	1.99889	1.37382	-0.0762895
PAX8	1344	1.93963	1.28852	1.99391	1.3648	-0.076279
UNC5B	2802	1.95569	1.29565	1.99889	1.37192	-0.0762691
GAS2L2	2634	1.96092	1.28097	1.98467	1.35722	-0.0762554
HAX1	837	1.97396	1.25284	1.99384	1.32907	-0.076232
TAL1	555	1.96594	1.25891	1.98695	1.33512	-0.0762052
ZNF169	1623	1.99336	1.27925	1.99773	1.35544	-0.0761897
NLRC3	3258	1.97332	1.29456	1.99831	1.37075	-0.0761873
ACP5	963	1.97247	1.28222	1.99866	1.3584	-0.0761724
GALNT15	1830	1.976	1.2879	1.99837	1.36407	-0.0761707
SH3D21	894	1.9599	1.24013	1.96849	1.3163	-0.0761645
TRPV6	2172	1.95681	1.29592	1.99867	1.37207	-0.0761509
PLD3	1473	1.96134	1.29069	1.99889	1.36683	-0.0761396
FOXN4	1554	1.95199	1.28308	1.99328	1.3592	-0.076116
POU4F2	1227	1.91989	1.2694	1.99141	1.34551	-0.0761051
CAPN12	2133	1.93816	1.28725	1.99174	1.36333	-0.0760774
GPX5	423	1.99497	1.24065	1.99271	1.31669	-0.0760421
PODN	1977	1.96166	1.28902	1.99867	1.36506	-0.0760359
C1QTNF1	858	1.94378	1.27007	1.99182	1.3461	-0.0760229
SOWAHA	1635	1.88945	1.27666	1.97632	1.35266	-0.0760049
KLK14	804	1.92069	1.26707	1.99064	1.34307	-0.0759943
ZNF408	2139	1.95114	1.27949	1.98802	1.35548	-0.07599
KCNA7	1356	1.90639	1.28377	1.9899	1.35976	-0.0759851
S100A1	402	1.96103	1.23983	1.99064	1.31579	-0.0759589
PIEZO1	6186	1.9695	1.29644	1.99831	1.37239	-0.0759552
TCEAL7	303	1.93525	1.19689	1.9608	1.27285	-0.0759549
CENPA	405	1.96866	1.2229	1.98657	1.29885	-0.0759543
IGHMBP2	2406	1.91902	1.2911	1.99146	1.36705	-0.075951
LOXL4	2277	1.96132	1.29069	1.99133	1.36663	-0.0759407
PHYHIP	984	1.95555	1.28758	1.99692	1.36351	-0.0759303
ATOH7	459	1.90005	1.23944	1.98024	1.31533	-0.0758858
C10orf54	939	1.9544	1.2813	1.99612	1.35718	-0.0758801
TRIB3	1077	1.95659	1.27842	1.9898	1.35429	-0.0758736
FZD9	936	1.91827	1.27313	1.99274	1.34899	-0.0758603
CCDC96	1218	1.86872	1.22241	1.93614	1.29824	-0.0758251
ZNF300	1794	1.96092	1.26441	1.97817	1.34022	-0.0758109
BARX1	768	1.90874	1.24377	1.97728	1.31954	-0.0757701
PRX	4305	1.92258	1.25484	1.97896	1.33061	-0.0757663
S100A9	357	1.92707	1.20915	1.9676	1.2849	-0.0757489
PACSIN3	1269	1.9365	1.26361	1.97537	1.33934	-0.0757368
DAB2IP	3585	1.93437	1.29383	1.99487	1.36956	-0.0757345
WDR38	942	1.98211	1.27527	1.99674	1.35097	-0.0756933
ADRB3	1218	1.90249	1.27349	1.97806	1.34917	-0.0756831
MAVS	1548	1.96636	1.28619	1.98976	1.36186	-0.0756688
IQCC	1398	1.96041	1.26882	1.97705	1.34449	-0.0756632
ZSCAN30	1482	1.97669	1.27125	1.98019	1.34687	-0.0756212
C15orf59	879	1.95052	1.26973	1.98856	1.34531	-0.0755728
FOXS1	993	1.93947	1.26646	1.98679	1.34202	-0.0755636
PDZD4	1911	1.92919	1.2795	1.9807	1.35505	-0.075547
CHID1	1182	1.95173	1.28178	1.99448	1.35732	-0.075544
PPP1R15A	1920	1.96593	1.25527	1.97402	1.33082	-0.0755434
DRAXIN	1053	1.94832	1.27556	1.98609	1.3511	-0.0755415
SLC35E2B	1278	1.93993	1.28617	1.99674	1.36169	-0.0755228
SLC27A1	1782	1.95149	1.28949	1.99365	1.36501	-0.07552
UBL7	1143	1.97721	1.28492	1.99596	1.36041	-0.0754889
JPH3	2250	1.91664	1.28424	1.98563	1.3597	-0.0754658
CYB5R3	906	1.96227	1.27917	1.99756	1.35464	-0.0754647
SLC35C1	1095	1.96733	1.28362	1.99257	1.35908	-0.0754601
B3GNT7	1206	1.94633	1.29088	1.99869	1.36633	-0.0754546
AAMDC	369	1.9815	1.22811	1.9747	1.30356	-0.0754472
CIDEC	717	1.9893	1.27342	1.99693	1.34885	-0.075433
FAM174B	447	1.90148	1.24551	1.99354	1.32093	-0.0754206
MICAL1	3195	1.976	1.28987	1.99457	1.36528	-0.0754077
IGLON5	942	1.9266	1.28283	1.99783	1.35823	-0.0753959
CDH16	2466	1.97993	1.2969	1.99752	1.37228	-0.0753763
C22orf23	654	1.95545	1.25245	1.98034	1.32778	-0.0753314
KIAA1683	4032	1.95812	1.2861	1.98509	1.36142	-0.0753227
TJAP1	1671	1.96816	1.27281	1.98618	1.34812	-0.075316
AQP6	756	1.96064	1.27113	1.99246	1.34643	-0.075304
OR51Q1	954	1.95531	1.27311	1.98001	1.3484	-0.0752957
JUP	2229	1.9554	1.29488	1.9953	1.37016	-0.0752761
BAG3	1548	1.9324	1.26375	1.96766	1.33901	-0.0752666
FAM20C	855	1.96103	1.27736	1.99709	1.35262	-0.0752612
NRBP2	774	1.95045	1.26953	1.99679	1.34478	-0.0752503
ASB2	1755	1.94595	1.29462	1.99839	1.36984	-0.0752217
PLAC8L1	537	1.99252	1.26515	1.99385	1.34035	-0.0752028
VSTM2L	615	1.90969	1.26649	1.98949	1.34169	-0.0751959
LIMS2	1095	1.97647	1.27502	1.99596	1.3502	-0.0751832
GKN1	600	1.9954	1.26319	1.99091	1.33836	-0.0751755
RELT	1308	1.9583	1.27875	1.9862	1.35391	-0.0751599
IL1B	804	1.97966	1.27437	1.99781	1.34953	-0.0751574
IRX3	1509	1.8804	1.26707	1.97642	1.34221	-0.0751452
ITGB7	2397	1.97771	1.29357	1.9954	1.36871	-0.0751399
PAQR9	1134	1.9398	1.27719	1.98191	1.35233	-0.0751388
FAM110D	822	1.88585	1.25763	1.96297	1.33274	-0.075104
RPAIN	660	1.99118	1.2627	1.99339	1.33779	-0.0750912
SLC8A2	2769	1.92776	1.29437	1.99335	1.36944	-0.0750746
RRP9	1251	1.94607	1.28017	1.99202	1.35524	-0.0750732
SLC31A2	426	1.97736	1.24544	1.97971	1.32051	-0.0750722
RAB40C	846	1.976	1.28276	1.99754	1.35783	-0.075065
CABP4	831	1.92712	1.25823	1.97366	1.33328	-0.0750554
PDZD3	1698	1.97064	1.28279	1.98946	1.35784	-0.0750468
HK3	2763	1.96029	1.29336	1.99245	1.36835	-0.0749971
CRYBA4	591	1.96794	1.25528	1.98698	1.33027	-0.074985
COL9A3	2055	1.83474	1.19316	1.90152	1.26815	-0.0749843
GCAT	1302	1.96773	1.2882	1.99634	1.36314	-0.0749474
ABTB2	2517	1.96659	1.29709	1.99938	1.37203	-0.0749363
MAFG	483	1.90393	1.22697	1.96799	1.3019	-0.0749333
C15orf52	1614	1.94749	1.26391	1.96616	1.33883	-0.0749171
C12orf74	600	1.99292	1.26442	1.99438	1.33925	-0.0748301
LLGL1	3192	1.96624	1.29845	1.99725	1.37325	-0.0747989
ARHGAP30	3228	1.93977	1.27475	1.97347	1.34955	-0.0747987
PASK	3828	1.94016	1.29528	1.99494	1.37006	-0.0747873
HAGH	930	1.98638	1.27884	1.99394	1.35362	-0.0747778
CPSF4L	447	1.96524	1.24628	1.99456	1.32104	-0.0747566
VGLL1	762	1.99784	1.27302	1.99677	1.34776	-0.0747445
POU6F1	1701	1.95337	1.27321	1.98067	1.34795	-0.0747434
C10orf113	423	1.99269	1.24508	1.99479	1.31981	-0.0747248
MGMT	441	1.92264	1.24119	1.98314	1.31589	-0.0747032
TMEM39B	1479	1.9717	1.28493	1.99005	1.35963	-0.0747032
OR5C1	897	1.95128	1.27101	1.98447	1.3457	-0.0746934
CC2D1B	2577	1.97422	1.28063	1.98428	1.35531	-0.0746751
CBX7	690	1.93398	1.25135	1.98611	1.32601	-0.0746663
MPST	810	1.90571	1.276	1.98649	1.35067	-0.0746618
ARHGEF15	2529	1.95765	1.28858	1.98841	1.36324	-0.0746612
AGER	1260	1.9654	1.27176	1.98617	1.34642	-0.0746584
SLAMF9	777	1.99417	1.27685	1.99699	1.35146	-0.074615
HOXA3	1329	1.90473	1.26243	1.97072	1.33704	-0.0746086
HES7	678	1.85963	1.23326	1.95982	1.30786	-0.0746058
METRN	849	1.9278	1.27228	1.98672	1.34688	-0.074599
FAM219B	597	1.95287	1.26899	1.98888	1.34353	-0.0745461
HCRTR1	837	1.96335	1.27322	1.99343	1.34776	-0.0745444
CLDN15	681	1.95975	1.26958	1.99032	1.34411	-0.0745334
PRICKLE4	1161	1.9479	1.27231	1.98685	1.34683	-0.0745286
C11orf31	357	1.87487	1.19979	1.97009	1.27431	-0.0745196
ENG	1962	1.96294	1.29911	1.99898	1.37362	-0.0745141
LEPREL2	2208	1.93982	1.27849	1.98531	1.35298	-0.0744965
ZNF567	1842	1.94341	1.25713	1.96957	1.33163	-0.0744947
SRRM4	1674	1.91358	1.24663	1.98212	1.32112	-0.074491
FAM193B	1521	1.94672	1.26912	1.98274	1.34361	-0.0744851
STAR	744	1.97916	1.26751	1.98683	1.34199	-0.0744844
MAP4K2	2460	1.96628	1.29716	1.99887	1.37164	-0.0744836
ZNF454	1542	1.96873	1.26156	1.98274	1.33599	-0.0744225
GCSAM	531	1.97116	1.24375	1.9807	1.31817	-0.0744176
PGLYRP1	582	1.92966	1.27117	1.99354	1.34558	-0.0744109
ZNF684	1137	1.95982	1.25906	1.98181	1.33345	-0.0743929
TMEM140	567	1.93828	1.25291	1.98182	1.32727	-0.0743583
TELO2	2139	1.96255	1.28971	1.99691	1.36406	-0.074351
ANKLE1	1812	1.9512	1.28071	1.98666	1.35505	-0.0743373
ZNF786	2325	1.96073	1.28025	1.99618	1.35457	-0.0743143
LCNL1	324	1.91321	1.19028	1.93908	1.26456	-0.0742769
CNPPD1	1233	1.97184	1.28268	1.9911	1.35694	-0.0742606
ALX3	753	1.93992	1.26512	1.99332	1.33937	-0.0742568
SIGIRR	1464	1.93641	1.28859	1.9891	1.36283	-0.0742393
ARVCF	2889	1.93709	1.29021	1.98581	1.36445	-0.0742388
LDHD	1524	1.97224	1.29255	1.99579	1.36678	-0.0742254
SPACA3	588	1.98519	1.27158	1.99753	1.3458	-0.0742166
GJB3	813	1.97599	1.27755	1.99485	1.35173	-0.0741758
LBX1	840	1.90478	1.26332	1.98174	1.33747	-0.0741529
TPST2	1131	1.96119	1.28993	1.99701	1.36402	-0.0740915
TGFA	660	1.95315	1.25481	1.98658	1.3289	-0.0740847
MSC	570	1.88207	1.25394	1.98154	1.32801	-0.0740679
A3GALT2	1020	1.93304	1.27217	1.99223	1.34622	-0.0740501
NDUFAF3	555	1.94106	1.27389	1.99269	1.34794	-0.0740484
STMN2	480	1.9448	1.20595	1.9509	1.28	-0.0740469
TP53RK	447	1.95432	1.249	1.99007	1.32305	-0.0740449
AVP	546	1.90862	1.23787	1.98633	1.31192	-0.0740428
QPRT	969	1.94444	1.27266	1.98374	1.34671	-0.0740414
ZNF142	4899	1.97379	1.29334	1.99436	1.36738	-0.0740345
WNT3A	1143	1.92052	1.28586	1.99349	1.35988	-0.0740183
MAP1LC3C	378	1.95881	1.24	1.98804	1.31401	-0.0740136
TM6SF2	1128	1.96688	1.27478	1.98657	1.34879	-0.0740123
RTP2	678	1.9702	1.26394	1.99538	1.33792	-0.0739753
SAMD5	528	1.90703	1.26767	1.99083	1.34163	-0.0739627
LRCH4	2076	1.95758	1.28943	1.99218	1.36338	-0.0739484
EGR1	1620	1.94104	1.28344	1.98666	1.35738	-0.0739402
DFNB31	2388	1.9231	1.29222	1.99152	1.36615	-0.0739328
EMP3	321	1.9693	1.22871	1.97249	1.30264	-0.0739296
OR2W3	945	1.97745	1.28007	1.98911	1.35398	-0.0739094
SMO	2376	1.95625	1.29544	1.99756	1.36933	-0.073897
C11orf1	273	1.99056	1.21193	1.99434	1.28582	-0.0738931
SPNS1	1278	1.93414	1.27932	1.97878	1.3532	-0.0738797
S100A8	279	1.95836	1.20127	1.9576	1.27512	-0.0738532
SERINC2	1389	1.96536	1.28523	1.98959	1.35907	-0.0738372
DAB2IP	3414	1.93601	1.29275	1.99452	1.36658	-0.073831
SHISA2	852	1.91072	1.26993	1.99241	1.34374	-0.0738115
GAS2L1	2040	1.91615	1.27709	1.9706	1.35089	-0.0738046
CCDC137	837	1.91038	1.23412	1.96235	1.30792	-0.0738008
EPS8L2	2151	1.94356	1.28894	1.9939	1.36274	-0.0737986
PRICKLE3	1809	1.95197	1.28692	1.99235	1.36071	-0.0737953
HSD11B1L	855	1.92754	1.27251	1.98794	1.3463	-0.0737898
SYT11	1260	1.9397	1.2868	1.997	1.36057	-0.0737684
C1QL2	864	1.9072	1.26797	1.98557	1.34174	-0.0737678
SEPW1	252	1.98134	1.18997	1.97375	1.26371	-0.0737435
DMP1	1545	1.94793	1.23154	1.96324	1.30528	-0.0737423
PSCA	366	1.94431	1.22953	1.99437	1.30326	-0.0737286
ZNF260	1239	1.94549	1.2355	1.97207	1.30913	-0.0736344
OR56B4	960	1.98146	1.27912	1.98717	1.35274	-0.0736262
ASB13	837	1.94559	1.2828	1.99721	1.35641	-0.0736102
SPTBN2	7170	1.93914	1.28476	1.98333	1.35837	-0.0736045
CLDN5	657	1.89959	1.25241	1.97823	1.32598	-0.0735734
MB	369	1.96836	1.2166	1.96452	1.29014	-0.0735341
OR13J1	936	1.97937	1.27641	1.98782	1.34994	-0.0735305
SLC25A22	969	1.94539	1.27962	1.99817	1.35313	-0.0735089
DXO	1191	1.97219	1.2893	1.99585	1.36278	-0.0734809
CALCOCO1	2076	1.96984	1.27531	1.98356	1.34878	-0.0734773
SLC16A11	1410	1.8974	1.25835	1.96013	1.33181	-0.0734635
S100A14	315	1.93853	1.22289	1.98715	1.29632	-0.073426
ZNF470	1878	1.96913	1.27086	1.98594	1.34428	-0.0734164
ADAMTS10	3309	1.93371	1.30032	1.99415	1.37371	-0.0733883
R3HDML	759	1.96573	1.26433	1.99779	1.33771	-0.07338
FGFR3	2598	1.91907	1.29502	1.98828	1.3684	-0.0733793
DLX3	861	1.92004	1.26817	1.98461	1.34153	-0.0733552
IRAK2	1830	1.99581	1.29251	1.99859	1.36582	-0.0733154
CCL14	288	1.98448	1.23099	1.98966	1.3043	-0.0733106
SELPLG	1245	1.94539	1.26528	1.97803	1.33858	-0.0733029
HMOX1	867	1.95694	1.26745	1.9951	1.34073	-0.0732757
EMR2	1914	1.99419	1.29406	1.99471	1.36733	-0.0732708
RAI2	1590	1.96989	1.28457	1.99314	1.35783	-0.0732629
ARL9	519	1.9955	1.26418	1.99406	1.33744	-0.0732554
PLA2G4D	2457	1.98349	1.29267	1.99912	1.36592	-0.0732458
MAML1	3045	1.94272	1.27992	1.98278	1.35316	-0.0732388
FBXO17	852	1.91409	1.27243	1.98607	1.34565	-0.0732186
FZD1	1947	1.93542	1.29334	1.99714	1.36655	-0.0732157
TUBGCP6	4842	1.95016	1.29939	1.99688	1.3726	-0.0732138
MAP9	1938	1.8915	1.22396	1.93895	1.29717	-0.0732045
HS3ST6	1029	1.89953	1.27763	1.98702	1.35083	-0.0731959
ZBED2	642	1.93314	1.22276	1.95292	1.29593	-0.0731664
MAMSTR	1161	1.92259	1.2734	1.97979	1.34656	-0.0731639
RTDR1	1017	1.9803	1.28007	1.99724	1.35322	-0.073147
DEFB116	300	1.97938	1.22115	1.97958	1.29429	-0.0731406
AGPAT1	849	1.97648	1.27774	1.99391	1.35081	-0.0730697
IBA57	1065	1.92558	1.27586	1.98485	1.34892	-0.0730656
KLK6	579	1.94233	1.27004	1.99641	1.34306	-0.0730267
NME4	489	1.96841	1.26774	1.9925	1.34076	-0.0730163
LLGL2	3222	1.93382	1.29828	1.99585	1.37128	-0.0730092
CMA1	735	1.99746	1.27349	1.99653	1.34649	-0.0730048
ZNF503	1968	1.8891	1.26984	1.97269	1.34283	-0.072991
ACTL7B	1254	1.96022	1.28656	1.99661	1.35955	-0.0729903
OR10K2	939	1.94801	1.26753	1.96784	1.34051	-0.0729736
PIK3R5	2634	1.96725	1.29621	1.99837	1.36918	-0.0729635
TMEM98	681	1.99167	1.27679	1.99739	1.34975	-0.072957
C1orf53	435	1.90001	1.23955	1.96871	1.31248	-0.0729366
IQCE	1848	1.93915	1.27122	1.97801	1.34414	-0.0729204
GDF11	1215	1.94673	1.29106	1.99706	1.36397	-0.0729101
DUS1L	1419	1.94847	1.28575	1.99527	1.35864	-0.0728896
CYP2D6	1551	1.9538	1.29386	1.99732	1.36673	-0.0728704
SOX8	1389	1.91539	1.28347	1.98642	1.35632	-0.0728505
KIAA1430	1305	1.91813	1.25761	1.96962	1.33044	-0.0728318
SYNPO2L	2937	1.94447	1.27697	1.97078	1.34979	-0.0728203
MGST2	441	1.97569	1.25245	1.98652	1.32525	-0.0727997
OPRL1	558	1.96109	1.27007	1.997	1.34287	-0.0727984
PROP1	675	1.95893	1.24681	1.97173	1.3196	-0.0727946
ADORA1	576	1.93485	1.26475	1.99312	1.33752	-0.0727738
PLEKHO2	1473	1.9653	1.27016	1.97898	1.34293	-0.0727684
SH2B3	1134	1.94015	1.2883	1.99531	1.36107	-0.0727667
NUCB1	1374	1.94319	1.26126	1.97425	1.33402	-0.072764
ARL16	432	1.95368	1.25753	1.99797	1.33029	-0.0727631
CRYGD	525	1.96577	1.252	1.99485	1.32476	-0.0727612
CTSD	1233	1.94308	1.28994	1.99775	1.3627	-0.0727543
VASP	1200	1.91541	1.25902	1.96286	1.33177	-0.0727488
C12orf23	351	1.97924	1.21753	1.96863	1.29026	-0.0727295
RMND5B	1182	1.99067	1.28404	1.99736	1.35676	-0.0727191
CPSF3L	1803	1.95907	1.29106	1.99467	1.36377	-0.0727089
PMCH	444	1.9388	1.23686	1.9818	1.30957	-0.0727081
TOB2	1038	1.96496	1.28365	1.9989	1.35636	-0.0727062
HCN4	3465	1.931	1.29987	1.99436	1.37257	-0.0727
FLAD1	1731	1.93995	1.2912	1.99741	1.36388	-0.0726859
MORN2	240	1.9512	1.18931	1.98884	1.262	-0.0726819
PRODH2	1521	1.9707	1.28803	1.99372	1.36071	-0.0726812
PLTP	1491	1.97721	1.29361	1.99892	1.36628	-0.0726756
CAMP	501	1.96292	1.25788	1.9909	1.33055	-0.0726712
TMEM132B	3078	1.92835	1.29913	1.99512	1.3718	-0.0726682
WDR83	948	1.95067	1.28075	1.99164	1.35341	-0.0726553
RGS17	633	1.97211	1.26384	1.99026	1.33647	-0.0726355
GABRG3	930	1.93839	1.28176	1.99657	1.35435	-0.0725937
TRUB2	894	1.96471	1.28342	1.99423	1.35596	-0.0725377
VWA7	2583	1.97546	1.2957	1.99599	1.36823	-0.0725332
PTBP1	1674	1.94508	1.2901	1.99773	1.36262	-0.0725188
CACFD1	516	1.9223	1.26588	1.99213	1.33839	-0.0725148
KRT71	1440	1.96988	1.28208	1.98783	1.35459	-0.0725093
ZFP82	1563	1.96694	1.2674	1.98542	1.3399	-0.0725036
JAK3	3267	1.96541	1.30056	1.99838	1.37305	-0.0724981
KCNJ14	1305	1.92225	1.28193	1.98896	1.35442	-0.0724964
APOA2	297	1.98897	1.21411	1.99294	1.2866	-0.0724959
CLEC10A	894	1.99772	1.27835	1.99557	1.35084	-0.0724909
KHK	897	1.96604	1.2798	1.99237	1.35226	-0.0724678
TMEM177	936	1.96793	1.27807	1.98963	1.35049	-0.0724283
LDLRAD1	621	1.97085	1.26896	1.99454	1.34139	-0.0724225
KRT73	1614	1.97225	1.28648	1.98923	1.35889	-0.0724141
SOX15	624	1.93185	1.26569	1.9869	1.33809	-0.072405
PNCK	1176	1.97196	1.28487	1.99831	1.35727	-0.072393
DMPK	1965	1.93806	1.28832	1.98842	1.3607	-0.0723812
PORCN	1371	1.96705	1.27904	1.98668	1.35141	-0.0723688
PPAP2C	663	1.93515	1.27601	1.99184	1.34837	-0.072355
KIAA0141	1515	1.97563	1.28223	1.99192	1.35458	-0.0723464
ZNF513	1632	1.94375	1.27848	1.98505	1.35078	-0.0723075
MON1A	1668	1.94814	1.28912	1.99709	1.36142	-0.0723052
FERMT3	2001	1.95509	1.29446	1.99701	1.36676	-0.072299
ORAI3	888	1.96179	1.2703	1.99292	1.34258	-0.0722791
CYGB	573	1.94889	1.26576	1.99315	1.33802	-0.0722628
2012-09-01	1119	1.97217	1.29263	1.9958	1.36488	-0.0722553
PLEKHG4	3546	1.97118	1.2957	1.99516	1.36795	-0.0722538
ZNF829	1284	1.95706	1.25779	1.9771	1.33005	-0.0722533
PTGES3	483	1.91879	1.23064	1.97627	1.30289	-0.0722468
CHRND	1548	1.96481	1.29497	1.99753	1.36719	-0.0722225
KCNC4	1896	1.93039	1.29177	1.99449	1.36398	-0.0722045
GLT6D1	759	1.92471	1.27452	1.99468	1.34673	-0.0722029
WFDC2	381	1.96689	1.22201	1.98971	1.29421	-0.0722011
TMEM203	411	1.92168	1.22818	1.96312	1.30038	-0.0721989
FAM78A	852	1.9456	1.28245	1.99682	1.35463	-0.0721814
SFXN3	984	1.98521	1.28957	1.9989	1.36175	-0.0721809
ALDOA	1251	1.98667	1.28981	1.99226	1.36199	-0.0721759
NOVA2	1440	1.91964	1.27299	1.98683	1.34516	-0.0721695
SLC35A1	1014	1.971	1.28292	1.99399	1.35508	-0.0721584
ZNF181	1524	1.94333	1.26702	1.97721	1.33917	-0.0721454
NICN1	642	1.97969	1.2765	1.99813	1.34864	-0.0721391
IKZF4	1452	1.97489	1.29716	1.99686	1.36924	-0.0720847
C1QTNF6	846	1.93162	1.27676	1.99251	1.34882	-0.0720663
TIMM13	288	1.93637	1.20496	1.97289	1.27702	-0.0720573
TRIM8	1653	1.95415	1.28981	1.99697	1.36184	-0.0720324
BRICD5	684	1.96305	1.2748	1.99505	1.34682	-0.0720196
TCF21	522	1.9452	1.2615	1.9897	1.33351	-0.0720125
CCDC22	1857	1.97255	1.28592	1.98961	1.35793	-0.0720098
OR10W1	936	1.96108	1.28332	1.98628	1.35532	-0.0719975
TMED1	684	1.96137	1.27551	1.99378	1.34749	-0.0719775
CSF1	1662	1.96459	1.2876	1.9946	1.35957	-0.0719771
CDK10	1083	1.95726	1.29153	1.99707	1.3635	-0.0719702
BATF	378	1.94212	1.2181	1.98259	1.29006	-0.0719688
KLHL35	1314	1.93685	1.28513	1.98742	1.35707	-0.071938
ZNF891	780	1.9681	1.26151	1.98383	1.33345	-0.0719347
PEX16	1041	1.95885	1.28721	1.99897	1.35913	-0.071914
HCFC1	6252	1.93901	1.29418	1.98639	1.36609	-0.0719125
ZNHIT2	1209	1.90126	1.26556	1.97438	1.33745	-0.0718958
C6orf222	1953	1.97355	1.26776	1.98179	1.33965	-0.0718914
ANKRD34A	1488	1.88954	1.27207	1.97124	1.34396	-0.0718898
MYO19	2316	1.98847	1.2986	1.99832	1.37048	-0.0718766
KATNBL1	915	1.9342	1.2777	1.9845	1.34957	-0.0718647
UROD	1104	1.98049	1.28515	1.99471	1.357	-0.0718511
HTR3D	1302	1.99319	1.29226	1.99535	1.3641	-0.0718375
DLX2	978	1.90848	1.26171	1.98612	1.33354	-0.0718296
ZNF32	822	1.98041	1.26913	1.99509	1.34093	-0.0718015
FTSJ2	714	1.98725	1.27929	1.99672	1.35109	-0.0717959
WNT11	1065	1.95534	1.28341	1.99505	1.35519	-0.0717849
TIMP1	501	1.98486	1.27021	1.99741	1.342	-0.0717847
BCL2L2	582	1.95306	1.25771	1.97655	1.32949	-0.0717833
CRLF1	1128	1.94306	1.2909	1.99697	1.36267	-0.0717784
IRF2BP1	1755	1.90817	1.28065	1.979	1.3524	-0.0717556
DUSP23	453	1.92873	1.26011	1.99035	1.33186	-0.0717469
FAM65A	3639	1.97071	1.29914	1.9941	1.37088	-0.0717357
ETV7	1026	1.97393	1.28177	1.99611	1.35348	-0.0717144
MAPKAPK3	1155	1.95842	1.28441	1.99135	1.35613	-0.0717122
GLIPR2	411	1.97375	1.23261	1.98475	1.30431	-0.0717022
ESPL1	6108	1.98833	1.29853	1.99904	1.37023	-0.0716952
AIM1L	1851	1.96011	1.28968	1.9934	1.36135	-0.0716618
NFKBIL1	1143	1.95192	1.26488	1.97327	1.33649	-0.0716153
SP6	1131	1.90778	1.26934	1.98184	1.34094	-0.0716038
SH2B2	1587	1.92544	1.28997	1.99028	1.36156	-0.0715893
IL8	384	1.97772	1.23606	1.99039	1.30765	-0.0715892
RAB11B	657	1.96675	1.27366	1.98891	1.34525	-0.071588
SERPINF2	1473	1.98285	1.28515	1.99858	1.35672	-0.0715741
RPL28	411	1.94387	1.2446	1.97987	1.31617	-0.0715718
R3HCC1	1368	1.96104	1.27284	1.99055	1.34441	-0.0715661
CCL11	288	1.98335	1.19074	1.97373	1.26227	-0.0715354
PRELP	1146	1.95547	1.27584	1.97891	1.34737	-0.0715322
ART1	981	1.95677	1.28167	1.99728	1.35318	-0.0715047
MYOZ3	738	1.95795	1.27329	1.9939	1.34479	-0.0715011
SLC16A13	1275	1.93959	1.27397	1.97444	1.34547	-0.0715
WNT4	1056	1.94069	1.27995	1.9931	1.35142	-0.0714684
DERL3	708	1.95741	1.24922	1.97733	1.32069	-0.0714683
NPAS4	2397	1.97515	1.2936	1.99519	1.36505	-0.071447
KLRF1	702	1.93509	1.26175	1.97968	1.33318	-0.0714288
EFCAB4B	1164	1.97129	1.24858	1.97125	1.32	-0.0714174
MAN2C1	3123	1.96595	1.29756	1.99673	1.36896	-0.0713996
ABHD8	1299	1.96295	1.29316	1.99645	1.36456	-0.0713944
PMEL	1977	1.99171	1.29414	1.99643	1.36553	-0.0713916
TAL2	318	1.97316	1.2345	1.98269	1.30589	-0.0713903
CYSTM1	309	1.94971	1.15062	1.96367	1.22199	-0.0713796
DEFB124	216	1.98924	1.20713	1.99262	1.27851	-0.0713759
ODF3B	822	1.87497	1.25493	1.95929	1.3263	-0.0713721
SEC31B	3543	1.99495	1.2994	1.99787	1.37076	-0.0713683
C12orf73	213	1.96269	1.18814	1.97566	1.25946	-0.0713235
POLL	1731	1.9794	1.29452	1.9936	1.36582	-0.0713073
XYLT2	2598	1.96033	1.30059	1.99683	1.37188	-0.0712951
CAMK2B	1659	1.93079	1.29609	1.99381	1.36731	-0.0712207
ID1	465	1.92365	1.25725	1.98634	1.32847	-0.0712137
ASB6	1053	1.96015	1.28902	1.99949	1.36021	-0.0711977
OR7C1	903	1.97451	1.27005	1.96904	1.34122	-0.0711681
C11orf73	537	1.98196	1.2707	1.99571	1.34187	-0.0711639
LLPH	384	1.8655	1.17988	1.9138	1.25104	-0.0711514
ARHGDIA	615	1.94107	1.26527	1.98009	1.33642	-0.0711464
NLE1	1113	1.95884	1.2876	1.99594	1.35875	-0.071145
LCN12	744	1.92259	1.26518	1.98775	1.33631	-0.0711308
FAM159A	570	1.96014	1.26787	1.99251	1.339	-0.0711294
CTU2	1686	1.97667	1.29449	1.9967	1.36561	-0.0711133
PLA2G5	417	1.98787	1.25093	1.98962	1.32203	-0.0711062
OR2B11	954	1.96832	1.28227	1.98888	1.35336	-0.0710918
IGSF21	1395	1.95199	1.29792	1.99833	1.36899	-0.0710698
PNPLA5	1284	1.95495	1.29379	1.99772	1.36484	-0.0710566
C19orf52	678	1.87658	1.25513	1.97608	1.32617	-0.0710424
NOX5	2289	1.98286	1.29978	1.99931	1.37082	-0.0710385
FAM216B	417	1.97154	1.24198	1.98715	1.31301	-0.0710291
CCDC91	1329	1.93519	1.24899	1.95813	1.31999	-0.0710042
OPN4	1464	1.9656	1.29284	1.9934	1.36383	-0.0709942
PHOSPHO2	726	1.92719	1.26987	1.98476	1.34085	-0.070972
ARSE	1014	1.92097	1.27572	1.99115	1.34666	-0.0709383
TYRO3	2673	1.97626	1.30072	1.99649	1.37166	-0.070935
RTKN	1653	1.96376	1.29158	1.99348	1.36249	-0.0709142
PELI3	1407	1.93931	1.29137	1.98821	1.36227	-0.0709013
SEMA4C	2475	1.96377	1.29945	1.99777	1.37034	-0.0708924
TCF25	1959	1.94465	1.29316	1.99604	1.36405	-0.0708883
CNP	1260	1.97603	1.28112	1.98887	1.352	-0.0708852
MPZ	774	1.93735	1.28023	1.99667	1.3511	-0.0708655
C2orf70	606	1.94506	1.27027	1.99589	1.34111	-0.0708417
SASH3	1143	1.9735	1.27469	1.9863	1.34553	-0.0708388
ACCS	1404	1.98497	1.29496	1.99827	1.36579	-0.0708256
WDR62	4587	1.97967	1.30597	1.9989	1.37673	-0.0707612
FADS3	1125	1.95859	1.28094	1.99397	1.35169	-0.0707486
TMEM200B	924	1.86655	1.26238	1.96196	1.33312	-0.0707482
RDH5	903	1.97307	1.28491	1.99357	1.35566	-0.0707435
RAB44	459	1.992	1.27227	1.99653	1.34299	-0.0707172
2004-03-01	1239	1.97165	1.28882	1.99636	1.35951	-0.0706874
AZIN1	1314	1.95801	1.28672	1.9872	1.3574	-0.0706857
SRR	1020	1.9912	1.29033	1.99498	1.361	-0.0706714
UNC5CL	1050	1.9613	1.28575	1.99614	1.3564	-0.0706531
ANGPTL3	933	1.90467	1.2641	1.96928	1.33476	-0.070653
ZNF154	1314	1.99136	1.26514	1.99585	1.33579	-0.0706497
CA4	942	1.97753	1.27599	1.99331	1.34664	-0.0706405
CCS	825	1.94643	1.27634	1.98681	1.34698	-0.0706372
C10orf95	786	1.89163	1.2415	1.94146	1.31212	-0.0706229
ABCD1	2208	1.9599	1.30001	1.9976	1.37062	-0.0706125
NEIL1	1167	1.96828	1.28455	1.9936	1.35515	-0.0705989
NUDT16	282	1.90134	1.22333	1.97942	1.29393	-0.0705974
DUS4L	816	1.94035	1.28114	1.9904	1.35174	-0.0705961
ASNA1	738	1.97241	1.28055	1.99225	1.35113	-0.0705768
MARK4	2259	1.93046	1.29607	1.99427	1.36663	-0.070563
LENEP	186	1.92323	1.16455	1.99021	1.2351	-0.0705471
CCDC61	1326	1.91946	1.28469	1.98379	1.35522	-0.0705297
SLC43A2	1719	1.98363	1.29322	1.99462	1.36373	-0.070511
MAP6D1	579	1.88973	1.26203	1.97711	1.33253	-0.0704993
E2F1	1311	1.93988	1.28231	1.99255	1.35281	-0.0704983
ANO8	3690	1.94329	1.29138	1.99039	1.36186	-0.0704783
MAPK7	2430	1.9612	1.29245	1.98603	1.3629	-0.0704504
TTLL12	1689	1.95726	1.29407	1.9989	1.3645	-0.0704299
CHST3	1413	1.94208	1.28572	1.99672	1.35615	-0.0704288
VARS2	3192	1.97612	1.29901	1.99497	1.36943	-0.0704245
CDK18	1506	1.96731	1.2961	1.99727	1.36652	-0.070419
KRTDAP	297	1.99517	1.22389	1.99266	1.29427	-0.0703767
RITA1	549	1.93679	1.25371	1.97206	1.32408	-0.0703706
C1orf185	582	1.94269	1.25902	1.98948	1.32938	-0.0703522
NUPR1	300	1.94511	1.20793	1.96912	1.27828	-0.0703412
HBEGF	624	1.98352	1.2687	1.99396	1.33903	-0.0703304
DNASE2	1083	1.9779	1.28788	1.99818	1.35819	-0.0703055
DCAF15	1806	1.9669	1.29953	1.99873	1.36983	-0.0703028
KCNG4	1521	1.96015	1.29456	1.99682	1.36486	-0.0703012
RILP	1149	1.92049	1.26086	1.97498	1.33116	-0.0702992
RIT1	681	1.93915	1.27355	1.98853	1.34384	-0.0702861
CACTIN	2493	1.93779	1.28732	1.99027	1.35759	-0.0702671
SNX8	1371	1.95028	1.29067	1.99789	1.36093	-0.0702541
CETN3	504	1.87714	1.20952	1.95421	1.27975	-0.0702318
CD320	789	1.9681	1.27572	1.99541	1.34593	-0.070208
P2RY2	1131	1.96142	1.28246	1.9902	1.35266	-0.0702031
GAL3ST1	1272	1.94792	1.29147	1.99914	1.36167	-0.0701996
IPO4	3243	1.97459	1.29594	1.99899	1.36614	-0.0701984
TMEM179B	660	1.94535	1.26564	1.98479	1.33583	-0.0701875
CATSPER2	192	1.99036	1.18325	1.99078	1.25343	-0.0701856
MAST3	3378	1.95807	1.30329	1.99809	1.37347	-0.0701808
SRCIN1	3531	1.92613	1.29222	1.98615	1.3624	-0.0701808
COL2A1	4101	1.93628	1.2064	1.90154	1.27658	-0.0701766
HOXD1	777	1.90324	1.26073	1.98372	1.33089	-0.0701652
ZBTB16	1791	1.97002	1.29336	1.99557	1.36351	-0.0701499
AAR2	987	1.98389	1.28198	1.99765	1.35213	-0.0701479
C11orf84	1146	1.94429	1.27385	1.98202	1.344	-0.0701406
ZNF511	729	1.94232	1.27714	1.99435	1.34728	-0.0701381
UBOX5	1626	1.99026	1.29561	1.99853	1.36575	-0.0701341
SPDYC	885	1.96376	1.27946	1.99472	1.34959	-0.0701326
COMMD4	600	1.96935	1.26677	1.99625	1.33689	-0.070126
TINAGL1	1404	1.96372	1.28996	1.99164	1.36008	-0.0701249
MSGN1	585	1.95679	1.27292	1.99112	1.34304	-0.0701175
IL21R	1590	1.96595	1.28836	1.9942	1.35844	-0.0700771
PTMS	417	1.84834	1.1114	1.87172	1.18147	-0.0700726
CD70	585	1.94966	1.27133	1.99583	1.3414	-0.0700672
WSCD1	1728	1.9684	1.29635	1.99674	1.36641	-0.0700614
DNAJC5	426	1.94488	1.24758	1.99626	1.31764	-0.0700564
NR2F1	1272	1.93409	1.29128	1.99759	1.36132	-0.0700409
ZNF655	1455	1.95064	1.26607	1.98056	1.33609	-0.0700236
CAMSAP3	3684	1.93063	1.28937	1.98561	1.35936	-0.069994
LRRC46	942	1.9754	1.27342	1.98831	1.34341	-0.069991
ZYX	1881	1.91458	1.27467	1.97483	1.34466	-0.0699896
PLEKHG2	3669	1.95546	1.29023	1.98591	1.36021	-0.0699795
ZNF568	1827	1.94993	1.2605	1.97748	1.33048	-0.0699759
CRH	591	1.92536	1.25622	1.98592	1.3262	-0.069975
ATG4D	1422	1.95458	1.29701	1.99673	1.36697	-0.0699546
TREH	1749	1.98569	1.2916	1.99833	1.36155	-0.0699534
ZMAT1	1797	1.93402	1.27039	1.97209	1.34033	-0.0699411
RMDN3	1413	1.97547	1.27866	1.98886	1.3486	-0.069934
LIPT2	696	1.92483	1.26617	1.98512	1.33607	-0.0699001
NCAN	3954	1.95784	1.2979	1.9877	1.36779	-0.0698914
FHL3	837	1.97222	1.27595	1.99485	1.34584	-0.0698913
ZFP37	1299	1.93492	1.25102	1.96156	1.32091	-0.0698887
GIPC1	981	1.94926	1.27332	1.98506	1.34318	-0.0698578
PROKR1	1182	1.98608	1.28725	1.98754	1.3571	-0.0698424
CPT1B	2319	1.9741	1.29983	1.99871	1.36965	-0.0698215
TCTEX1D4	660	1.91921	1.25368	1.97765	1.3235	-0.0698159
HTR1D	1134	1.97027	1.29138	1.99229	1.36119	-0.069814
FMOD	1128	1.97141	1.29061	1.99238	1.36041	-0.0698079
BPIFA2	750	1.99857	1.27671	1.99313	1.34651	-0.0697943
LYPD5	753	1.93663	1.27632	1.99736	1.34609	-0.0697743
KLHL38	1749	1.97103	1.29944	1.99948	1.3692	-0.0697578
C20orf144	483	1.91093	1.22598	1.95889	1.29574	-0.0697533
PROSER2	1335	1.91914	1.28131	1.98264	1.35105	-0.0697387
PTRF	1173	1.91558	1.25639	1.96403	1.32612	-0.069736
GPS1	1629	1.94406	1.29662	1.99716	1.36634	-0.0697275
TMEM92	480	1.9669	1.25054	1.9961	1.32027	-0.0697266
OR2T6	927	1.97609	1.26756	1.98279	1.33728	-0.0697194
ILDR2	1584	1.92102	1.2903	1.99028	1.35999	-0.0696888
TGIF2	714	1.95462	1.27656	1.9935	1.34624	-0.0696794
ASAP3	2712	1.96624	1.29593	1.99315	1.36559	-0.0696593
CCDC24	930	1.96334	1.27304	1.9901	1.34269	-0.0696444
JUN	1005	1.92324	1.27987	1.98995	1.34948	-0.0696188
C9orf50	1299	1.91169	1.27279	1.98167	1.3424	-0.0696144
PAQR8	1065	1.96705	1.27474	1.98686	1.34435	-0.0696112
TMEM169	780	1.99522	1.26697	1.99027	1.33658	-0.0696107
SGTB	915	1.96454	1.27935	1.98879	1.34896	-0.069606
PRKAG3	1464	1.98494	1.29649	1.99894	1.36608	-0.0695821
ANGPTL4	1224	1.94203	1.27921	1.99011	1.34878	-0.0695654
SP2	1845	1.95492	1.28009	1.9803	1.34965	-0.0695578
TSR3	954	1.95092	1.27822	1.98829	1.34776	-0.0695339
TADA2B	1263	1.93977	1.28117	1.98432	1.3507	-0.069527
VGLL2	951	1.9065	1.26847	1.97926	1.33799	-0.0695199
XRCC4	1008	1.94619	1.26202	1.97396	1.33153	-0.0695092
PLA2G10	339	1.97059	1.22774	1.98787	1.29724	-0.0695029
HNF4A	1500	1.9705	1.29635	1.99745	1.36585	-0.0694971
C6orf223	693	1.92076	1.25241	1.9665	1.3219	-0.0694889
ARL5C	510	1.99689	1.26204	1.98905	1.33151	-0.0694748
TSPO	510	1.91265	1.23701	1.97467	1.30649	-0.0694728
TMEM59L	882	1.98031	1.27963	1.99792	1.34909	-0.0694574
IL22RA1	1725	1.97011	1.29228	1.99313	1.36173	-0.0694512
HSPB8	591	1.95688	1.26501	1.99626	1.33446	-0.0694473
GFI1	1254	1.93814	1.28458	1.99523	1.35399	-0.0694189
SDF4	1086	1.93957	1.26905	1.98356	1.33845	-0.0693979
ZNF135	1899	1.96757	1.27283	1.98997	1.34222	-0.0693972
FAM129C	2076	1.95935	1.29454	1.99244	1.36393	-0.0693895
COX6C	228	1.97144	1.20549	1.99143	1.27486	-0.0693658
TXNDC12	411	1.9726	1.24326	1.98232	1.31261	-0.069344
GGN	1959	1.85791	1.2576	1.94406	1.32694	-0.0693388
TAPBPL	1392	1.98526	1.29381	1.99829	1.36315	-0.0693356
C21orf128	381	1.94715	1.24384	1.98585	1.31317	-0.0693343
VPS37C	828	1.94672	1.25494	1.98838	1.32426	-0.0693157
HORMAD1	1182	1.94085	1.27456	1.98011	1.34388	-0.0693154
RPRM	330	1.94634	1.23959	1.98266	1.3089	-0.0693016
RNF152	612	1.9689	1.27178	1.99817	1.34107	-0.0692875
SAP25	1461	1.94135	1.27398	1.9687	1.34323	-0.0692545
FAM213A	690	1.9881	1.2508	1.98538	1.32005	-0.069243
TPM2	957	1.9507	1.23036	1.94387	1.29958	-0.0692246
C20orf27	1083	1.96719	1.28154	1.99336	1.35074	-0.0692093
PITPNM3	2895	1.96424	1.30364	1.99883	1.37281	-0.0691729
ZNF550	1209	1.97378	1.28283	1.99607	1.35199	-0.0691554
EFEMP2	1170	1.96344	1.27913	1.99916	1.34827	-0.0691414
TAF1D	687	1.91785	1.25103	1.96933	1.32017	-0.0691383
NT5C	579	1.94774	1.26859	1.99229	1.33773	-0.0691369
EIF1AD	495	1.97191	1.24207	1.97274	1.31119	-0.0691276
CD19	1680	1.97861	1.29409	1.99414	1.36321	-0.0691161
UBTD1	684	1.94094	1.27122	1.98865	1.34033	-0.0691112
MSX2	804	1.90889	1.26844	1.98945	1.33755	-0.0691063
TMEM256-PLSCR3	885	1.95411	1.27769	1.9881	1.34678	-0.0690856
MLLT1	1668	1.93273	1.27232	1.98505	1.34141	-0.0690836
OR51I2	939	1.96824	1.27546	1.98247	1.34453	-0.0690712
TEX33	810	1.94547	1.27346	1.98162	1.34252	-0.0690591
NEURL2	858	1.9271	1.28827	1.99279	1.35732	-0.0690452
TRIM71	2613	1.92943	1.3015	1.99631	1.37053	-0.0690352
OLFM2	684	1.93818	1.26439	1.9939	1.33342	-0.06903
IRF3	1317	1.95928	1.28251	1.98517	1.35152	-0.0690161
SERPINI1	981	1.95449	1.26832	1.98108	1.33734	-0.0690158
PKN1	2850	1.95316	1.29746	1.99657	1.36647	-0.0690016
MON1B	1653	1.96279	1.29451	1.99224	1.3635	-0.0689879
NFKBIB	918	1.91732	1.26959	1.97818	1.33856	-0.0689776
DQX1	2160	1.99146	1.29706	1.99694	1.36604	-0.0689761
ZBTB12	1377	1.95824	1.29463	1.99747	1.3636	-0.068968
KLF15	1200	1.97261	1.2908	1.99677	1.35974	-0.0689447
SEMA5B	3306	1.94733	1.30202	1.99588	1.37095	-0.068933
PEX6	2943	1.95812	1.29469	1.98928	1.3636	-0.0689056
MED15	2352	1.94525	1.25619	1.97529	1.32507	-0.0688785
[truncated: 6,846 more rows]
